# Supplementary material for: A comparative study of RF heating of deep brain stimulation devices in vertical vs. horizontal MRI systems
Source: PLoS One. 2022 Dec 9;17(12):e0278187. doi: 10.1371/journal.pone.0278187 (PMC9733854; doi:10.1371/journal.pone.0278187)
Supplement: S2 File — (AEDTZ) [file pone.0278187.s002.aedtz]

Archive with 2 entries (2 files):
- metadata.txt
- $PROJECTDIR/DBS_lead_trajectories.aedt
