# Supplementary material for: A comparative study of RF heating of deep brain stimulation devices in vertical vs. horizontal MRI systems
Source: PLoS One. 2022 Dec 9;17(12):e0278187. doi: 10.1371/journal.pone.0278187 (PMC9733854; doi:10.1371/journal.pone.0278187)
Supplement: S2 File — (AEDTZ) [file pone.0278187.s002.aedtz › metadata.txt]

$begin 'ArchiveInfo'
	Notes=''
	CreationTime=1665517619
	$begin 'ArchiveFiles'
		$begin 'ArchiveFileInfo'
			OriginalLocation='$PROJECTDIR\\DBS_lead_trajectories.aedt'
			RestoreLocation='$PROJECTDIR\\DBS_lead_trajectories.aedt'
			Context=''
			MayIncludeAdditionalFiles=false
			Size=10933470
			FileType=0
			ProjectFileUpdateType=0
			$begin 'ReferringFilesInfo'
			$end 'ReferringFilesInfo'
		$end 'ArchiveFileInfo'
	$end 'ArchiveFiles'
$end 'ArchiveInfo'
