# Supplementary material for: A comparative study of RF heating of deep brain stimulation devices in vertical vs. horizontal MRI systems
Source: PLoS One. 2022 Dec 9;17(12):e0278187. doi: 10.1371/journal.pone.0278187 (PMC9733854; doi:10.1371/journal.pone.0278187)
Supplement: S2 File — (AEDTZ) [file pone.0278187.s002.aedtz › $PROJECTDIR/DBS_lead_trajectories.aedt]

$begin 'AnsoftProject'
	Created='Tue Oct 11 14:42:21 2022'
	Product='ElectronicsDesktop'
	FileOwnedByWorkbench=false
	$begin 'Desktop'
		Version(2021, 1)
		InfrastructureVersion(1, 0)
		$begin 'FactoryHeader'
		$end 'FactoryHeader'
	$end 'Desktop'
	UsesAdvancedFeatures=false
	NextUniqueID=0
	MoveBackwards=false
	$begin 'HFSSEnvironment'
		Version(1, 0)
	$end 'HFSSEnvironment'
	$begin 'PlanarEMEnvironment'
		Version(1, 0)
	$end 'PlanarEMEnvironment'
	$begin 'Q3DEnvironment'
		Version(1, 0)
	$end 'Q3DEnvironment'
	$begin '2DExtractorEnvironment'
		Version(1, 0)
	$end '2DExtractorEnvironment'
	$begin 'NexximEnvironment'
		Version(1, 0)
	$end 'NexximEnvironment'
	$begin 'NexximNetlistEnvironment'
		Version(1, 0)
	$end 'NexximNetlistEnvironment'
	$begin 'EmitEnvironment'
		Version(1, 0)
	$end 'EmitEnvironment'
	$begin 'Maxwell3DEnvironment'
		Version(1, 0)
	$end 'Maxwell3DEnvironment'
	$begin 'Maxwell2DEnvironment'
		Version(1, 0)
	$end 'Maxwell2DEnvironment'
	$begin 'RMxprtEnvironment'
		Version(1, 0)
	$end 'RMxprtEnvironment'
	$begin 'MaxCirEnvironment'
		Version(1, 0)
	$end 'MaxCirEnvironment'
	$begin 'SimplorerEnvironment'
		Version(1, 0)
	$end 'SimplorerEnvironment'
	$begin 'IcepakEnvironment'
		Version(1, 0)
	$end 'IcepakEnvironment'
	$begin 'MechanicalEnvironment'
		Version(1, 0)
	$end 'MechanicalEnvironment'
	$begin 'FilterDesignEnvironment'
	$end 'FilterDesignEnvironment'
	$begin 'SchematicEnvironment'
		Version(1, 0)
	$end 'SchematicEnvironment'
	$begin 'geometry3deditor'
		Version(1, 0)
	$end 'geometry3deditor'
	ReadVersion=8
	$begin 'DesignMgrEnvironment'
		CompInstCounter=1
		GPortCounter=0
		NetCounter=0
		Alias('Ieee;Simplorer Elements\\Ieee', 'Std;Simplorer Elements\\Std', 'Basic_VHDLAMS;Simplorer Elements\\Basic Elements VHDLAMS\\Basic Elements VHDLAMS', 'Digital_Elements;Simplorer Elements\\Digital Elements\\Digital Elements', 'Transformations;Simplorer Elements\\Tools\\Transformations\\Transformations', 'HEV_VHDLAMS;Simplorer Elements\\HEV VHDLAMS\\HEV VHDLAMS', 'automotive_vda;Simplorer Elements\\VDALibs VHDLAMS\\automotive_vda', 'example_boardnet;Simplorer Elements\\VDALibs VHDLAMS\\example_boardnet', 'example_ecar;Simplorer Elements\\VDALibs VHDLAMS\\example_ecar', 'fundamentals_vda;Simplorer Elements\\VDALibs VHDLAMS\\fundamentals_vda', 'hybrid_emc_vda;Simplorer Elements\\VDALibs VHDLAMS\\hybrid_emc_vda', 'megma;Simplorer Elements\\VDALibs VHDLAMS\\megma', 'modelica_rotational;Simplorer Elements\\VDALibs VHDLAMS\\modelica_rotational', 'modelica_thermal;Simplorer Elements\\VDALibs VHDLAMS\\modelica_thermal', 'modelica_translational;Simplorer Elements\\VDALibs VHDLAMS\\modelica_translational', 'spice2vhd;Simplorer Elements\\VDALibs VHDLAMS\\spice2vhd', 'spice2vhd_devices;Simplorer Elements\\VDALibs VHDLAMS\\spice2vhd_devices', 'aircraft_electrical_vhdlams;Simplorer Elements\\Aircraft Electrical VHDLAMS\\Aircraft Electrical VHDLAMS', 'power_system_vhdlams;Simplorer Elements\\Power System VHDLAMS\\Power System VHDLAMS')
	$end 'DesignMgrEnvironment'
	$begin 'ProjectDatasets'
		NextUniqueID=0
		MoveBackwards=false
		DatasetType='ProjectDatasetType'
		$begin 'DatasetDefinitions'
		$end 'DatasetDefinitions'
	$end 'ProjectDatasets'
	VariableOrders[0:]
	$begin 'Definitions'
		$begin 'Folders'
			Definitions(1604, 10000, 1, 1, 0, false, false)
			Materials(1604, 9500, 9, 2, 1, false, false)
			'Surface Materials'(1604, 9501, 33503, 3, 1, false, false)
			Scripts(1604, 9502, 33500, 4, 1, false, false)
			Padstacks(1604, 9003, 12, 105, 1, false, false)
			Symbols(1604, 9001, 10, 103, 1, false, false)
			Footprints(1604, 9002, 11, 104, 1, false, false)
			Bondwires(1604, 9006, 12, 108, 1, false, false)
			Components(1604, 9000, 8, 102, 1, false, false)
			Models(1604, 9004, 13, 106, 1, false, false)
			Packages(1604, 9005, 33502, 107, 1, false, false)
		$end 'Folders'
		$begin 'Materials'
			$begin 'vacuum'
				CoordinateSystemType='Cartesian'
				BulkOrSurfaceType=1
				$begin 'PhysicsTypes'
					set('Electromagnetic')
				$end 'PhysicsTypes'
				$begin 'AttachedData'
					$begin 'MatAppearanceData'
						property_data='appearance_data'
						Red=230
						Green=230
						Blue=230
						Transparency=0.949999988079071
					$end 'MatAppearanceData'
				$end 'AttachedData'
				permittivity='1'
				ModTime=1499970477
				Library='Materials'
				LibLocation='SysLibrary'
				ModSinceLib=false
			$end 'vacuum'
		$end 'Materials'
		$begin 'SurfaceMaterials'
		$end 'SurfaceMaterials'
		$begin 'Scripts'
		$end 'Scripts'
		$begin 'Symbols'
			$begin 'DBS_lead_trajectories'
				ModTime=1665516881
				Library=''
				ModSinceLib=false
				LibLocation='Project'
				HighestLevel=1
				Normalize=true
				InitialLevels(0, 1)
				$begin 'Graphics'
					Rect(0, 0, 0, 0, 0.00254, 0.00254, 0.00508, 0.00508, 0, 0, 0)
					Rect(0, 1, 0, 0, 0.000423333333333333, 0.00254, 0.000423333333333333, 0.000423333333333334, 0, 0, 0)
				$end 'Graphics'
			$end 'DBS_lead_trajectories'
		$end 'Symbols'
		$begin 'DefInfo'
			DBS_lead_trajectories(1002, 0, 0, 0, '', 1665516881, '', 'DBS_lead_trajectories', '', '', '', '', '', 'Design.bmp', '', 'Project', '', '', 1665516881, '', 0, 0)
		$end 'DefInfo'
		$begin 'Compdefs'
			$begin 'DBS_lead_trajectories'
				Library=''
				CircuitEnv=0
				Refbase='U'
				NumParts=1
				ModSinceLib=true
				$begin 'Properties'
					TextProp('Representation', 'SRD', '', 'DBS_lead_trajectories')
					TextProp('Owner', 'SRD', '', 'HFSS')
				$end 'Properties'
				CompExtID=6
			$end 'DBS_lead_trajectories'
		$end 'Compdefs'
	$end 'Definitions'
	DesignIDServer=2
	MoveBackwards=false
	$begin 'HFSSModel'
		RepRewriteV2=true
		Name='DBS_lead_trajectories'
		DesignID=0
		'Use Advanced DC Extrapolation'=false
		'Use Power S'=false
		'Export After Simulation'=false
		'Allow Material Override'=false
		'Calculate Lossy Dielectrics'=false
		'Perform Minimal validation'=false
		$begin 'TemperatureSettings'
			IncludeTemperatureDependence=false
			EnableFeedback=false
			Temperatures(6, '22cel', 15617, '22cel', 15886, '22cel', 16541, '22cel', 17138, '22cel', 17515, '22cel', 17974, '22cel', 18247, '22cel', 18644, '22cel', 19139, '22cel', 19492, '22cel', 19901, '22cel', 20224, '22cel', 20717, '22cel', 20722, '22cel', 21091, '22cel', 21534, '22cel', 21867, '22cel', 22200, '22cel', 22733, '22cel', 23096, '22cel', 23747, '22cel', 24192, '22cel', 24755, '22cel', 25312, '22cel', 25857, '22cel', 26320, '22cel', 26745, '22cel', 27254, '22cel', 27673, '22cel', 28112, '22cel')
		$end 'TemperatureSettings'
		ObjsEnabledForDeformation()
		'Port Validation Settings'='Standard'
		'Save Adaptive support files'=false
		SolutionType='DrivenModal'
		$begin 'DrivenOptions'
			AutoOpen=false
		$end 'DrivenOptions'
		MaterialDensity=1
		MassOfTissue=1
		VoxelSize=1
		TissueObjectList=-1
		AverageSarMethod=0
		UseAutoDCThickness=true
		HaveZwaveSupport=true
		$begin 'OutputVariable'
			NextUniqueID=0
			MoveBackwards=false
		$end 'OutputVariable'
		$begin 'CableSetup'
			$begin 'CableManager'
				CableNextUniqueID=1000
				MoveBackwards=false
				Version(1, 0)
				$begin 'TDSources'
				$end 'TDSources'
				$begin 'Definitions'
				$end 'Definitions'
				$begin 'Harneses'
				$end 'Harneses'
			$end 'CableManager'
		$end 'CableSetup'
		$begin 'ModelSetup'
			$begin 'DesignDatasets'
				NextUniqueID=0
				MoveBackwards=false
				DatasetType='DesignDatasetType'
				$begin 'DatasetDefinitions'
				$end 'DatasetDefinitions'
			$end 'DesignDatasets'
			VariableOrders[0:]
			$begin 'Editor3D Doc Preferences'
				'Plane Background'=true
				BackgroundColor1=16777215
				BackgroundColor2=0
				'Need Lights'=true
				'Ambient Light'=9671571
				'Num Lights'=4
				Light0[4: 6710886, 0, -1, -0.150000005960464]
				Light1[4: 6710886, -0.600000023841858, 0.100000001490116, -0.5]
				Light2[4: 6710886, 0.5, 0.100000001490116, -0.5]
				Light3[4: 6710886, 0.200000002980232, 0.400000005960464, 1]
				Ver=2
			$end 'Editor3D Doc Preferences'
			SnapMode=31
			WorkingCS=1
			$begin 'GeometryCore'
				BlockVersionID=3
				DataVersion=2
				NativeKernel='ACIS'
				NativeKernelVersionID=13
				Units='mm'
				InstanceID=-1
				$begin 'ValidationOptions'
					EntityCheckLevel='Strict'
					IgnoreUnclassifiedObjects=false
					SkipIntersectionChecks=false
				$end 'ValidationOptions'
				$begin 'GeometryOperations'
					BlockVersionID=2
					$begin 'AnsoftRangedIDServerManager'
						$begin 'AnsoftRangedIDServer'
							IDServerObjectTypeID=0
							IDServerRangeMin=0
							IDServerRangeMax=2146483647
							NextUniqueID=28119
							MoveBackwards=false
						$end 'AnsoftRangedIDServer'
						$begin 'AnsoftRangedIDServer'
							IDServerObjectTypeID=1
							IDServerRangeMin=2146483648
							IDServerRangeMax=2146485547
							NextUniqueID=2146483654
							MoveBackwards=false
						$end 'AnsoftRangedIDServer'
					$end 'AnsoftRangedIDServerManager'
					StartBackGroundFaceID=2146483648
					$begin 'CoordinateSystems'
					$end 'CoordinateSystems'
					$begin 'OperandCSs'
					$end 'OperandCSs'
					$begin 'SubModelDefinitions'
					$end 'SubModelDefinitions'
					$begin 'Groups'
						$begin 'Group'
							GroupID=15615
							$begin 'Attributes'
								Name='Body'
								ParentGroupID=-1
							$end 'Attributes'
						$end 'Group'
						$begin 'Group'
							GroupID=28116
							$begin 'Attributes'
								Name='Trajectories'
								ParentGroupID=-1
							$end 'Attributes'
						$end 'Group'
					$end 'Groups'
					$begin 'UserDefinedModels'
					$end 'UserDefinedModels'
					$begin 'OperandUserDefinedModels'
					$end 'OperandUserDefinedModels'
					$begin 'ToplevelParts'
						$begin 'GeometryPart'
							$begin 'Attributes'
								Name='Human_body'
								Flags=''
								Color='(143 175 143)'
								Transparency=1
								PartCoordinateSystem=1
								UDMId=-1
								GroupId=15615
								MaterialValue='""'
								SurfaceMaterialValue='""'
								SolveInside=false
								ShellElement=false
								ShellElementThickness='nan '
								IsMaterialEditable=true
								UseMaterialAppearance=false
								IsLightweight=false
								IsAlwaysHidden=false
							$end 'Attributes'
							$begin 'Operations'
								$begin 'Operation'
									OperationType='NativeBody'
									ID=28118
									ReferenceCoordSystemID=1
									$begin 'NativeBodyParameters'
										KernelVersion=13
										SourceFile='PurgedPart'
									$end 'NativeBodyParameters'
									ParentPartID=6
									ReferenceUDMID=-1
									IsSuppressed=false
									$begin 'OperationIdentity'
										$begin 'Topology'
											NumLumps=1
											NumShells=1
											NumFaces=5143
											NumWires=0
											NumLoops=5143
											NumCoedges=15606
											NumEdges=7803
											NumVertices=2662
										$end 'Topology'
										BodyID=-1
										StartFaceID=-1
										StartEdgeID=-1
										StartVertexID=-1
										NumNewFaces=0
										NumNewEdges=0
										NumNewVertices=0
										FaceNameAndIDMap()
										EdgeNameAndIDMap()
										VertexNameAndIDMap()
									$end 'OperationIdentity'
									BodyType='BRepBody'
									$begin 'BodyBlock'
										BodyFileNamesVec[1: '0000006.sab']
									$end 'BodyBlock'
								$end 'Operation'
							$end 'Operations'
						$end 'GeometryPart'
						$begin 'GeometryPart'
							$begin 'Attributes'
								Name='curve_set_0_0'
								Flags=''
								Color='(143 175 143)'
								Transparency=0
								PartCoordinateSystem=1
								UDMId=-1
								GroupId=28116
								MaterialValue='""'
								SurfaceMaterialValue='""'
								SolveInside=false
								ShellElement=false
								ShellElementThickness='nan '
								IsMaterialEditable=true
								UseMaterialAppearance=false
								IsLightweight=false
								IsAlwaysHidden=false
							$end 'Attributes'
							$begin 'Operations'
								$begin 'Operation'
									OperationType='NativeBody'
									ID=15616
									ReferenceCoordSystemID=1
									$begin 'NativeBodyParameters'
										KernelVersion=13
										SourceFile='O:\\Jasmine\\Backup\\Papers\\Hitachi_project\\_Figures\\_sub_figures\\_PlosOne\\_Revision1\\Trajectories.stp'
									$end 'NativeBodyParameters'
									ParentPartID=15617
									ReferenceUDMID=-1
									IsSuppressed=false
									$begin 'OperationIdentity'
										$begin 'Topology'
											NumLumps=1
											NumShells=1
											NumFaces=0
											NumWires=1
											NumLoops=0
											NumCoedges=133
											NumEdges=133
											NumVertices=134
										$end 'Topology'
										BodyID=-1
										StartFaceID=-1
										StartEdgeID=-1
										StartVertexID=-1
										NumNewFaces=0
										NumNewEdges=0
										NumNewVertices=0
										FaceNameAndIDMap()
										EdgeNameAndIDMap()
										VertexNameAndIDMap()
									$end 'OperationIdentity'
									BodyType='BRepBody'
									$begin 'BodyBlock'
										BodyFileNamesVec[1: '0015617.sab']
									$end 'BodyBlock'
								$end 'Operation'
							$end 'Operations'
						$end 'GeometryPart'
						$begin 'GeometryPart'
							$begin 'Attributes'
								Name='curve_set_0_1'
								Flags=''
								Color='(143 175 143)'
								Transparency=0
								PartCoordinateSystem=1
								UDMId=-1
								GroupId=28116
								MaterialValue='""'
								SurfaceMaterialValue='""'
								SolveInside=false
								ShellElement=false
								ShellElementThickness='nan '
								IsMaterialEditable=true
								UseMaterialAppearance=false
								IsLightweight=false
								IsAlwaysHidden=false
							$end 'Attributes'
							$begin 'Operations'
								$begin 'Operation'
									OperationType='NativeBody'
									ID=15885
									ReferenceCoordSystemID=1
									$begin 'NativeBodyParameters'
										KernelVersion=13
										SourceFile='O:\\Jasmine\\Backup\\Papers\\Hitachi_project\\_Figures\\_sub_figures\\_PlosOne\\_Revision1\\Trajectories.stp'
									$end 'NativeBodyParameters'
									ParentPartID=15886
									ReferenceUDMID=-1
									IsSuppressed=false
									$begin 'OperationIdentity'
										$begin 'Topology'
											NumLumps=1
											NumShells=1
											NumFaces=0
											NumWires=1
											NumLoops=0
											NumCoedges=326
											NumEdges=326
											NumVertices=327
										$end 'Topology'
										BodyID=-1
										StartFaceID=-1
										StartEdgeID=-1
										StartVertexID=-1
										NumNewFaces=0
										NumNewEdges=0
										NumNewVertices=0
										FaceNameAndIDMap()
										EdgeNameAndIDMap()
										VertexNameAndIDMap()
									$end 'OperationIdentity'
									BodyType='BRepBody'
									$begin 'BodyBlock'
										BodyFileNamesVec[1: '0015886.sab']
									$end 'BodyBlock'
								$end 'Operation'
							$end 'Operations'
						$end 'GeometryPart'
						$begin 'GeometryPart'
							$begin 'Attributes'
								Name='curve_set_0_2'
								Flags=''
								Color='(143 175 143)'
								Transparency=0
								PartCoordinateSystem=1
								UDMId=-1
								GroupId=28116
								MaterialValue='""'
								SurfaceMaterialValue='""'
								SolveInside=false
								ShellElement=false
								ShellElementThickness='nan '
								IsMaterialEditable=true
								UseMaterialAppearance=false
								IsLightweight=false
								IsAlwaysHidden=false
							$end 'Attributes'
							$begin 'Operations'
								$begin 'Operation'
									OperationType='NativeBody'
									ID=16540
									ReferenceCoordSystemID=1
									$begin 'NativeBodyParameters'
										KernelVersion=13
										SourceFile='O:\\Jasmine\\Backup\\Papers\\Hitachi_project\\_Figures\\_sub_figures\\_PlosOne\\_Revision1\\Trajectories.stp'
									$end 'NativeBodyParameters'
									ParentPartID=16541
									ReferenceUDMID=-1
									IsSuppressed=false
									$begin 'OperationIdentity'
										$begin 'Topology'
											NumLumps=1
											NumShells=1
											NumFaces=0
											NumWires=1
											NumLoops=0
											NumCoedges=297
											NumEdges=297
											NumVertices=298
										$end 'Topology'
										BodyID=-1
										StartFaceID=-1
										StartEdgeID=-1
										StartVertexID=-1
										NumNewFaces=0
										NumNewEdges=0
										NumNewVertices=0
										FaceNameAndIDMap()
										EdgeNameAndIDMap()
										VertexNameAndIDMap()
									$end 'OperationIdentity'
									BodyType='BRepBody'
									$begin 'BodyBlock'
										BodyFileNamesVec[1: '0016541.sab']
									$end 'BodyBlock'
								$end 'Operation'
							$end 'Operations'
						$end 'GeometryPart'
						$begin 'GeometryPart'
							$begin 'Attributes'
								Name='curve_set_0_3'
								Flags=''
								Color='(143 175 143)'
								Transparency=0
								PartCoordinateSystem=1
								UDMId=-1
								GroupId=28116
								MaterialValue='""'
								SurfaceMaterialValue='""'
								SolveInside=false
								ShellElement=false
								ShellElementThickness='nan '
								IsMaterialEditable=true
								UseMaterialAppearance=false
								IsLightweight=false
								IsAlwaysHidden=false
							$end 'Attributes'
							$begin 'Operations'
								$begin 'Operation'
									OperationType='NativeBody'
									ID=17137
									ReferenceCoordSystemID=1
									$begin 'NativeBodyParameters'
										KernelVersion=13
										SourceFile='O:\\Jasmine\\Backup\\Papers\\Hitachi_project\\_Figures\\_sub_figures\\_PlosOne\\_Revision1\\Trajectories.stp'
									$end 'NativeBodyParameters'
									ParentPartID=17138
									ReferenceUDMID=-1
									IsSuppressed=false
									$begin 'OperationIdentity'
										$begin 'Topology'
											NumLumps=1
											NumShells=1
											NumFaces=0
											NumWires=1
											NumLoops=0
											NumCoedges=187
											NumEdges=187
											NumVertices=188
										$end 'Topology'
										BodyID=-1
										StartFaceID=-1
										StartEdgeID=-1
										StartVertexID=-1
										NumNewFaces=0
										NumNewEdges=0
										NumNewVertices=0
										FaceNameAndIDMap()
										EdgeNameAndIDMap()
										VertexNameAndIDMap()
									$end 'OperationIdentity'
									BodyType='BRepBody'
									$begin 'BodyBlock'
										BodyFileNamesVec[1: '0017138.sab']
									$end 'BodyBlock'
								$end 'Operation'
							$end 'Operations'
						$end 'GeometryPart'
						$begin 'GeometryPart'
							$begin 'Attributes'
								Name='curve_set_0_4'
								Flags=''
								Color='(143 175 143)'
								Transparency=0
								PartCoordinateSystem=1
								UDMId=-1
								GroupId=28116
								MaterialValue='""'
								SurfaceMaterialValue='""'
								SolveInside=false
								ShellElement=false
								ShellElementThickness='nan '
								IsMaterialEditable=true
								UseMaterialAppearance=false
								IsLightweight=false
								IsAlwaysHidden=false
							$end 'Attributes'
							$begin 'Operations'
								$begin 'Operation'
									OperationType='NativeBody'
									ID=17514
									ReferenceCoordSystemID=1
									$begin 'NativeBodyParameters'
										KernelVersion=13
										SourceFile='O:\\Jasmine\\Backup\\Papers\\Hitachi_project\\_Figures\\_sub_figures\\_PlosOne\\_Revision1\\Trajectories.stp'
									$end 'NativeBodyParameters'
									ParentPartID=17515
									ReferenceUDMID=-1
									IsSuppressed=false
									$begin 'OperationIdentity'
										$begin 'Topology'
											NumLumps=1
											NumShells=1
											NumFaces=0
											NumWires=1
											NumLoops=0
											NumCoedges=228
											NumEdges=228
											NumVertices=229
										$end 'Topology'
										BodyID=-1
										StartFaceID=-1
										StartEdgeID=-1
										StartVertexID=-1
										NumNewFaces=0
										NumNewEdges=0
										NumNewVertices=0
										FaceNameAndIDMap()
										EdgeNameAndIDMap()
										VertexNameAndIDMap()
									$end 'OperationIdentity'
									BodyType='BRepBody'
									$begin 'BodyBlock'
										BodyFileNamesVec[1: '0017515.sab']
									$end 'BodyBlock'
								$end 'Operation'
							$end 'Operations'
						$end 'GeometryPart'
						$begin 'GeometryPart'
							$begin 'Attributes'
								Name='curve_set_0_5'
								Flags=''
								Color='(143 175 143)'
								Transparency=0
								PartCoordinateSystem=1
								UDMId=-1
								GroupId=28116
								MaterialValue='""'
								SurfaceMaterialValue='""'
								SolveInside=false
								ShellElement=false
								ShellElementThickness='nan '
								IsMaterialEditable=true
								UseMaterialAppearance=false
								IsLightweight=false
								IsAlwaysHidden=false
							$end 'Attributes'
							$begin 'Operations'
								$begin 'Operation'
									OperationType='NativeBody'
									ID=17973
									ReferenceCoordSystemID=1
									$begin 'NativeBodyParameters'
										KernelVersion=13
										SourceFile='O:\\Jasmine\\Backup\\Papers\\Hitachi_project\\_Figures\\_sub_figures\\_PlosOne\\_Revision1\\Trajectories.stp'
									$end 'NativeBodyParameters'
									ParentPartID=17974
									ReferenceUDMID=-1
									IsSuppressed=false
									$begin 'OperationIdentity'
										$begin 'Topology'
											NumLumps=1
											NumShells=1
											NumFaces=0
											NumWires=1
											NumLoops=0
											NumCoedges=135
											NumEdges=135
											NumVertices=136
										$end 'Topology'
										BodyID=-1
										StartFaceID=-1
										StartEdgeID=-1
										StartVertexID=-1
										NumNewFaces=0
										NumNewEdges=0
										NumNewVertices=0
										FaceNameAndIDMap()
										EdgeNameAndIDMap()
										VertexNameAndIDMap()
									$end 'OperationIdentity'
									BodyType='BRepBody'
									$begin 'BodyBlock'
										BodyFileNamesVec[1: '0017974.sab']
									$end 'BodyBlock'
								$end 'Operation'
							$end 'Operations'
						$end 'GeometryPart'
						$begin 'GeometryPart'
							$begin 'Attributes'
								Name='curve_set_0_6'
								Flags=''
								Color='(143 175 143)'
								Transparency=0
								PartCoordinateSystem=1
								UDMId=-1
								GroupId=28116
								MaterialValue='""'
								SurfaceMaterialValue='""'
								SolveInside=false
								ShellElement=false
								ShellElementThickness='nan '
								IsMaterialEditable=true
								UseMaterialAppearance=false
								IsLightweight=false
								IsAlwaysHidden=false
							$end 'Attributes'
							$begin 'Operations'
								$begin 'Operation'
									OperationType='NativeBody'
									ID=18246
									ReferenceCoordSystemID=1
									$begin 'NativeBodyParameters'
										KernelVersion=13
										SourceFile='O:\\Jasmine\\Backup\\Papers\\Hitachi_project\\_Figures\\_sub_figures\\_PlosOne\\_Revision1\\Trajectories.stp'
									$end 'NativeBodyParameters'
									ParentPartID=18247
									ReferenceUDMID=-1
									IsSuppressed=false
									$begin 'OperationIdentity'
										$begin 'Topology'
											NumLumps=1
											NumShells=1
											NumFaces=0
											NumWires=1
											NumLoops=0
											NumCoedges=197
											NumEdges=197
											NumVertices=198
										$end 'Topology'
										BodyID=-1
										StartFaceID=-1
										StartEdgeID=-1
										StartVertexID=-1
										NumNewFaces=0
										NumNewEdges=0
										NumNewVertices=0
										FaceNameAndIDMap()
										EdgeNameAndIDMap()
										VertexNameAndIDMap()
									$end 'OperationIdentity'
									BodyType='BRepBody'
									$begin 'BodyBlock'
										BodyFileNamesVec[1: '0018247.sab']
									$end 'BodyBlock'
								$end 'Operation'
							$end 'Operations'
						$end 'GeometryPart'
						$begin 'GeometryPart'
							$begin 'Attributes'
								Name='curve_set_0_7'
								Flags=''
								Color='(143 175 143)'
								Transparency=0
								PartCoordinateSystem=1
								UDMId=-1
								GroupId=28116
								MaterialValue='""'
								SurfaceMaterialValue='""'
								SolveInside=false
								ShellElement=false
								ShellElementThickness='nan '
								IsMaterialEditable=true
								UseMaterialAppearance=false
								IsLightweight=false
								IsAlwaysHidden=false
							$end 'Attributes'
							$begin 'Operations'
								$begin 'Operation'
									OperationType='NativeBody'
									ID=18643
									ReferenceCoordSystemID=1
									$begin 'NativeBodyParameters'
										KernelVersion=13
										SourceFile='O:\\Jasmine\\Backup\\Papers\\Hitachi_project\\_Figures\\_sub_figures\\_PlosOne\\_Revision1\\Trajectories.stp'
									$end 'NativeBodyParameters'
									ParentPartID=18644
									ReferenceUDMID=-1
									IsSuppressed=false
									$begin 'OperationIdentity'
										$begin 'Topology'
											NumLumps=1
											NumShells=1
											NumFaces=0
											NumWires=1
											NumLoops=0
											NumCoedges=246
											NumEdges=246
											NumVertices=247
										$end 'Topology'
										BodyID=-1
										StartFaceID=-1
										StartEdgeID=-1
										StartVertexID=-1
										NumNewFaces=0
										NumNewEdges=0
										NumNewVertices=0
										FaceNameAndIDMap()
										EdgeNameAndIDMap()
										VertexNameAndIDMap()
									$end 'OperationIdentity'
									BodyType='BRepBody'
									$begin 'BodyBlock'
										BodyFileNamesVec[1: '0018644.sab']
									$end 'BodyBlock'
								$end 'Operation'
							$end 'Operations'
						$end 'GeometryPart'
						$begin 'GeometryPart'
							$begin 'Attributes'
								Name='curve_set_0_8'
								Flags=''
								Color='(143 175 143)'
								Transparency=0
								PartCoordinateSystem=1
								UDMId=-1
								GroupId=28116
								MaterialValue='""'
								SurfaceMaterialValue='""'
								SolveInside=false
								ShellElement=false
								ShellElementThickness='nan '
								IsMaterialEditable=true
								UseMaterialAppearance=false
								IsLightweight=false
								IsAlwaysHidden=false
							$end 'Attributes'
							$begin 'Operations'
								$begin 'Operation'
									OperationType='NativeBody'
									ID=19138
									ReferenceCoordSystemID=1
									$begin 'NativeBodyParameters'
										KernelVersion=13
										SourceFile='O:\\Jasmine\\Backup\\Papers\\Hitachi_project\\_Figures\\_sub_figures\\_PlosOne\\_Revision1\\Trajectories.stp'
									$end 'NativeBodyParameters'
									ParentPartID=19139
									ReferenceUDMID=-1
									IsSuppressed=false
									$begin 'OperationIdentity'
										$begin 'Topology'
											NumLumps=1
											NumShells=1
											NumFaces=0
											NumWires=1
											NumLoops=0
											NumCoedges=175
											NumEdges=175
											NumVertices=176
										$end 'Topology'
										BodyID=-1
										StartFaceID=-1
										StartEdgeID=-1
										StartVertexID=-1
										NumNewFaces=0
										NumNewEdges=0
										NumNewVertices=0
										FaceNameAndIDMap()
										EdgeNameAndIDMap()
										VertexNameAndIDMap()
									$end 'OperationIdentity'
									BodyType='BRepBody'
									$begin 'BodyBlock'
										BodyFileNamesVec[1: '0019139.sab']
									$end 'BodyBlock'
								$end 'Operation'
							$end 'Operations'
						$end 'GeometryPart'
						$begin 'GeometryPart'
							$begin 'Attributes'
								Name='curve_set_0_9'
								Flags=''
								Color='(143 175 143)'
								Transparency=0
								PartCoordinateSystem=1
								UDMId=-1
								GroupId=28116
								MaterialValue='""'
								SurfaceMaterialValue='""'
								SolveInside=false
								ShellElement=false
								ShellElementThickness='nan '
								IsMaterialEditable=true
								UseMaterialAppearance=false
								IsLightweight=false
								IsAlwaysHidden=false
							$end 'Attributes'
							$begin 'Operations'
								$begin 'Operation'
									OperationType='NativeBody'
									ID=19491
									ReferenceCoordSystemID=1
									$begin 'NativeBodyParameters'
										KernelVersion=13
										SourceFile='O:\\Jasmine\\Backup\\Papers\\Hitachi_project\\_Figures\\_sub_figures\\_PlosOne\\_Revision1\\Trajectories.stp'
									$end 'NativeBodyParameters'
									ParentPartID=19492
									ReferenceUDMID=-1
									IsSuppressed=false
									$begin 'OperationIdentity'
										$begin 'Topology'
											NumLumps=1
											NumShells=1
											NumFaces=0
											NumWires=1
											NumLoops=0
											NumCoedges=203
											NumEdges=203
											NumVertices=204
										$end 'Topology'
										BodyID=-1
										StartFaceID=-1
										StartEdgeID=-1
										StartVertexID=-1
										NumNewFaces=0
										NumNewEdges=0
										NumNewVertices=0
										FaceNameAndIDMap()
										EdgeNameAndIDMap()
										VertexNameAndIDMap()
									$end 'OperationIdentity'
									BodyType='BRepBody'
									$begin 'BodyBlock'
										BodyFileNamesVec[1: '0019492.sab']
									$end 'BodyBlock'
								$end 'Operation'
							$end 'Operations'
						$end 'GeometryPart'
						$begin 'GeometryPart'
							$begin 'Attributes'
								Name='curve_set_0_10'
								Flags=''
								Color='(143 175 143)'
								Transparency=0
								PartCoordinateSystem=1
								UDMId=-1
								GroupId=28116
								MaterialValue='""'
								SurfaceMaterialValue='""'
								SolveInside=false
								ShellElement=false
								ShellElementThickness='nan '
								IsMaterialEditable=true
								UseMaterialAppearance=false
								IsLightweight=false
								IsAlwaysHidden=false
							$end 'Attributes'
							$begin 'Operations'
								$begin 'Operation'
									OperationType='NativeBody'
									ID=19900
									ReferenceCoordSystemID=1
									$begin 'NativeBodyParameters'
										KernelVersion=13
										SourceFile='O:\\Jasmine\\Backup\\Papers\\Hitachi_project\\_Figures\\_sub_figures\\_PlosOne\\_Revision1\\Trajectories.stp'
									$end 'NativeBodyParameters'
									ParentPartID=19901
									ReferenceUDMID=-1
									IsSuppressed=false
									$begin 'OperationIdentity'
										$begin 'Topology'
											NumLumps=1
											NumShells=1
											NumFaces=0
											NumWires=1
											NumLoops=0
											NumCoedges=160
											NumEdges=160
											NumVertices=161
										$end 'Topology'
										BodyID=-1
										StartFaceID=-1
										StartEdgeID=-1
										StartVertexID=-1
										NumNewFaces=0
										NumNewEdges=0
										NumNewVertices=0
										FaceNameAndIDMap()
										EdgeNameAndIDMap()
										VertexNameAndIDMap()
									$end 'OperationIdentity'
									BodyType='BRepBody'
									$begin 'BodyBlock'
										BodyFileNamesVec[1: '0019901.sab']
									$end 'BodyBlock'
								$end 'Operation'
							$end 'Operations'
						$end 'GeometryPart'
						$begin 'GeometryPart'
							$begin 'Attributes'
								Name='curve_set_0_11'
								Flags=''
								Color='(143 175 143)'
								Transparency=0
								PartCoordinateSystem=1
								UDMId=-1
								GroupId=28116
								MaterialValue='""'
								SurfaceMaterialValue='""'
								SolveInside=false
								ShellElement=false
								ShellElementThickness='nan '
								IsMaterialEditable=true
								UseMaterialAppearance=false
								IsLightweight=false
								IsAlwaysHidden=false
							$end 'Attributes'
							$begin 'Operations'
								$begin 'Operation'
									OperationType='NativeBody'
									ID=20223
									ReferenceCoordSystemID=1
									$begin 'NativeBodyParameters'
										KernelVersion=13
										SourceFile='O:\\Jasmine\\Backup\\Papers\\Hitachi_project\\_Figures\\_sub_figures\\_PlosOne\\_Revision1\\Trajectories.stp'
									$end 'NativeBodyParameters'
									ParentPartID=20224
									ReferenceUDMID=-1
									IsSuppressed=false
									$begin 'OperationIdentity'
										$begin 'Topology'
											NumLumps=1
											NumShells=1
											NumFaces=0
											NumWires=1
											NumLoops=0
											NumCoedges=245
											NumEdges=245
											NumVertices=246
										$end 'Topology'
										BodyID=-1
										StartFaceID=-1
										StartEdgeID=-1
										StartVertexID=-1
										NumNewFaces=0
										NumNewEdges=0
										NumNewVertices=0
										FaceNameAndIDMap()
										EdgeNameAndIDMap()
										VertexNameAndIDMap()
									$end 'OperationIdentity'
									BodyType='BRepBody'
									$begin 'BodyBlock'
										BodyFileNamesVec[1: '0020224.sab']
									$end 'BodyBlock'
								$end 'Operation'
							$end 'Operations'
						$end 'GeometryPart'
						$begin 'GeometryPart'
							$begin 'Attributes'
								Name='curve_set_0_12'
								Flags=''
								Color='(143 175 143)'
								Transparency=0
								PartCoordinateSystem=1
								UDMId=-1
								GroupId=28116
								MaterialValue='""'
								SurfaceMaterialValue='""'
								SolveInside=false
								ShellElement=false
								ShellElementThickness='nan '
								IsMaterialEditable=true
								UseMaterialAppearance=false
								IsLightweight=false
								IsAlwaysHidden=false
							$end 'Attributes'
							$begin 'Operations'
								$begin 'Operation'
									OperationType='NativeBody'
									ID=20716
									ReferenceCoordSystemID=1
									$begin 'NativeBodyParameters'
										KernelVersion=13
										SourceFile='O:\\Jasmine\\Backup\\Papers\\Hitachi_project\\_Figures\\_sub_figures\\_PlosOne\\_Revision1\\Trajectories.stp'
									$end 'NativeBodyParameters'
									ParentPartID=20717
									ReferenceUDMID=-1
									IsSuppressed=false
									$begin 'OperationIdentity'
										$begin 'Topology'
											NumLumps=1
											NumShells=1
											NumFaces=0
											NumWires=1
											NumLoops=0
											NumCoedges=1
											NumEdges=1
											NumVertices=2
										$end 'Topology'
										BodyID=-1
										StartFaceID=-1
										StartEdgeID=-1
										StartVertexID=-1
										NumNewFaces=0
										NumNewEdges=0
										NumNewVertices=0
										FaceNameAndIDMap()
										EdgeNameAndIDMap()
										VertexNameAndIDMap()
									$end 'OperationIdentity'
									BodyType='BRepBody'
									$begin 'BodyBlock'
										BodyFileNamesVec[1: '0020717.sab']
									$end 'BodyBlock'
								$end 'Operation'
							$end 'Operations'
						$end 'GeometryPart'
						$begin 'GeometryPart'
							$begin 'Attributes'
								Name='curve_set_0_13'
								Flags=''
								Color='(143 175 143)'
								Transparency=0
								PartCoordinateSystem=1
								UDMId=-1
								GroupId=28116
								MaterialValue='""'
								SurfaceMaterialValue='""'
								SolveInside=false
								ShellElement=false
								ShellElementThickness='nan '
								IsMaterialEditable=true
								UseMaterialAppearance=false
								IsLightweight=false
								IsAlwaysHidden=false
							$end 'Attributes'
							$begin 'Operations'
								$begin 'Operation'
									OperationType='NativeBody'
									ID=20721
									ReferenceCoordSystemID=1
									$begin 'NativeBodyParameters'
										KernelVersion=13
										SourceFile='O:\\Jasmine\\Backup\\Papers\\Hitachi_project\\_Figures\\_sub_figures\\_PlosOne\\_Revision1\\Trajectories.stp'
									$end 'NativeBodyParameters'
									ParentPartID=20722
									ReferenceUDMID=-1
									IsSuppressed=false
									$begin 'OperationIdentity'
										$begin 'Topology'
											NumLumps=1
											NumShells=1
											NumFaces=0
											NumWires=1
											NumLoops=0
											NumCoedges=183
											NumEdges=183
											NumVertices=184
										$end 'Topology'
										BodyID=-1
										StartFaceID=-1
										StartEdgeID=-1
										StartVertexID=-1
										NumNewFaces=0
										NumNewEdges=0
										NumNewVertices=0
										FaceNameAndIDMap()
										EdgeNameAndIDMap()
										VertexNameAndIDMap()
									$end 'OperationIdentity'
									BodyType='BRepBody'
									$begin 'BodyBlock'
										BodyFileNamesVec[1: '0020722.sab']
									$end 'BodyBlock'
								$end 'Operation'
							$end 'Operations'
						$end 'GeometryPart'
						$begin 'GeometryPart'
							$begin 'Attributes'
								Name='curve_set_0_14'
								Flags=''
								Color='(143 175 143)'
								Transparency=0
								PartCoordinateSystem=1
								UDMId=-1
								GroupId=28116
								MaterialValue='""'
								SurfaceMaterialValue='""'
								SolveInside=false
								ShellElement=false
								ShellElementThickness='nan '
								IsMaterialEditable=true
								UseMaterialAppearance=false
								IsLightweight=false
								IsAlwaysHidden=false
							$end 'Attributes'
							$begin 'Operations'
								$begin 'Operation'
									OperationType='NativeBody'
									ID=21090
									ReferenceCoordSystemID=1
									$begin 'NativeBodyParameters'
										KernelVersion=13
										SourceFile='O:\\Jasmine\\Backup\\Papers\\Hitachi_project\\_Figures\\_sub_figures\\_PlosOne\\_Revision1\\Trajectories.stp'
									$end 'NativeBodyParameters'
									ParentPartID=21091
									ReferenceUDMID=-1
									IsSuppressed=false
									$begin 'OperationIdentity'
										$begin 'Topology'
											NumLumps=1
											NumShells=1
											NumFaces=0
											NumWires=1
											NumLoops=0
											NumCoedges=220
											NumEdges=220
											NumVertices=221
										$end 'Topology'
										BodyID=-1
										StartFaceID=-1
										StartEdgeID=-1
										StartVertexID=-1
										NumNewFaces=0
										NumNewEdges=0
										NumNewVertices=0
										FaceNameAndIDMap()
										EdgeNameAndIDMap()
										VertexNameAndIDMap()
									$end 'OperationIdentity'
									BodyType='BRepBody'
									$begin 'BodyBlock'
										BodyFileNamesVec[1: '0021091.sab']
									$end 'BodyBlock'
								$end 'Operation'
							$end 'Operations'
						$end 'GeometryPart'
						$begin 'GeometryPart'
							$begin 'Attributes'
								Name='curve_set_0_15'
								Flags=''
								Color='(143 175 143)'
								Transparency=0
								PartCoordinateSystem=1
								UDMId=-1
								GroupId=28116
								MaterialValue='""'
								SurfaceMaterialValue='""'
								SolveInside=false
								ShellElement=false
								ShellElementThickness='nan '
								IsMaterialEditable=true
								UseMaterialAppearance=false
								IsLightweight=false
								IsAlwaysHidden=false
							$end 'Attributes'
							$begin 'Operations'
								$begin 'Operation'
									OperationType='NativeBody'
									ID=21533
									ReferenceCoordSystemID=1
									$begin 'NativeBodyParameters'
										KernelVersion=13
										SourceFile='O:\\Jasmine\\Backup\\Papers\\Hitachi_project\\_Figures\\_sub_figures\\_PlosOne\\_Revision1\\Trajectories.stp'
									$end 'NativeBodyParameters'
									ParentPartID=21534
									ReferenceUDMID=-1
									IsSuppressed=false
									$begin 'OperationIdentity'
										$begin 'Topology'
											NumLumps=1
											NumShells=1
											NumFaces=0
											NumWires=1
											NumLoops=0
											NumCoedges=165
											NumEdges=165
											NumVertices=166
										$end 'Topology'
										BodyID=-1
										StartFaceID=-1
										StartEdgeID=-1
										StartVertexID=-1
										NumNewFaces=0
										NumNewEdges=0
										NumNewVertices=0
										FaceNameAndIDMap()
										EdgeNameAndIDMap()
										VertexNameAndIDMap()
									$end 'OperationIdentity'
									BodyType='BRepBody'
									$begin 'BodyBlock'
										BodyFileNamesVec[1: '0021534.sab']
									$end 'BodyBlock'
								$end 'Operation'
							$end 'Operations'
						$end 'GeometryPart'
						$begin 'GeometryPart'
							$begin 'Attributes'
								Name='curve_set_0_16'
								Flags=''
								Color='(143 175 143)'
								Transparency=0
								PartCoordinateSystem=1
								UDMId=-1
								GroupId=28116
								MaterialValue='""'
								SurfaceMaterialValue='""'
								SolveInside=false
								ShellElement=false
								ShellElementThickness='nan '
								IsMaterialEditable=true
								UseMaterialAppearance=false
								IsLightweight=false
								IsAlwaysHidden=false
							$end 'Attributes'
							$begin 'Operations'
								$begin 'Operation'
									OperationType='NativeBody'
									ID=21866
									ReferenceCoordSystemID=1
									$begin 'NativeBodyParameters'
										KernelVersion=13
										SourceFile='O:\\Jasmine\\Backup\\Papers\\Hitachi_project\\_Figures\\_sub_figures\\_PlosOne\\_Revision1\\Trajectories.stp'
									$end 'NativeBodyParameters'
									ParentPartID=21867
									ReferenceUDMID=-1
									IsSuppressed=false
									$begin 'OperationIdentity'
										$begin 'Topology'
											NumLumps=1
											NumShells=1
											NumFaces=0
											NumWires=1
											NumLoops=0
											NumCoedges=165
											NumEdges=165
											NumVertices=166
										$end 'Topology'
										BodyID=-1
										StartFaceID=-1
										StartEdgeID=-1
										StartVertexID=-1
										NumNewFaces=0
										NumNewEdges=0
										NumNewVertices=0
										FaceNameAndIDMap()
										EdgeNameAndIDMap()
										VertexNameAndIDMap()
									$end 'OperationIdentity'
									BodyType='BRepBody'
									$begin 'BodyBlock'
										BodyFileNamesVec[1: '0021867.sab']
									$end 'BodyBlock'
								$end 'Operation'
							$end 'Operations'
						$end 'GeometryPart'
						$begin 'GeometryPart'
							$begin 'Attributes'
								Name='curve_set_0_17'
								Flags=''
								Color='(143 175 143)'
								Transparency=0
								PartCoordinateSystem=1
								UDMId=-1
								GroupId=28116
								MaterialValue='""'
								SurfaceMaterialValue='""'
								SolveInside=false
								ShellElement=false
								ShellElementThickness='nan '
								IsMaterialEditable=true
								UseMaterialAppearance=false
								IsLightweight=false
								IsAlwaysHidden=false
							$end 'Attributes'
							$begin 'Operations'
								$begin 'Operation'
									OperationType='NativeBody'
									ID=22199
									ReferenceCoordSystemID=1
									$begin 'NativeBodyParameters'
										KernelVersion=13
										SourceFile='O:\\Jasmine\\Backup\\Papers\\Hitachi_project\\_Figures\\_sub_figures\\_PlosOne\\_Revision1\\Trajectories.stp'
									$end 'NativeBodyParameters'
									ParentPartID=22200
									ReferenceUDMID=-1
									IsSuppressed=false
									$begin 'OperationIdentity'
										$begin 'Topology'
											NumLumps=1
											NumShells=1
											NumFaces=0
											NumWires=1
											NumLoops=0
											NumCoedges=265
											NumEdges=265
											NumVertices=266
										$end 'Topology'
										BodyID=-1
										StartFaceID=-1
										StartEdgeID=-1
										StartVertexID=-1
										NumNewFaces=0
										NumNewEdges=0
										NumNewVertices=0
										FaceNameAndIDMap()
										EdgeNameAndIDMap()
										VertexNameAndIDMap()
									$end 'OperationIdentity'
									BodyType='BRepBody'
									$begin 'BodyBlock'
										BodyFileNamesVec[1: '0022200.sab']
									$end 'BodyBlock'
								$end 'Operation'
							$end 'Operations'
						$end 'GeometryPart'
						$begin 'GeometryPart'
							$begin 'Attributes'
								Name='curve_set_0_18'
								Flags=''
								Color='(143 175 143)'
								Transparency=0
								PartCoordinateSystem=1
								UDMId=-1
								GroupId=28116
								MaterialValue='""'
								SurfaceMaterialValue='""'
								SolveInside=false
								ShellElement=false
								ShellElementThickness='nan '
								IsMaterialEditable=true
								UseMaterialAppearance=false
								IsLightweight=false
								IsAlwaysHidden=false
							$end 'Attributes'
							$begin 'Operations'
								$begin 'Operation'
									OperationType='NativeBody'
									ID=22732
									ReferenceCoordSystemID=1
									$begin 'NativeBodyParameters'
										KernelVersion=13
										SourceFile='O:\\Jasmine\\Backup\\Papers\\Hitachi_project\\_Figures\\_sub_figures\\_PlosOne\\_Revision1\\Trajectories.stp'
									$end 'NativeBodyParameters'
									ParentPartID=22733
									ReferenceUDMID=-1
									IsSuppressed=false
									$begin 'OperationIdentity'
										$begin 'Topology'
											NumLumps=1
											NumShells=1
											NumFaces=0
											NumWires=1
											NumLoops=0
											NumCoedges=180
											NumEdges=180
											NumVertices=181
										$end 'Topology'
										BodyID=-1
										StartFaceID=-1
										StartEdgeID=-1
										StartVertexID=-1
										NumNewFaces=0
										NumNewEdges=0
										NumNewVertices=0
										FaceNameAndIDMap()
										EdgeNameAndIDMap()
										VertexNameAndIDMap()
									$end 'OperationIdentity'
									BodyType='BRepBody'
									$begin 'BodyBlock'
										BodyFileNamesVec[1: '0022733.sab']
									$end 'BodyBlock'
								$end 'Operation'
							$end 'Operations'
						$end 'GeometryPart'
						$begin 'GeometryPart'
							$begin 'Attributes'
								Name='curve_set_0_19'
								Flags=''
								Color='(143 175 143)'
								Transparency=0
								PartCoordinateSystem=1
								UDMId=-1
								GroupId=28116
								MaterialValue='""'
								SurfaceMaterialValue='""'
								SolveInside=false
								ShellElement=false
								ShellElementThickness='nan '
								IsMaterialEditable=true
								UseMaterialAppearance=false
								IsLightweight=false
								IsAlwaysHidden=false
							$end 'Attributes'
							$begin 'Operations'
								$begin 'Operation'
									OperationType='NativeBody'
									ID=23095
									ReferenceCoordSystemID=1
									$begin 'NativeBodyParameters'
										KernelVersion=13
										SourceFile='O:\\Jasmine\\Backup\\Papers\\Hitachi_project\\_Figures\\_sub_figures\\_PlosOne\\_Revision1\\Trajectories.stp'
									$end 'NativeBodyParameters'
									ParentPartID=23096
									ReferenceUDMID=-1
									IsSuppressed=false
									$begin 'OperationIdentity'
										$begin 'Topology'
											NumLumps=1
											NumShells=1
											NumFaces=0
											NumWires=1
											NumLoops=0
											NumCoedges=324
											NumEdges=324
											NumVertices=325
										$end 'Topology'
										BodyID=-1
										StartFaceID=-1
										StartEdgeID=-1
										StartVertexID=-1
										NumNewFaces=0
										NumNewEdges=0
										NumNewVertices=0
										FaceNameAndIDMap()
										EdgeNameAndIDMap()
										VertexNameAndIDMap()
									$end 'OperationIdentity'
									BodyType='BRepBody'
									$begin 'BodyBlock'
										BodyFileNamesVec[1: '0023096.sab']
									$end 'BodyBlock'
								$end 'Operation'
							$end 'Operations'
						$end 'GeometryPart'
						$begin 'GeometryPart'
							$begin 'Attributes'
								Name='curve_set_0_20'
								Flags=''
								Color='(143 175 143)'
								Transparency=0
								PartCoordinateSystem=1
								UDMId=-1
								GroupId=28116
								MaterialValue='""'
								SurfaceMaterialValue='""'
								SolveInside=false
								ShellElement=false
								ShellElementThickness='nan '
								IsMaterialEditable=true
								UseMaterialAppearance=false
								IsLightweight=false
								IsAlwaysHidden=false
							$end 'Attributes'
							$begin 'Operations'
								$begin 'Operation'
									OperationType='NativeBody'
									ID=23746
									ReferenceCoordSystemID=1
									$begin 'NativeBodyParameters'
										KernelVersion=13
										SourceFile='O:\\Jasmine\\Backup\\Papers\\Hitachi_project\\_Figures\\_sub_figures\\_PlosOne\\_Revision1\\Trajectories.stp'
									$end 'NativeBodyParameters'
									ParentPartID=23747
									ReferenceUDMID=-1
									IsSuppressed=false
									$begin 'OperationIdentity'
										$begin 'Topology'
											NumLumps=1
											NumShells=1
											NumFaces=0
											NumWires=1
											NumLoops=0
											NumCoedges=221
											NumEdges=221
											NumVertices=222
										$end 'Topology'
										BodyID=-1
										StartFaceID=-1
										StartEdgeID=-1
										StartVertexID=-1
										NumNewFaces=0
										NumNewEdges=0
										NumNewVertices=0
										FaceNameAndIDMap()
										EdgeNameAndIDMap()
										VertexNameAndIDMap()
									$end 'OperationIdentity'
									BodyType='BRepBody'
									$begin 'BodyBlock'
										BodyFileNamesVec[1: '0023747.sab']
									$end 'BodyBlock'
								$end 'Operation'
							$end 'Operations'
						$end 'GeometryPart'
						$begin 'GeometryPart'
							$begin 'Attributes'
								Name='curve_set_0_21'
								Flags=''
								Color='(143 175 143)'
								Transparency=0
								PartCoordinateSystem=1
								UDMId=-1
								GroupId=28116
								MaterialValue='""'
								SurfaceMaterialValue='""'
								SolveInside=false
								ShellElement=false
								ShellElementThickness='nan '
								IsMaterialEditable=true
								UseMaterialAppearance=false
								IsLightweight=false
								IsAlwaysHidden=false
							$end 'Attributes'
							$begin 'Operations'
								$begin 'Operation'
									OperationType='NativeBody'
									ID=24191
									ReferenceCoordSystemID=1
									$begin 'NativeBodyParameters'
										KernelVersion=13
										SourceFile='O:\\Jasmine\\Backup\\Papers\\Hitachi_project\\_Figures\\_sub_figures\\_PlosOne\\_Revision1\\Trajectories.stp'
									$end 'NativeBodyParameters'
									ParentPartID=24192
									ReferenceUDMID=-1
									IsSuppressed=false
									$begin 'OperationIdentity'
										$begin 'Topology'
											NumLumps=1
											NumShells=1
											NumFaces=0
											NumWires=1
											NumLoops=0
											NumCoedges=280
											NumEdges=280
											NumVertices=281
										$end 'Topology'
										BodyID=-1
										StartFaceID=-1
										StartEdgeID=-1
										StartVertexID=-1
										NumNewFaces=0
										NumNewEdges=0
										NumNewVertices=0
										FaceNameAndIDMap()
										EdgeNameAndIDMap()
										VertexNameAndIDMap()
									$end 'OperationIdentity'
									BodyType='BRepBody'
									$begin 'BodyBlock'
										BodyFileNamesVec[1: '0024192.sab']
									$end 'BodyBlock'
								$end 'Operation'
							$end 'Operations'
						$end 'GeometryPart'
						$begin 'GeometryPart'
							$begin 'Attributes'
								Name='curve_set_0_22'
								Flags=''
								Color='(143 175 143)'
								Transparency=0
								PartCoordinateSystem=1
								UDMId=-1
								GroupId=28116
								MaterialValue='""'
								SurfaceMaterialValue='""'
								SolveInside=false
								ShellElement=false
								ShellElementThickness='nan '
								IsMaterialEditable=true
								UseMaterialAppearance=false
								IsLightweight=false
								IsAlwaysHidden=false
							$end 'Attributes'
							$begin 'Operations'
								$begin 'Operation'
									OperationType='NativeBody'
									ID=24754
									ReferenceCoordSystemID=1
									$begin 'NativeBodyParameters'
										KernelVersion=13
										SourceFile='O:\\Jasmine\\Backup\\Papers\\Hitachi_project\\_Figures\\_sub_figures\\_PlosOne\\_Revision1\\Trajectories.stp'
									$end 'NativeBodyParameters'
									ParentPartID=24755
									ReferenceUDMID=-1
									IsSuppressed=false
									$begin 'OperationIdentity'
										$begin 'Topology'
											NumLumps=1
											NumShells=1
											NumFaces=0
											NumWires=1
											NumLoops=0
											NumCoedges=277
											NumEdges=277
											NumVertices=278
										$end 'Topology'
										BodyID=-1
										StartFaceID=-1
										StartEdgeID=-1
										StartVertexID=-1
										NumNewFaces=0
										NumNewEdges=0
										NumNewVertices=0
										FaceNameAndIDMap()
										EdgeNameAndIDMap()
										VertexNameAndIDMap()
									$end 'OperationIdentity'
									BodyType='BRepBody'
									$begin 'BodyBlock'
										BodyFileNamesVec[1: '0024755.sab']
									$end 'BodyBlock'
								$end 'Operation'
							$end 'Operations'
						$end 'GeometryPart'
						$begin 'GeometryPart'
							$begin 'Attributes'
								Name='curve_set_0_23'
								Flags=''
								Color='(143 175 143)'
								Transparency=0
								PartCoordinateSystem=1
								UDMId=-1
								GroupId=28116
								MaterialValue='""'
								SurfaceMaterialValue='""'
								SolveInside=false
								ShellElement=false
								ShellElementThickness='nan '
								IsMaterialEditable=true
								UseMaterialAppearance=false
								IsLightweight=false
								IsAlwaysHidden=false
							$end 'Attributes'
							$begin 'Operations'
								$begin 'Operation'
									OperationType='NativeBody'
									ID=25311
									ReferenceCoordSystemID=1
									$begin 'NativeBodyParameters'
										KernelVersion=13
										SourceFile='O:\\Jasmine\\Backup\\Papers\\Hitachi_project\\_Figures\\_sub_figures\\_PlosOne\\_Revision1\\Trajectories.stp'
									$end 'NativeBodyParameters'
									ParentPartID=25312
									ReferenceUDMID=-1
									IsSuppressed=false
									$begin 'OperationIdentity'
										$begin 'Topology'
											NumLumps=1
											NumShells=1
											NumFaces=0
											NumWires=1
											NumLoops=0
											NumCoedges=271
											NumEdges=271
											NumVertices=272
										$end 'Topology'
										BodyID=-1
										StartFaceID=-1
										StartEdgeID=-1
										StartVertexID=-1
										NumNewFaces=0
										NumNewEdges=0
										NumNewVertices=0
										FaceNameAndIDMap()
										EdgeNameAndIDMap()
										VertexNameAndIDMap()
									$end 'OperationIdentity'
									BodyType='BRepBody'
									$begin 'BodyBlock'
										BodyFileNamesVec[1: '0025312.sab']
									$end 'BodyBlock'
								$end 'Operation'
							$end 'Operations'
						$end 'GeometryPart'
						$begin 'GeometryPart'
							$begin 'Attributes'
								Name='curve_set_0_24'
								Flags=''
								Color='(143 175 143)'
								Transparency=0
								PartCoordinateSystem=1
								UDMId=-1
								GroupId=28116
								MaterialValue='""'
								SurfaceMaterialValue='""'
								SolveInside=false
								ShellElement=false
								ShellElementThickness='nan '
								IsMaterialEditable=true
								UseMaterialAppearance=false
								IsLightweight=false
								IsAlwaysHidden=false
							$end 'Attributes'
							$begin 'Operations'
								$begin 'Operation'
									OperationType='NativeBody'
									ID=25856
									ReferenceCoordSystemID=1
									$begin 'NativeBodyParameters'
										KernelVersion=13
										SourceFile='O:\\Jasmine\\Backup\\Papers\\Hitachi_project\\_Figures\\_sub_figures\\_PlosOne\\_Revision1\\Trajectories.stp'
									$end 'NativeBodyParameters'
									ParentPartID=25857
									ReferenceUDMID=-1
									IsSuppressed=false
									$begin 'OperationIdentity'
										$begin 'Topology'
											NumLumps=1
											NumShells=1
											NumFaces=0
											NumWires=1
											NumLoops=0
											NumCoedges=230
											NumEdges=230
											NumVertices=231
										$end 'Topology'
										BodyID=-1
										StartFaceID=-1
										StartEdgeID=-1
										StartVertexID=-1
										NumNewFaces=0
										NumNewEdges=0
										NumNewVertices=0
										FaceNameAndIDMap()
										EdgeNameAndIDMap()
										VertexNameAndIDMap()
									$end 'OperationIdentity'
									BodyType='BRepBody'
									$begin 'BodyBlock'
										BodyFileNamesVec[1: '0025857.sab']
									$end 'BodyBlock'
								$end 'Operation'
							$end 'Operations'
						$end 'GeometryPart'
						$begin 'GeometryPart'
							$begin 'Attributes'
								Name='curve_set_0_25'
								Flags=''
								Color='(143 175 143)'
								Transparency=0
								PartCoordinateSystem=1
								UDMId=-1
								GroupId=28116
								MaterialValue='""'
								SurfaceMaterialValue='""'
								SolveInside=false
								ShellElement=false
								ShellElementThickness='nan '
								IsMaterialEditable=true
								UseMaterialAppearance=false
								IsLightweight=false
								IsAlwaysHidden=false
							$end 'Attributes'
							$begin 'Operations'
								$begin 'Operation'
									OperationType='NativeBody'
									ID=26319
									ReferenceCoordSystemID=1
									$begin 'NativeBodyParameters'
										KernelVersion=13
										SourceFile='O:\\Jasmine\\Backup\\Papers\\Hitachi_project\\_Figures\\_sub_figures\\_PlosOne\\_Revision1\\Trajectories.stp'
									$end 'NativeBodyParameters'
									ParentPartID=26320
									ReferenceUDMID=-1
									IsSuppressed=false
									$begin 'OperationIdentity'
										$begin 'Topology'
											NumLumps=1
											NumShells=1
											NumFaces=0
											NumWires=1
											NumLoops=0
											NumCoedges=211
											NumEdges=211
											NumVertices=212
										$end 'Topology'
										BodyID=-1
										StartFaceID=-1
										StartEdgeID=-1
										StartVertexID=-1
										NumNewFaces=0
										NumNewEdges=0
										NumNewVertices=0
										FaceNameAndIDMap()
										EdgeNameAndIDMap()
										VertexNameAndIDMap()
									$end 'OperationIdentity'
									BodyType='BRepBody'
									$begin 'BodyBlock'
										BodyFileNamesVec[1: '0026320.sab']
									$end 'BodyBlock'
								$end 'Operation'
							$end 'Operations'
						$end 'GeometryPart'
						$begin 'GeometryPart'
							$begin 'Attributes'
								Name='curve_set_0_26'
								Flags=''
								Color='(143 175 143)'
								Transparency=0
								PartCoordinateSystem=1
								UDMId=-1
								GroupId=28116
								MaterialValue='""'
								SurfaceMaterialValue='""'
								SolveInside=false
								ShellElement=false
								ShellElementThickness='nan '
								IsMaterialEditable=true
								UseMaterialAppearance=false
								IsLightweight=false
								IsAlwaysHidden=false
							$end 'Attributes'
							$begin 'Operations'
								$begin 'Operation'
									OperationType='NativeBody'
									ID=26744
									ReferenceCoordSystemID=1
									$begin 'NativeBodyParameters'
										KernelVersion=13
										SourceFile='O:\\Jasmine\\Backup\\Papers\\Hitachi_project\\_Figures\\_sub_figures\\_PlosOne\\_Revision1\\Trajectories.stp'
									$end 'NativeBodyParameters'
									ParentPartID=26745
									ReferenceUDMID=-1
									IsSuppressed=false
									$begin 'OperationIdentity'
										$begin 'Topology'
											NumLumps=1
											NumShells=1
											NumFaces=0
											NumWires=1
											NumLoops=0
											NumCoedges=253
											NumEdges=253
											NumVertices=254
										$end 'Topology'
										BodyID=-1
										StartFaceID=-1
										StartEdgeID=-1
										StartVertexID=-1
										NumNewFaces=0
										NumNewEdges=0
										NumNewVertices=0
										FaceNameAndIDMap()
										EdgeNameAndIDMap()
										VertexNameAndIDMap()
									$end 'OperationIdentity'
									BodyType='BRepBody'
									$begin 'BodyBlock'
										BodyFileNamesVec[1: '0026745.sab']
									$end 'BodyBlock'
								$end 'Operation'
							$end 'Operations'
						$end 'GeometryPart'
						$begin 'GeometryPart'
							$begin 'Attributes'
								Name='curve_set_0_27'
								Flags=''
								Color='(143 175 143)'
								Transparency=0
								PartCoordinateSystem=1
								UDMId=-1
								GroupId=28116
								MaterialValue='""'
								SurfaceMaterialValue='""'
								SolveInside=false
								ShellElement=false
								ShellElementThickness='nan '
								IsMaterialEditable=true
								UseMaterialAppearance=false
								IsLightweight=false
								IsAlwaysHidden=false
							$end 'Attributes'
							$begin 'Operations'
								$begin 'Operation'
									OperationType='NativeBody'
									ID=27253
									ReferenceCoordSystemID=1
									$begin 'NativeBodyParameters'
										KernelVersion=13
										SourceFile='O:\\Jasmine\\Backup\\Papers\\Hitachi_project\\_Figures\\_sub_figures\\_PlosOne\\_Revision1\\Trajectories.stp'
									$end 'NativeBodyParameters'
									ParentPartID=27254
									ReferenceUDMID=-1
									IsSuppressed=false
									$begin 'OperationIdentity'
										$begin 'Topology'
											NumLumps=1
											NumShells=1
											NumFaces=0
											NumWires=1
											NumLoops=0
											NumCoedges=208
											NumEdges=208
											NumVertices=209
										$end 'Topology'
										BodyID=-1
										StartFaceID=-1
										StartEdgeID=-1
										StartVertexID=-1
										NumNewFaces=0
										NumNewEdges=0
										NumNewVertices=0
										FaceNameAndIDMap()
										EdgeNameAndIDMap()
										VertexNameAndIDMap()
									$end 'OperationIdentity'
									BodyType='BRepBody'
									$begin 'BodyBlock'
										BodyFileNamesVec[1: '0027254.sab']
									$end 'BodyBlock'
								$end 'Operation'
							$end 'Operations'
						$end 'GeometryPart'
						$begin 'GeometryPart'
							$begin 'Attributes'
								Name='curve_set_0_28'
								Flags=''
								Color='(143 175 143)'
								Transparency=0
								PartCoordinateSystem=1
								UDMId=-1
								GroupId=28116
								MaterialValue='""'
								SurfaceMaterialValue='""'
								SolveInside=false
								ShellElement=false
								ShellElementThickness='nan '
								IsMaterialEditable=true
								UseMaterialAppearance=false
								IsLightweight=false
								IsAlwaysHidden=false
							$end 'Attributes'
							$begin 'Operations'
								$begin 'Operation'
									OperationType='NativeBody'
									ID=27672
									ReferenceCoordSystemID=1
									$begin 'NativeBodyParameters'
										KernelVersion=13
										SourceFile='O:\\Jasmine\\Backup\\Papers\\Hitachi_project\\_Figures\\_sub_figures\\_PlosOne\\_Revision1\\Trajectories.stp'
									$end 'NativeBodyParameters'
									ParentPartID=27673
									ReferenceUDMID=-1
									IsSuppressed=false
									$begin 'OperationIdentity'
										$begin 'Topology'
											NumLumps=1
											NumShells=1
											NumFaces=0
											NumWires=1
											NumLoops=0
											NumCoedges=218
											NumEdges=218
											NumVertices=219
										$end 'Topology'
										BodyID=-1
										StartFaceID=-1
										StartEdgeID=-1
										StartVertexID=-1
										NumNewFaces=0
										NumNewEdges=0
										NumNewVertices=0
										FaceNameAndIDMap()
										EdgeNameAndIDMap()
										VertexNameAndIDMap()
									$end 'OperationIdentity'
									BodyType='BRepBody'
									$begin 'BodyBlock'
										BodyFileNamesVec[1: '0027673.sab']
									$end 'BodyBlock'
								$end 'Operation'
							$end 'Operations'
						$end 'GeometryPart'
						$begin 'GeometryPart'
							$begin 'Attributes'
								Name='curve_set_0_29'
								Flags=''
								Color='(143 175 143)'
								Transparency=0
								PartCoordinateSystem=1
								UDMId=-1
								GroupId=28116
								MaterialValue='""'
								SurfaceMaterialValue='""'
								SolveInside=false
								ShellElement=false
								ShellElementThickness='nan '
								IsMaterialEditable=true
								UseMaterialAppearance=false
								IsLightweight=false
								IsAlwaysHidden=false
							$end 'Attributes'
							$begin 'Operations'
								$begin 'Operation'
									OperationType='NativeBody'
									ID=28111
									ReferenceCoordSystemID=1
									$begin 'NativeBodyParameters'
										KernelVersion=13
										SourceFile='O:\\Jasmine\\Backup\\Papers\\Hitachi_project\\_Figures\\_sub_figures\\_PlosOne\\_Revision1\\Trajectories.stp'
									$end 'NativeBodyParameters'
									ParentPartID=28112
									ReferenceUDMID=-1
									IsSuppressed=false
									$begin 'OperationIdentity'
										$begin 'Topology'
											NumLumps=1
											NumShells=1
											NumFaces=0
											NumWires=1
											NumLoops=0
											NumCoedges=1
											NumEdges=1
											NumVertices=2
										$end 'Topology'
										BodyID=-1
										StartFaceID=-1
										StartEdgeID=-1
										StartVertexID=-1
										NumNewFaces=0
										NumNewEdges=0
										NumNewVertices=0
										FaceNameAndIDMap()
										EdgeNameAndIDMap()
										VertexNameAndIDMap()
									$end 'OperationIdentity'
									BodyType='BRepBody'
									$begin 'BodyBlock'
										BodyFileNamesVec[1: '0028112.sab']
									$end 'BodyBlock'
								$end 'Operation'
							$end 'Operations'
						$end 'GeometryPart'
					$end 'ToplevelParts'
					$begin 'OperandParts'
					$end 'OperandParts'
					$begin 'Planes'
					$end 'Planes'
					$begin 'Points'
					$end 'Points'
					$begin 'GeometryEntityLists'
					$end 'GeometryEntityLists'
					$begin 'CachedNames'
						$begin 'allobjects'
							allobjects(-1)
						$end 'allobjects'
						$begin 'body'
							body(-1)
						$end 'body'
						$begin 'curve_set_0_'
							curve_set_0_(1, 2, 3, 4, 5, 6, 7, 8, 9, 10, 11, 12, 13, 14, 15, 16, 17, 18, 19, 20, 21, 22, 23, 24, 25, 26, 27, 28, 29)
						$end 'curve_set_0_'
						$begin 'curve_set_0_0'
							curve_set_0_0(-1)
						$end 'curve_set_0_0'
						$begin 'global'
							global(-1)
						$end 'global'
						$begin 'human_body'
							human_body(-1)
						$end 'human_body'
						$begin 'model'
							model(-1)
						$end 'model'
						$begin 'trajectories'
							trajectories(-1)
						$end 'trajectories'
					$end 'CachedNames'
				$end 'GeometryOperations'
				$begin 'GeometryDependencies'
					$begin 'DependencyInformation'
						NumParents=1
						DependencyObject('GeometryBodyOperation', 28118)
						DependencyObject('CoordinateSystem', 1)
					$end 'DependencyInformation'
					$begin 'DependencyInformation'
						NumParents=1
						DependencyObject('GeometryBodyOperation', 15616)
						DependencyObject('CoordinateSystem', 1)
					$end 'DependencyInformation'
					$begin 'DependencyInformation'
						NumParents=1
						DependencyObject('GeometryBodyOperation', 15885)
						DependencyObject('CoordinateSystem', 1)
					$end 'DependencyInformation'
					$begin 'DependencyInformation'
						NumParents=1
						DependencyObject('GeometryBodyOperation', 16540)
						DependencyObject('CoordinateSystem', 1)
					$end 'DependencyInformation'
					$begin 'DependencyInformation'
						NumParents=1
						DependencyObject('GeometryBodyOperation', 17137)
						DependencyObject('CoordinateSystem', 1)
					$end 'DependencyInformation'
					$begin 'DependencyInformation'
						NumParents=1
						DependencyObject('GeometryBodyOperation', 17514)
						DependencyObject('CoordinateSystem', 1)
					$end 'DependencyInformation'
					$begin 'DependencyInformation'
						NumParents=1
						DependencyObject('GeometryBodyOperation', 17973)
						DependencyObject('CoordinateSystem', 1)
					$end 'DependencyInformation'
					$begin 'DependencyInformation'
						NumParents=1
						DependencyObject('GeometryBodyOperation', 18246)
						DependencyObject('CoordinateSystem', 1)
					$end 'DependencyInformation'
					$begin 'DependencyInformation'
						NumParents=1
						DependencyObject('GeometryBodyOperation', 18643)
						DependencyObject('CoordinateSystem', 1)
					$end 'DependencyInformation'
					$begin 'DependencyInformation'
						NumParents=1
						DependencyObject('GeometryBodyOperation', 19138)
						DependencyObject('CoordinateSystem', 1)
					$end 'DependencyInformation'
					$begin 'DependencyInformation'
						NumParents=1
						DependencyObject('GeometryBodyOperation', 19491)
						DependencyObject('CoordinateSystem', 1)
					$end 'DependencyInformation'
					$begin 'DependencyInformation'
						NumParents=1
						DependencyObject('GeometryBodyOperation', 19900)
						DependencyObject('CoordinateSystem', 1)
					$end 'DependencyInformation'
					$begin 'DependencyInformation'
						NumParents=1
						DependencyObject('GeometryBodyOperation', 20223)
						DependencyObject('CoordinateSystem', 1)
					$end 'DependencyInformation'
					$begin 'DependencyInformation'
						NumParents=1
						DependencyObject('GeometryBodyOperation', 20716)
						DependencyObject('CoordinateSystem', 1)
					$end 'DependencyInformation'
					$begin 'DependencyInformation'
						NumParents=1
						DependencyObject('GeometryBodyOperation', 20721)
						DependencyObject('CoordinateSystem', 1)
					$end 'DependencyInformation'
					$begin 'DependencyInformation'
						NumParents=1
						DependencyObject('GeometryBodyOperation', 21090)
						DependencyObject('CoordinateSystem', 1)
					$end 'DependencyInformation'
					$begin 'DependencyInformation'
						NumParents=1
						DependencyObject('GeometryBodyOperation', 21533)
						DependencyObject('CoordinateSystem', 1)
					$end 'DependencyInformation'
					$begin 'DependencyInformation'
						NumParents=1
						DependencyObject('GeometryBodyOperation', 21866)
						DependencyObject('CoordinateSystem', 1)
					$end 'DependencyInformation'
					$begin 'DependencyInformation'
						NumParents=1
						DependencyObject('GeometryBodyOperation', 22199)
						DependencyObject('CoordinateSystem', 1)
					$end 'DependencyInformation'
					$begin 'DependencyInformation'
						NumParents=1
						DependencyObject('GeometryBodyOperation', 22732)
						DependencyObject('CoordinateSystem', 1)
					$end 'DependencyInformation'
					$begin 'DependencyInformation'
						NumParents=1
						DependencyObject('GeometryBodyOperation', 23095)
						DependencyObject('CoordinateSystem', 1)
					$end 'DependencyInformation'
					$begin 'DependencyInformation'
						NumParents=1
						DependencyObject('GeometryBodyOperation', 23746)
						DependencyObject('CoordinateSystem', 1)
					$end 'DependencyInformation'
					$begin 'DependencyInformation'
						NumParents=1
						DependencyObject('GeometryBodyOperation', 24191)
						DependencyObject('CoordinateSystem', 1)
					$end 'DependencyInformation'
					$begin 'DependencyInformation'
						NumParents=1
						DependencyObject('GeometryBodyOperation', 24754)
						DependencyObject('CoordinateSystem', 1)
					$end 'DependencyInformation'
					$begin 'DependencyInformation'
						NumParents=1
						DependencyObject('GeometryBodyOperation', 25311)
						DependencyObject('CoordinateSystem', 1)
					$end 'DependencyInformation'
					$begin 'DependencyInformation'
						NumParents=1
						DependencyObject('GeometryBodyOperation', 25856)
						DependencyObject('CoordinateSystem', 1)
					$end 'DependencyInformation'
					$begin 'DependencyInformation'
						NumParents=1
						DependencyObject('GeometryBodyOperation', 26319)
						DependencyObject('CoordinateSystem', 1)
					$end 'DependencyInformation'
					$begin 'DependencyInformation'
						NumParents=1
						DependencyObject('GeometryBodyOperation', 26744)
						DependencyObject('CoordinateSystem', 1)
					$end 'DependencyInformation'
					$begin 'DependencyInformation'
						NumParents=1
						DependencyObject('GeometryBodyOperation', 27253)
						DependencyObject('CoordinateSystem', 1)
					$end 'DependencyInformation'
					$begin 'DependencyInformation'
						NumParents=1
						DependencyObject('GeometryBodyOperation', 27672)
						DependencyObject('CoordinateSystem', 1)
					$end 'DependencyInformation'
					$begin 'DependencyInformation'
						NumParents=1
						DependencyObject('GeometryBodyOperation', 28111)
						DependencyObject('CoordinateSystem', 1)
					$end 'DependencyInformation'
				$end 'GeometryDependencies'
			$end 'GeometryCore'
			GroupByMaterial=true
			GroupSheetByMaterial=true
			GroupCompByDefID=true
			DoNotOrganizeUnderGroup=false
			DoNotOrganizeUnderComponent=false
			OrganizeLightweight=false
			ShowGroup=true
			$begin 'LastUserInputs'
			$end 'LastUserInputs'
		$end 'ModelSetup'
		$begin '3DComponent'
			$begin 'NativeComponentVisualization'
			$end 'NativeComponentVisualization'
		$end '3DComponent'
		$begin 'BoundarySetup'
			$begin 'GlobalBoundData'
				PortImpedance='1'
				GlobalMaterialEnv='vacuum'
				UseTotalFieldFormulation=false
				HybridRegionCouplingType='TwoWayCoupled'
				'Current Source Conformance'='Auto'
				'Thin Sources'=false
			$end 'GlobalBoundData'
			$begin 'Boundaries'
				NextUniqueID=0
				MoveBackwards=false
			$end 'Boundaries'
			$begin 'ProductSpecificData'
				$begin 'SBRWedgeSettings'
					MaxWedgeAngle='135deg'
					IncludeSheetEdges=true
					ApplySourceDistFilter=false
					ApplyBoxFilter=false
				$end 'SBRWedgeSettings'
				$begin 'SBRTxRxSettings'
				$end 'SBRTxRxSettings'
				$begin 'SBRCreepingWaveSettings'
					CWRaySampleDensity=10
					CWRayCutoffDb=40
					CWCurvatureSensitivity=50
					CWAngularRayInterval=2
				$end 'SBRCreepingWaveSettings'
				$begin 'PMLData'
					$begin 'PMLGroups'
					$end 'PMLGroups'
				$end 'PMLData'
				$begin 'SortOrder'
					Port[1: -1]
					Terminal[1: -1]
				$end 'SortOrder'
				'Phase Center Mode'='SinglePhaseCenter'
				'Single Phase Center'=-1
			$end 'ProductSpecificData'
		$end 'BoundarySetup'
		$begin 'ArrayDefinition'
			NextUniqueID=0
			MoveBackwards=false
		$end 'ArrayDefinition'
		$begin 'MeshSetup'
			$begin 'MeshSettings'
				$begin 'GlobalSurfApproximation'
					CurvedSurfaceApproxChoice='UseSlider'
					SliderMeshSettings=5
				$end 'GlobalSurfApproximation'
				$begin 'GlobalCurvilinear'
					Apply=false
				$end 'GlobalCurvilinear'
				$begin 'GlobalModelRes'
					UseAutoLength=true
				$end 'GlobalModelRes'
				MeshMethod='Auto'
				UseLegacyFaceterForTauVolumeMesh=false
				DynamicSurfaceResolution=false
				UseFlexMeshingForTAUvolumeMesh=false
				UseAlternativeMeshMethodsAsFallBack=true
				AllowPhiForLayeredGeometry=true
			$end 'MeshSettings'
			$begin 'MeshOperations'
				NextUniqueID=0
				MoveBackwards=false
			$end 'MeshOperations'
		$end 'MeshSetup'
		$begin 'AnalysisSetup'
			$begin 'HfssGlobalData'
				NextUniqueID=0
				MoveBackwards=false
			$end 'HfssGlobalData'
			$begin 'SolveSetups'
				NextUniqueID=0
				MoveBackwards=false
			$end 'SolveSetups'
		$end 'AnalysisSetup'
		$begin 'Optimetrics'
			$begin 'OptimetricsSetups'
				NextUniqueID=0
				MoveBackwards=false
			$end 'OptimetricsSetups'
		$end 'Optimetrics'
		$begin 'Solutions'
			FieldType='NoIncidentWave'
			IncludePortPostProcessing=false
			UseSpecifiedIncidentPower=false
			$begin 'Contexts'
				NextUniqueID=1
				MoveBackwards=false
			$end 'Contexts'
		$end 'Solutions'
		$begin 'PortFieldDisplay'
			$begin 'PortFieldDisplay'
				ScaleFactor=5
			$end 'PortFieldDisplay'
		$end 'PortFieldDisplay'
		$begin 'FieldsReporter'
			$begin 'FieldsCalculator'
				Line_Discretization=1000
			$end 'FieldsCalculator'
			$begin 'PlotDefaults'
				Default_SolutionId=-1
				Default_PlotFolder='Automatic'
			$end 'PlotDefaults'
			$begin 'FieldsPlotManagerID'
				NextUniqueID=0
				MoveBackwards=false
				NumQuantityType=0
				NumPlots=0
			$end 'FieldsPlotManagerID'
			$begin 'Report3dInGeomWnd'
				Report3dNum=0
			$end 'Report3dInGeomWnd'
			$begin 'Report2dInGeomWnd'
				Report2dNum=0
			$end 'Report2dInGeomWnd'
			$begin 'AntennaParametersInGeomWnd'
				AntennaParametersNum=0
			$end 'AntennaParametersInGeomWnd'
			AntennaParametersPlotTablesOrder()
		$end 'FieldsReporter'
		$begin 'RadField'
			$begin 'FarFieldSetups'
				NextUniqueID=0
				MoveBackwards=false
			$end 'FarFieldSetups'
			$begin 'ArraySetup'
				UseOption='NoArray'
				$begin 'RegularArray'
					NumUCells='10'
					NumVCells='10'
					CellUDist='10mm'
					CellVDist='10mm'
					UDirnX='1'
					UDirnY='0'
					UDirnZ='0'
					VDirnX='0'
					VDirnY='1'
					VDirnZ='0'
					FirstCellPosX='0mm'
					FirstCellPosY='0mm'
					FirstCellPosZ='0mm'
					Behavior='UseScanAngle'
					ScanAnglePhi='45deg'
					ScanAngleTheta='45deg'
					UDirnPhaseShift='0deg'
					VDirnPhaseShift='0deg'
				$end 'RegularArray'
				$begin 'CustomArray'
					NumCells=0
					$begin 'Cell'
					$end 'Cell'
				$end 'CustomArray'
			$end 'ArraySetup'
			$begin 'NearFieldSetups'
				NextUniqueID=0
				MoveBackwards=false
			$end 'NearFieldSetups'
			RadFieldComputationVersion=1.7
			RadfieldHeaderFile='RAD36DB114856166551752111.tmp'
			RadPowerMethod=0
		$end 'RadField'
		$begin 'SolutionManager'
			$begin 'Version ID Map'
				V=5
			$end 'Version ID Map'
			ValidationCacheHeader=''
		$end 'SolutionManager'
		$begin 'UserDefinedSolutionMgr'
			NextUniqueID=1000000
			MoveBackwards=false
		$end 'UserDefinedSolutionMgr'
		$begin 'DatasetSolutionMgr'
			NextUniqueID=2000000
			MoveBackwards=false
		$end 'DatasetSolutionMgr'
		Notes=$begin_cdata$ $end_cdata$
		$begin 'AnimationSetups'
		$end 'AnimationSetups'
		CacheHeaderFile='HDR36DB114856166551752112.tmp'
	$end 'HFSSModel'
	$begin 'DataInstances'
		DesignEditor='TopLevel'
		Refdes('0', 'U1')
		$begin 'CompInstances'
			$begin 'Compinst'
				ID='0'
				Status='Status'
				CompName='DBS_lead_trajectories'
				GatesInUse()
				$begin 'Properties'
					TextProp('ID', 'SRID', '', '0')
				$end 'Properties'
			$end 'Compinst'
		$end 'CompInstances'
		$begin 'Instance'
			DesignEditor='DBS_lead_trajectories'
			ID='0'
			$begin 'HfssDesignInstance'
				DesignInstanceID=1
				$begin 'WindowPosition'
					$begin 'EditorWindow'
						Circuit(Editor3d(View('View Orientation Gadget'=1, WindowPos(3, -1, -1, -8, -31, 130, 130, 1519, 599), OrientationMatrix(-0.00199346384033561, -1.07245223261998e-05, 0.00024476510589011, 0, 0.000244763883529231, 6.40753228253743e-10, 0.00199349666945636, 0, -1.06397928902879e-05, 0.00200841925106943, 1.30762168737419e-06, 0, -0.0863026604056358, 0.520768582820892, -5.36925029754639, 1, 0, -0.453141301870346, 0.655964195728302, 0.240788787603378, 0.895999789237976, 0.832502365112305, 9.90753936767578), Drawings[31: 'curve_set_0_0', 'curve_set_0_1', 'curve_set_0_2', 'curve_set_0_3', 'curve_set_0_4', 'curve_set_0_5', 'curve_set_0_6', 'curve_set_0_7', 'curve_set_0_8', 'curve_set_0_9', 'curve_set_0_10', 'curve_set_0_11', 'curve_set_0_12', 'curve_set_0_13', 'curve_set_0_14', 'curve_set_0_15', 'curve_set_0_16', 'curve_set_0_17', 'curve_set_0_18', 'curve_set_0_19', 'curve_set_0_20', 'curve_set_0_21', 'curve_set_0_22', 'curve_set_0_23', 'curve_set_0_24', 'curve_set_0_25', 'curve_set_0_26', 'curve_set_0_27', 'curve_set_0_28', 'curve_set_0_29', 'Human_body'], 'View Data'('Render Mode'=1, 'Show Ruler'=1, 'Coordinate Systems View Mode'=1, 'CS Triad View Mode'=0, 'Render Facets'=1, GridVisible=1, GridAutoAdjust=1, GridAutoExtents=1, GridType='Rect', GridStyle='Line', NumPixels=30, dXForGrid=10, dYForGrid=10, dZForGrid=10, dRForGrid=10, dThetaForGrid=10), ClipPlanes(ClipPlaneOptions(DisableWhenDrawingNewPlane=true, ForceOpqaueForUnclipped=false, ShowClipped=false, Transparency=0, HandleColor=16776960)))))
					$end 'EditorWindow'
				$end 'WindowPosition'
				$begin 'ReportSetup'
					$begin 'ReportManager'
						$begin 'Reports'
						$end 'Reports'
						NextUniqueID=0
						MoveBackwards=false
						$begin 'NextVersID'
							NextUniqueID=0
							MoveBackwards=false
						$end 'NextVersID'
					$end 'ReportManager'
					$begin 'Reports'
					$end 'Reports'
					$begin 'ReportsWindowInfoList'
					$end 'ReportsWindowInfoList'
				$end 'ReportSetup'
				$begin 'Properties'
				$end 'Properties'
				$begin 'UserDefinedDocument'
					$begin 'Data'
					$end 'Data'
				$end 'UserDefinedDocument'
			$end 'HfssDesignInstance'
		$end 'Instance'
		$begin 'SODInfo'
		$end 'SODInfo'
	$end 'DataInstances'
	$begin 'WBSystemIDToDesignInstanceIDMap'
	$end 'WBSystemIDToDesignInstanceIDMap'
	$begin 'WBSysIDSysDetails'
	$end 'WBSysIDSysDetails'
	$begin 'WBConnIDConnDetails'
	$end 'WBConnIDConnDetails'
	$begin 'WBMaterialGuidDetails'
		WBMaterialGuidMap()
	$end 'WBMaterialGuidDetails'
	$begin 'MinervaProjectSettingsBlk'
		MinervaRemoteFilePath=''
		FolderContainerString=''
	$end 'MinervaProjectSettingsBlk'
$end 'AnsoftProject'
$begin 'AllReferencedFilesForProject'
$begin 'Design_0.setup/NativeGeometryFiles'
NumFiles= 31
$begin 'sab'
Design_0.setup/NativeGeometryFiles/0000006.sab
BIN000006827331
ACIS BinaryFileTSpatialACIS 29.0.1 NTTue Oct 11 14:46:59 2022ð?íµ ÷Æ°>»½×Ùß|Û=
MR2RAPZ2Y6NGCP6F4XH_HEMQYP8MMX8QB5CVMEM7WTB9VJ27WTAP3RJPH3B7CN4QE3CTKP65B7AJMR
	body%ÿÿÿÿÿÿÿÿÿÿÿÿÿÿÿÿ
°á¯<ÎnÀ´¯¤Ì_À0lv¤fÀÍ³°4¡¸m@®YÐíI`@¡5oV7d@string_attrib%name_attrib%gen%
attrib%ÿÿÿÿÿÿÿÿÿÿÿÿ¦îßATTRIB_XACIS_NAME%6
Human_body
	lump%ÿÿÿÿÿÿÿÿÿÿÿÿÿÿÿÿ
°á¯<ÎnÀ´¯¤Ì_À0lv¤fÀÍ³°4¡¸m@®YÐíI`@¡5oV7d@
transform%ÿÿÿÿÿÿÿÿð?ð?ð?ð?rgb_color%	st%

%ÿÿÿÿÿÿÿÿÆîßòñññññá?öõõõõõå?òñññññá?%%%
%ÿÿÿÿÿÿÿÿÿÿÿÿ¦îßATTRIB_XACIS_ID%1111
shell%ÿÿÿÿÿÿÿÿÿÿÿÿÿÿÿÿÿÿÿÿÿÿÿÿ	ÿÿÿÿ
°á¯<ÎnÀ´¯¤Ì_À0lv¤fÀÍ³°4¡¸m@®YÐíI`@¡5oV7d@properties%
ansoft%
%ÿÿÿÿÿÿÿÿ
¥îÛ
Human_body¯%%%
%ÿÿÿÿÿÿÿÿ¦îßATTRIB_XSTEP_PRODUCT_ID%15Document
	face%ÿÿÿÿÿÿÿÿÿÿÿÿ
ÿÿÿÿ
U®PQ±bÀÖÉ<õF3XÀ
lv¤fÀnì®H[a@ª,¹Y@
lv¤fÀ%%%
%ÿÿÿÿÿÿÿÿ¦îß%1111%%%
%ÿÿÿÿÿÿÿÿÿÿÿÿ¦îß%6
body_exteriorid%%
%ÿÿÿÿÿÿÿÿÿÿÿÿ	¥îÛ
%ÿÿÿÿÿÿÿÿÿÿÿÿÿÿÿÿ
EG@³e@©-ñé9[À
lv¤fÀ¸Þyrm@7}Û5àWAÀ
lv¤fÀ
	loop%ÿÿÿÿÿÿÿÿÿÿÿÿÿÿÿÿ	
U®PQ±bÀÖÉ<õF3XÀ
lv¤fÀnì®H[a@ª,¹Y@
lv¤fÀ
plane%
surface%ÿÿÿÿÿÿÿÿÿÿÿÿÿÿÿÿrßRfÀP
Û"·^@
lv¤fÀð¿ð¿%%%
%ÿÿÿÿÿÿÿÿÿÿÿÿ
¦îß%15Document%%%
%ÿÿÿÿÿÿÿÿÿÿÿÿ	¦îß%1114%%
%ÿÿÿÿÿÿÿÿÿÿÿÿ
¥îÛ
%ÿÿÿÿÿÿÿÿÿÿÿÿÿÿÿÿ
mææonÀ§-ñé9[À
lv¤fÀ:u?	úÈfÀG}Û5àWAÀ
lv¤fÀ
%ÿÿÿÿÿÿÿÿÿÿÿÿÿÿÿÿ

EG@³e@©-ñé9[À
lv¤fÀ¸Þyrm@7}Û5àWAÀ
lv¤fÀ%
%ÿÿÿÿÿÿÿÿÿÿÿÿÿÿÿÿ4bR«ìd@ûeÈ&;À
lv¤fÀð¿ð¿%%%
%ÿÿÿÿÿÿÿÿÿÿÿÿÿÿÿÿ¦îß%11-1
coedge%ÿÿÿÿÿÿÿÿÿÿÿÿÿÿÿÿ !"
ÿÿÿÿ%%%
%ÿÿÿÿÿÿÿÿÿÿÿÿ
¦îß%1115%%
%ÿÿÿÿÿÿÿÿ#ÿÿÿÿ¥îÛ	
%$ÿÿÿÿÿÿÿÿÿÿÿÿ%&ÿÿÿÿ'
÷p<nunÀìAGZKÀ
lv¤fÀzZK¾3mÀ¢¦,TW}CÀ<_ìXEÀ
%(ÿÿÿÿÿÿÿÿÿÿÿÿÿÿÿÿ)
mææonÀ§-ñé9[À
lv¤fÀ:u?	úÈfÀG}Û5àWAÀ
lv¤fÀ%
%ÿÿÿÿÿÿÿÿÿÿÿÿÿÿÿÿ~ËUÈNoÀûeÈ&;À
lv¤fÀð¿ð¿%%%
%ÿÿÿÿÿÿÿÿÿÿÿÿÿÿÿÿ¦îß%11-1
%ÿÿÿÿÿÿÿÿÿÿÿÿÿÿÿÿ*+,-
ÿÿÿÿ
%ÿÿÿÿÿÿÿÿÿÿÿÿÿÿÿÿ./0
ÿÿÿÿ
%ÿÿÿÿÿÿÿÿÿÿÿÿÿÿÿÿ123
ÿÿÿÿ
%ÿÿÿÿÿÿÿÿÿÿÿÿÿÿÿÿ45"6ÿÿÿÿ
	edge%7ÿÿÿÿÿÿÿÿÿÿÿÿ8¬Â§ÝÆ¼9¸o+{@:unknown
X!Ãé¸@5]ñÌ´Y@
lv¤fÀp8öz#@&ÕÏV¼µY@
lv¤fÀ%%%
%ÿÿÿÿÿÿÿÿÿÿÿÿ¦îß%1116%%
%ÿÿÿÿÿÿÿÿ;ÿÿÿÿ¥îÛ

%<ÿÿÿÿÿÿÿÿÿÿÿÿ=>ÿÿÿÿ?
÷p<nunÀìëAGZKÀ
lv¤fÀ&ìanÀn}£KÀàZÊXÀ
%@ÿÿÿÿÿÿÿÿÿÿÿÿÿÿÿÿA
÷p<nunÀìAGZKÀ
lv¤fÀzZK¾3mÀ¢¦,TW}CÀ<_ìXEÀ%
%ÿÿÿÿÿÿÿÿÿÿÿÿÿÿÿÿ$ÍÆ_xnÀrW¬)9LÀÕc G wÀÐL·|gì¿ZÐ}EaÛ?
MeNÕÅ¿ç>¤º'È¿ÓýX1Ïlï?%%%
%ÿÿÿÿÿÿÿÿÿÿÿÿÿÿÿÿ¦îß%11-1
%ÿÿÿÿÿÿÿÿÿÿÿÿÿÿÿÿBCDE
ÿÿÿÿ
%ÿÿÿÿÿÿÿÿÿÿÿÿÿÿÿÿFGH
ÿÿÿÿ
%ÿÿÿÿÿÿÿÿÿÿÿÿÿÿÿÿIJK
ÿÿÿÿ
%ÿÿÿÿÿÿÿÿÿÿÿÿÿÿÿÿLM-Nÿÿÿÿ
%OÿÿÿÿÿÿÿÿÿÿÿÿPàgdÚÒô<Q¨ç%_@Runknown
hãªGíêe@ek88Ê3WÀ
lv¤fÀ|,òf@~¸b`æUÀ
lv¤fÀ
%ÿÿÿÿÿÿÿÿÿÿÿÿÿÿÿÿSTU
ÿÿÿÿ
%ÿÿÿÿÿÿÿÿÿÿÿÿÿÿÿÿVW0Xÿÿÿÿ
%YÿÿÿÿÿÿÿÿÿÿÿÿZ@ÖG£)ß¼8ûnc!	@[unknown
p8öz#@A]ñÌ´Y@
lv¤fÀ¼¤ÅsSÿ.@ª,¹Y@
lv¤fÀ
%ÿÿÿÿÿÿÿÿÿÿÿÿÿÿÿÿ \]^
ÿÿÿÿ
%ÿÿÿÿÿÿÿÿÿÿÿÿÿÿÿÿ_` 3aÿÿÿÿ
%bÿÿÿÿÿÿÿÿÿÿÿÿ9	r}£²<cpr@ dunknown
®çÎãÀGóÒOY@
lv¤fÀË!Ãé¸@&ÕÏV¼µY@
lv¤fÀ
%ÿÿÿÿÿÿÿÿÿÿÿÿÿÿÿÿ5!`e6ÿÿÿÿ
%ÿÿÿÿÿÿÿÿÿÿÿÿÿÿÿÿ!4Vf
6ÿÿÿÿ
%gÿÿÿÿÿÿÿÿÿÿÿÿÿÿÿÿ!h
X!Ãé¸@5]ñÌ´Y@
lv¤fÀp8öz#@uÕù½Y@"²r}À%%
%ÿÿÿÿÿÿÿÿiÿÿÿÿ"¥îÛ
vertex%jÿÿÿÿÿÿÿÿÿÿÿÿ"k
%lÿÿÿÿÿÿÿÿÿÿÿÿ3m
straight%
curve%ÿÿÿÿÿÿÿÿÿÿÿÿÿÿÿÿo8öz#@5]ñÌ´Y@
lv¤fÀÖíÅûÿï¿gÉ+ t`?%%%
%ÿÿÿÿÿÿÿÿÿÿÿÿ$¦îß%1117%%
%ÿÿÿÿÿÿÿÿnÿÿÿÿ%¥îÛ
%oÿÿÿÿÿÿÿÿÿÿÿÿpqÿÿÿÿr
÷¾Ã0ynÀ°"fOOÀ
lv¤fÀQ¬óÆpnÀÃhdVKÀäZÊXÀ
%sÿÿÿÿÿÿÿÿÿÿÿÿÿÿÿÿt%
÷p<nunÀìëAGZKÀ
lv¤fÀ&ìanÀn}£KÀàZÊXÀ%
%ÿÿÿÿÿÿÿÿÿÿÿÿÿÿÿÿìMa?SnÀîúh[¸JÀ%BÂ	WÀÅ\èBè¿ÓeÈä?/}¹,®¿HH#¾³¿xºsçï?%%%
%ÿÿÿÿÿÿÿÿÿÿÿÿÿÿÿÿ&¦îß%11-1
%ÿÿÿÿÿÿÿÿÿÿÿÿÿÿÿÿuvwx&ÿÿÿÿ
%ÿÿÿÿÿÿÿÿÿÿÿÿÿÿÿÿy)z{
ÿÿÿÿ
%ÿÿÿÿÿÿÿÿÿÿÿÿÿÿÿÿ)|}~
ÿÿÿÿ
%ÿÿÿÿÿÿÿÿÿÿÿÿÿÿÿÿ)Eÿÿÿÿ
%ÿÿÿÿÿÿÿÿÿÿÿÿ!
)â¼ô%_v^@)unknown
UÒhÀÔeÁÐùYÀ
lv¤fÀÅ0phÀFäò¡­YÀ
lv¤fÀ
%ÿÿÿÿÿÿÿÿÿÿÿÿÿÿÿÿ*
ÿÿÿÿ
%ÿÿÿÿÿÿÿÿÿÿÿÿÿÿÿÿ*Hÿÿÿÿ
%ÿÿÿÿÿÿÿÿÿÿÿÿ@gu½Pþa&Ys"@*unknown
EG@³e@¸b`æUÀ
lv¤fÀãªGíêe@ÔéÎ¤¢SÀ
lv¤fÀ
%ÿÿÿÿÿÿÿÿÿÿÿÿÿÿÿÿ+
ÿÿÿÿ
%ÿÿÿÿÿÿÿÿÿÿÿÿÿÿÿÿ+Kÿÿÿÿ
%ÿÿÿÿÿÿÿÿÿÿÿÿQ ÞÒ£½A¦Ô<,@+unknown
y|,òf@`äò¡­YÀ
lv¤fÀè[1$Zg@Wk88Ê3WÀ
lv¤fÀ
%ÿÿÿÿÿÿÿÿÿÿÿÿÿÿÿÿM,Nÿÿÿÿ
%ÿÿÿÿÿÿÿÿÿÿÿÿÿÿÿÿ,L
Nÿÿÿÿ
%ÿÿÿÿÿÿÿÿÿÿÿÿÿÿÿÿ,
Ç=zôÇe@pk88Ê3WÀ
lv¤fÀ|,òf@~¸b`æUÀ?ngS#À%%
%ÿÿÿÿÿÿÿÿÿÿÿÿ-¥îÛ`
%ÿÿÿÿÿÿÿÿÿÿÿÿ-
%ÿÿÿÿÿÿÿÿÿÿÿÿK %
%ÿÿÿÿÿÿÿÿÿÿÿÿÿÿÿÿ{ãªGíêe@~¸b`æUÀ
lv¤fÀIÖýuÌ?Ä¸jí2ï¿
%ÿÿÿÿÿÿÿÿÿÿÿÿÿÿÿÿ¡.¢£
ÿÿÿÿ
%ÿÿÿÿÿÿÿÿÿÿÿÿÿÿÿÿ¤¥.U¦ÿÿÿÿ
%§ÿÿÿÿÿÿÿÿÿÿÿÿ¨ÀÑ0éÿÁÛ<ZÌÆAføÄ@.©unknown
²¤ÅsSÿ.@I®æY@
lv¤fÀºè^'$5@,¹Y@
lv¤fÀ
%ÿÿÿÿÿÿÿÿÿÿÿÿÿÿÿÿª/5fXÿÿÿÿ
%ÿÿÿÿÿÿÿÿÿÿÿÿÿÿÿÿ/ª¤«
Xÿÿÿÿ
%¬ÿÿÿÿÿÿÿÿÿÿÿÿÿÿÿÿ/­
êà'í@A]ñÌ´Y@
lv¤fÀ¼¤ÅsSÿ.@zÓ8¯¡ÊY@øbÿÀ%%
%ÿÿÿÿÿÿÿÿ®ÿÿÿÿ0¥îÛ
%¯ÿÿÿÿÿÿÿÿÿÿÿÿ0°%
%ÿÿÿÿÿÿÿÿÿÿÿÿÿÿÿÿº¤ÅsSÿ.@ª,¹Y@
lv¤fÀ5lërqÿï¿	Kérèà¿
%ÿÿÿÿÿÿÿÿÿÿÿÿÿÿÿÿ1±²³
ÿÿÿÿ
%ÿÿÿÿÿÿÿÿÿÿÿÿÿÿÿÿ´µ1^¶ÿÿÿÿ
%·ÿÿÿÿÿÿÿÿÿÿÿÿc?ÿ¬u<¸éçôqÏ2@1¹unknown
¾`_ÀGóÒOY@
lv¤fÀó­çÎãÀ5Ä(T­Y@
lv¤fÀ
%ÿÿÿÿÿÿÿÿÿÿÿÿÿÿÿÿº2µ»aÿÿÿÿ
%ÿÿÿÿÿÿÿÿÿÿÿÿÿÿÿÿ2º4e
aÿÿÿÿ
%¼ÿÿÿÿÿÿÿÿÿÿÿÿÿÿÿÿ2½
«¾`_À#¨Y@
lv¤fÀ:ç'í@uÕù½Y@"²r}À%%
%ÿÿÿÿÿÿÿÿ¾ÿÿÿÿ3¥îÛ_
%¿ÿÿÿÿÿÿÿÿÿÿÿÿ3À%
%ÿÿÿÿÿÿÿÿÿÿÿÿÿÿÿÿÌ!Ãé¸@	ÕÏV¼µY@
lv¤fÀ1
"_Áï¿fµò<¿¿
%Áÿÿÿÿÿÿÿÿÿÿÿÿ9ãKå"½Â=(]âS#@4Ãunknown
X!Ãé¸@ÕÏV¼µY@
lv¤fÀ:ç'í@uÕù½Y@"²r}À
%Äÿÿÿÿÿÿÿÿÿÿÿÿ8ÂÈÆt'@VÅunknown
êà'í@]]ñÌ´Y@
lv¤fÀp8öz#@uÕù½Y@"²r}À%%%
%ÿÿÿÿÿÿÿÿÿÿÿÿÿÿÿÿ6¦îß%11-1
%ÆÿÿÿÿÿÿÿÿÿÿÿÿÇ6ÿÿÿÿÈ
X!Ãé¸@5]ñÌ´Y@
lv¤fÀp8öz#@uÕù½Y@"²r}À%%%
%ÿÿÿÿÿÿÿÿÿÿÿÿ7"¦îß%1131050%%
%ÿÿÿÿÿÿÿÿÉÿÿÿÿ8¥îÛ2
point%ÿÿÿÿÿÿÿÿÿÿÿÿÿÿÿÿp8öz#@]]ñÌ´Y@
lv¤fÀ%%
%ÿÿÿÿÿÿÿÿÊÿÿÿÿ9¥îÛ2
%ÿÿÿÿÿÿÿÿÿÿÿÿÿÿÿÿX!Ãé¸@&ÕÏV¼µY@
lv¤fÀ%%%
%ÿÿÿÿÿÿÿÿÿÿÿÿ<%¦îß%1118%%
%ÿÿÿÿÿÿÿÿËÿÿÿÿ=¥îÛ
%ÌÿÿÿÿÿÿÿÿÿÿÿÿÍÎÿÿÿÿÏ
°á¯<ÎnÀiºP	sSÀ
lv¤fÀ÷p<nunÀìëAGZKÀD3÷ºÀ
%ÐÿÿÿÿÿÿÿÿÿÿÿÿÿÿÿÿÑ=
÷¾Ã0ynÀ°"fOOÀ
lv¤fÀQ¬óÆpnÀÃhdVKÀäZÊXÀ%
%ÿÿÿÿÿÿÿÿÿÿÿÿÿÿÿÿùT9R|ynÀøñ-Ò eOÀ·Z	ÅVhÀrE¼gNØï¿¦N¥«£?;N.ùh+·¿,^ÃÕÊ/·¿EASTÞï?%%%
%ÿÿÿÿÿÿÿÿÿÿÿÿÿÿÿÿ>¦îß%11-1
%ÿÿÿÿÿÿÿÿÿÿÿÿÿÿÿÿÒÓÔÕ>ÿÿÿÿ
%ÿÿÿÿÿÿÿÿÿÿÿÿÿÿÿÿÖAÓ×&ÿÿÿÿ
%ÿÿÿÿÿÿÿÿÿÿÿÿÿÿÿÿAÖØÙ&ÿÿÿÿ
%ÿÿÿÿÿÿÿÿÿÿÿÿÿÿÿÿÚÔAx
ÿÿÿÿ
%ÛÿÿÿÿÿÿÿÿÿÿÿÿÜ@¦2F=ÝêÏÉÍK0@wÞunknown
¢&ìanÀò}£KÀ
lv¤fÀ|ZK¾3mÀãI)í»CÀ
lv¤fÀ
%ÿÿÿÿÿÿÿÿÿÿÿÿÿÿÿÿßBàá
ÿÿÿÿ
%ÿÿÿÿÿÿÿÿÿÿÿÿÿÿÿÿâãB{äÿÿÿÿ
%åÿÿÿÿÿÿÿÿÿÿÿÿæþ&Xù?=4qÁ³.(@Bçunknown
ï5G®	jÀDkF
[À
lv¤fÀ
UÒhÀ­eÁÐùYÀ
lv¤fÀ
%ÿÿÿÿÿÿÿÿÿÿÿÿÿÿÿÿCèéê
ÿÿÿÿ
%ÿÿÿÿÿÿÿÿÿÿÿÿÿÿÿÿëìC~íÿÿÿÿ
%îÿÿÿÿÿÿÿÿÿÿÿÿÀ2>ø¼ï	A¦Ô<,@Cðunknown
Ý0phÀpäò¡­YÀ
lv¤fÀmÌ{4è&gÀek88Ê3WÀ
lv¤fÀ
%ÿÿÿÿÿÿÿÿÿÿÿÿÿÿÿÿDìñÿÿÿÿ
%ÿÿÿÿÿÿÿÿÿÿÿÿÿÿÿÿDâò
ÿÿÿÿ
%óÿÿÿÿÿÿÿÿÿÿÿÿÿÿÿÿDô
UÒhÀÔeÁÐùYÀlv¤fÀÅ0phÀFäò¡­YÀóÆ=ëJÀ%%
%ÿÿÿÿÿÿÿÿõÿÿÿÿE¥îÛ}
%öÿÿÿÿÿÿÿÿÿÿÿÿE÷
%øÿÿÿÿÿÿÿÿÿÿÿÿ~ù%
%ÿÿÿÿÿÿÿÿÿÿÿÿÿÿÿÿþUÒhÀÔeÁÐùYÀ
lv¤fÀ^.&úæ?@]6Eæ?
%ÿÿÿÿÿÿÿÿÿÿÿÿÿÿÿÿúFûü
ÿÿÿÿ
%ÿÿÿÿÿÿÿÿÿÿÿÿÿÿÿÿýþFÿÿÿÿÿ
%ÿÿÿÿÿÿÿÿÿÿÿÿÐÓëü<u|kéØ@Funknown
EG@³e@çéÎ¤¢SÀ
lv¤fÀ¹Y£pDËe@¢~Õ÷QÀ
lv¤fÀ
%ÿÿÿÿÿÿÿÿÿÿÿÿÿÿÿÿGMÿÿÿÿ
%ÿÿÿÿÿÿÿÿÿÿÿÿÿÿÿÿGý
ÿÿÿÿ
%ÿÿÿÿÿÿÿÿÿÿÿÿÿÿÿÿG
@ö´PãTe@Aúq 4ÎVÀ
lv¤fÀãªGíêe@Æx¦¼fþRÀiÝ®pûÀ%%
%ÿÿÿÿÿÿÿÿÿÿÿÿH¥îÛa
%ÿÿÿÿÿÿÿÿÿÿÿÿH	%
%ÿÿÿÿÿÿÿÿÿÿÿÿÿÿÿÿcG@³e@ÕéÎ¤¢SÀ
lv¤fÀß@³ä>È?Aâ0»kï¿
%ÿÿÿÿÿÿÿÿÿÿÿÿÿÿÿÿI

ÿÿÿÿ
%ÿÿÿÿÿÿÿÿÿÿÿÿÿÿÿÿ
Iÿÿÿÿ
%ÿÿÿÿÿÿÿÿÿÿÿÿýÜBqÓ¼÷%_v^@Iunknown
Ú[1$Zg@ÁeÁÐùYÀ
lv¤fÀaVÊ(g@Fäò¡­YÀ
lv¤fÀ
%ÿÿÿÿÿÿÿÿÿÿÿÿÿÿÿÿJÿÿÿÿ
%ÿÿÿÿÿÿÿÿÿÿÿÿÿÿÿÿJL
ÿÿÿÿ
%ÿÿÿÿÿÿÿÿÿÿÿÿÿÿÿÿJ
Ç=zôÇe@ËçÑyàYÀ
lv¤fÀAñvg@Aúq 4ÎVÀ?ngS#À%%
%ÿÿÿÿÿÿÿÿÿÿÿÿK¥îÛ|
%ÿÿÿÿÿÿÿÿÿÿÿÿK%
%ÿÿÿÿÿÿÿÿÿÿÿÿÿÿÿÿ|,òf@Wk88Ê3WÀ
lv¤fÀÁæ½èPç?ÚÖ	ÅÊêå¿
%ÿÿÿÿÿÿÿÿÿÿÿÿQÜ¯'=Æ7rãe$@Lunknown
Ç=zôÇe@pk88Ê3WÀ
lv¤fÀ|,òf@Aúq 4ÎVÀ?ngS#À
%ÿÿÿÿÿÿÿÿÿÿÿÿPQ´2Ö%@unknown
Ç=zôÇe@Aúq 4ÎVÀ
lv¤fÀhãªGíêe@¸b`æUÀ@ngS#À%%%
%ÿÿÿÿÿÿÿÿÿÿÿÿÿÿÿÿN¦îß%11-1
%ÿÿÿÿÿÿÿÿÿÿÿÿ Nÿÿÿÿ!
Ç=zôÇe@pk88Ê3WÀ
lv¤fÀ|,òf@~¸b`æUÀ?ngS#À%%%
%ÿÿÿÿÿÿÿÿÿÿÿÿO-¦îß%1131116%%
%ÿÿÿÿÿÿÿÿ"ÿÿÿÿP¥îÛÜ2
%ÿÿÿÿÿÿÿÿÿÿÿÿÿÿÿÿhãªGíêe@¸b`æUÀ
lv¤fÀ%%
%ÿÿÿÿÿÿÿÿ#ÿÿÿÿQ¥îÛÛ2
%ÿÿÿÿÿÿÿÿÿÿÿÿÿÿÿÿy|,òf@ek88Ê3WÀ
lv¤fÀ
%ÿÿÿÿÿÿÿÿÿÿÿÿÿÿÿÿ$S%&
ÿÿÿÿ
%ÿÿÿÿÿÿÿÿÿÿÿÿÿÿÿÿ'(S£)ÿÿÿÿ
%*ÿÿÿÿÿÿÿÿÿÿÿÿ+¨¤ò5ö©+@S,unknown
è^'$5@¤
yX@
lv¤fÀåwá´&A@u®æY@
lv¤fÀ
%ÿÿÿÿÿÿÿÿÿÿÿÿÿÿÿÿ-TW«¦ÿÿÿÿ
%ÿÿÿÿÿÿÿÿÿÿÿÿÿÿÿÿT-'.
¦ÿÿÿÿ
%/ÿÿÿÿÿÿÿÿÿÿÿÿÿÿÿÿT0
"#é:+@=®àoXY@
lv¤fÀÓ_;@zÓ8¯¡ÊY@À@5íÀ%%
%ÿÿÿÿÿÿÿÿ1ÿÿÿÿU¥îÛ 
%2ÿÿÿÿÿÿÿÿÿÿÿÿU3%
%ÿÿÿÿÿÿÿÿÿÿÿÿÿÿÿÿ£è^'$5@I®æY@
lv¤fÀ®6ÒP¸ï¿lpÅuåÀ?
%ÿÿÿÿÿÿÿÿÿÿÿÿÿÿÿÿWV45Xÿÿÿÿ
%6ÿÿÿÿÿÿÿÿÿÿÿÿZæ©1¡/=7íu*@¤8unknown
"#é:+@,¹Y@
lv¤fÀ¼¤ÅsSÿ.@zÓ8¯¡ÊY@øbÿÀ%%%
%ÿÿÿÿÿÿÿÿÿÿÿÿÿÿÿÿX¦îß%11-1
%9ÿÿÿÿÿÿÿÿÿÿÿÿhXÿÿÿÿ:
êà'í@A]ñÌ´Y@
lv¤fÀ¼¤ÅsSÿ.@zÓ8¯¡ÊY@øbÿÀ%%%
%ÿÿÿÿÿÿÿÿÿÿÿÿY0¦îß%1131051%%
%ÿÿÿÿÿÿÿÿ;ÿÿÿÿZ¥îÛ2
%ÿÿÿÿÿÿÿÿÿÿÿÿÿÿÿÿ¼¤ÅsSÿ.@,¹Y@
lv¤fÀ
%ÿÿÿÿÿÿÿÿÿÿÿÿÿÿÿÿ\<=>
ÿÿÿÿ
%ÿÿÿÿÿÿÿÿÿÿÿÿÿÿÿÿ?@\³Aÿÿÿÿ
%Bÿÿÿÿÿÿÿÿÿÿÿÿ¸Q+%lØÐ¼C¹àÛqÏ2@\Dunknown
äã>MÀqGóÒOY@
lv¤fÀ½`_À5Ä(T­Y@
lv¤fÀ
%ÿÿÿÿÿÿÿÿÿÿÿÿÿÿÿÿµ]@E
¶ÿÿÿÿ
%ÿÿÿÿÿÿÿÿÿÿÿÿÿÿÿÿ]´_»
¶ÿÿÿÿ
%Fÿÿÿÿÿÿÿÿÿÿÿÿÿÿÿÿ]G
«¾`_À#¨Y@
lv¤fÀó­çÎãÀ5Ä(T­Y@^-=³ À%%
%ÿÿÿÿÿÿÿÿHÿÿÿÿ^¥îÛ^
%Iÿÿÿÿÿÿÿÿÿÿÿÿ³J%
%ÿÿÿÿÿÿÿÿÿÿÿÿÿÿÿÿó­çÎãÀGóÒOY@
lv¤fÀoáfï¿9Dàà¡È?
%ÿÿÿÿÿÿÿÿÿÿÿÿÿÿÿÿ`_KLaÿÿÿÿ
%MÿÿÿÿÿÿÿÿÿÿÿÿcTÔ8&½N­%o
"@_Ounknown
«¾`_À#¨Y@
lv¤fÀÿ­çÎãÀGóÒOY@^-=³ À%%%
%ÿÿÿÿÿÿÿÿÿÿÿÿÿÿÿÿa¦îß%11-1
%PÿÿÿÿÿÿÿÿÿÿÿÿGaÿÿÿÿQ
«¾`_À#¨Y@
lv¤fÀ:ç'í@uÕù½Y@"²r}À%%%
%ÿÿÿÿÿÿÿÿÿÿÿÿb3¦îß%1131049%%
%ÿÿÿÿÿÿÿÿRÿÿÿÿc¥îÛÚ2
%ÿÿÿÿÿÿÿÿÿÿÿÿÿÿÿÿÿ­çÎãÀGóÒOY@
lv¤fÀ%%
%ÿÿÿÿÿÿÿÿSÿÿÿÿe¥îÛ÷
%TÿÿÿÿÿÿÿÿÿÿÿÿfU%
%ÿÿÿÿÿÿÿÿÿÿÿÿÿÿÿÿ¶&Ãé¸@ÕÏV¼µY@
lv¤fÀ¨`èªù¯?ïLü¿F?éjöGïï?%%
%ÿÿÿÿÿÿÿÿVÿÿÿÿf¥îÛõ%
%ÿÿÿÿÿÿÿÿÿÿÿÿÿÿÿÿp8öz#@]]ñÌ´Y@
lv¤fÀDy4â¿í$âË.?W2¶Ä¤Pê?%%
%ÿÿÿÿÿÿÿÿWÿÿÿÿh¥îÛF
%XÿÿÿÿÿÿÿÿÿÿÿÿYZÿÿÿÿ[
jA¿ù-$Ài@9åAyV@Ä;ëxf9@HÞÌ¦©ÀzJ¶OW@rß")
A@%
%ÿÿÿÿÿÿÿÿÿÿÿÿÿÿÿÿÎÏï$@iôâÚ½Y@yÿÜÅÀ_ÝV¾s`?
bO=ÿï?6ÀE¿x¯Éûp¦ï¿jÞ£ÆàÂ¿%%%
%ÿÿÿÿÿÿÿÿÿÿÿÿj8¦îß%1146657%%%
%ÿÿÿÿÿÿÿÿÿÿÿÿl9¦îß%1146655%%%
%ÿÿÿÿÿÿÿÿÿÿÿÿo=¦îß%1119%%
%ÿÿÿÿÿÿÿÿ\ÿÿÿÿp¥îÛ

%]ÿÿÿÿÿÿÿÿÿÿÿÿ^_ÿÿÿÿ`
°á¯<ÎnÀÉI²3)>VÀ
lv¤fÀ&ÙOC#nÀ	%_YçRÀ=3÷ºÀ
%aÿÿÿÿÿÿÿÿÿÿÿÿÿÿÿÿbp
°á¯<ÎnÀiºP	sSÀ
lv¤fÀ÷p<nunÀìëAGZKÀD3÷ºÀ%
%ÿÿÿÿÿÿÿÿÿÿÿÿÿÿÿÿÔ©nÀ¼¾³tvTÀdO6#}ÀÃA÷2×âï¿½¸Î'ì¡?àn.Ó¡³¿¾Ï¯ è¤³¿pâgØçï?%%%
%ÿÿÿÿÿÿÿÿÿÿÿÿÿÿÿÿq¦îß%11-1
%ÿÿÿÿÿÿÿÿÿÿÿÿÿÿÿÿcdefqÿÿÿÿ
%ÿÿÿÿÿÿÿÿÿÿÿÿÿÿÿÿÓtdg>ÿÿÿÿ
%ÿÿÿÿÿÿÿÿÿÿÿÿÿÿÿÿtÒu×
>ÿÿÿÿ
%ÿÿÿÿÿÿÿÿÿÿÿÿÿÿÿÿwetÕ
ÿÿÿÿ
%hÿÿÿÿÿÿÿÿÿÿÿÿÝiÌùÍMæ?Ôjunknown
g¬óÆpnÀÇÃhdVKÀ
lv¤fÀ¢&ìanÀß}£KÀ
lv¤fÀ
%ÿÿÿÿÿÿÿÿÿÿÿÿÿÿÿÿvukl&ÿÿÿÿ
%mÿÿÿÿÿÿÿÿÿÿÿÿÝ mÂ8ö=n¾s7Ö@uounknown
÷p<nunÀìëAGZKÀ
lv¤fÀ&ìanÀn}£KÀàZÊXÀ
%ÿÿÿÿÿÿÿÿÿÿÿÿÿÿÿÿpqvÙ
rÿÿÿÿ
%sÿÿÿÿÿÿÿÿÿÿÿÿtÎægÖp.=Ü×­Úé@vuunknown
î="AmÀ(ãI)í»CÀ
lv¤fÀzZK¾3mÀ¢¦,TW}CÀV_ìXEÀ
%ÿÿÿÿÿÿÿÿÿÿÿÿÿÿÿÿvwqw
ÿÿÿÿ%%
%ÿÿÿÿÿÿÿÿxÿÿÿÿx¥îÛ
%yÿÿÿÿÿÿÿÿÿÿÿÿxz
%{ÿÿÿÿÿÿÿÿÿÿÿÿÕ|%
%ÿÿÿÿÿÿÿÿÿÿÿÿÿÿÿÿ|ZK¾3mÀ>ãI)í»CÀ
lv¤fÀYúÙTÉÛ¿5c^7¢Óì¿
%ÿÿÿÿÿÿÿÿÿÿÿÿÿÿÿÿ}y~
ÿÿÿÿ
%ÿÿÿÿÿÿÿÿÿÿÿÿÿÿÿÿyáÿÿÿÿ
%ÿÿÿÿÿÿÿÿÿÿÿÿÀqµî è¼æÂjÍN@yunknown
#,üqÏjÀ§-ñé9[À
lv¤fÀï5G®	jÀDkF
[À
lv¤fÀ
%ÿÿÿÿÿÿÿÿÿÿÿÿÿÿÿÿãzòäÿÿÿÿ
%ÿÿÿÿÿÿÿÿÿÿÿÿÿÿÿÿzâ
äÿÿÿÿ
%ÿÿÿÿÿÿÿÿÿÿÿÿÿÿÿÿz
ý5G®	jÀDkF
[Àlv¤fÀ<ùzhÀËçÑyàYÀýòÆ=ëJÀ%%
%ÿÿÿÿÿÿÿÿÿÿÿÿ{¥îÛ~
%ÿÿÿÿÿÿÿÿÿÿÿÿ{%
%ÿÿÿÿÿÿÿÿÿÿÿÿÿÿÿÿî5G®	jÀDkF
[À
lv¤fÀ
çÍõKüí?s!SNYÖ?
%ÿÿÿÿÿÿÿÿÿÿÿÿÿÿÿÿ|
ÿÿÿÿ
%ÿÿÿÿÿÿÿÿÿÿÿÿÿÿÿÿ|êÿÿÿÿ
%ÿÿÿÿÿÿÿÿÿÿÿÿïPæÊÝý¼ç%_@|unknown
nÌ{4è&gÀjk88Ê3WÀ
lv¤fÀQªOãgÀ¸b`æUÀ
lv¤fÀ
%ÿÿÿÿÿÿÿÿÿÿÿÿÿÿÿÿ}íÿÿÿÿ
%ÿÿÿÿÿÿÿÿÿÿÿÿÿÿÿÿ}ñ
íÿÿÿÿ
%ÿÿÿÿÿÿÿÿÿÿÿÿÿÿÿÿ}
6<ùzhÀËçÑyàYÀlv¤fÀ¢³<êÝfÀ.úq 4ÎVÀ@ngS#À%%
%ÿÿÿÿÿÿÿÿÿÿÿÿ~¥îÛ
%ÿÿÿÿÿÿÿÿÿÿÿÿ~%
%ÿÿÿÿÿÿÿÿÿÿÿÿÿÿÿÿÉ0phÀpäò¡­YÀ
lv¤fÀÁæ½èPç?ÚÖ	ÅÊêå?
%ÿÿÿÿÿÿÿÿÿÿÿÿsZäÙÇ
@unknown
6<ùzhÀËçÑyàYÀ
lv¤fÀÝ0phÀFäò¡­YÀóÆ=ëJÀ
%ÿÿÿÿÿÿÿÿÿÿÿÿà/ÖÿÚ=	ôI@â unknown
UÒhÀ­eÁÐùYÀlv¤fÀ<ùzhÀËçÑyàYÀóÆ=ëJÀ%%%
%ÿÿÿÿÿÿÿÿÿÿÿÿÿÿÿÿ¦îß%11-1
%¡ÿÿÿÿÿÿÿÿÿÿÿÿ¢ÿÿÿÿ£
UÒhÀÔeÁÐùYÀlv¤fÀÅ0phÀFäò¡­YÀóÆ=ëJÀ%%%
%ÿÿÿÿÿÿÿÿÿÿÿÿE¦îß%1131145%%
%ÿÿÿÿÿÿÿÿ¤ÿÿÿÿ¥îÛù2
%ÿÿÿÿÿÿÿÿÿÿÿÿÿÿÿÿUÒhÀ­eÁÐùYÀ
lv¤fÀ%%
%ÿÿÿÿÿÿÿÿ¥ÿÿÿÿ¥îÛø2
%ÿÿÿÿÿÿÿÿÿÿÿÿÿÿÿÿÝ0phÀFäò¡­YÀ
lv¤fÀ
%ÿÿÿÿÿÿÿÿÿÿÿÿÿÿÿÿ¦§¨
ÿÿÿÿ
%ÿÿÿÿÿÿÿÿÿÿÿÿÿÿÿÿ©ªü«ÿÿÿÿ
%¬ÿÿÿÿÿÿÿÿÿÿÿÿ­À©!¦óó¼«­sµ@®unknown
¡Y£pDËe@¢~Õ÷QÀ
lv¤fÀÚ÷Wvf@¦~qKPÀ
lv¤fÀ
%ÿÿÿÿÿÿÿÿÿÿÿÿÿÿÿÿþÿÿÿÿÿ
%ÿÿÿÿÿÿÿÿÿÿÿÿÿÿÿÿý©¯
ÿÿÿÿÿ
%°ÿÿÿÿÿÿÿÿÿÿÿÿÿÿÿÿ±
@ö´PãTe@çéÎ¤¢SÀ
lv¤fÀ¹Y£pDËe@¢~Õ÷QÀiÝ®pûÀ%%
%ÿÿÿÿÿÿÿÿ²ÿÿÿÿ¥îÛb
%³ÿÿÿÿÿÿÿÿÿÿÿÿ´%
%ÿÿÿÿÿÿÿÿÿÿÿÿÿÿÿÿ¹Y£pDËe@¢~Õ÷QÀ
lv¤fÀsAþç¼¿"1ÿËï¿
%ÿÿÿÿÿÿÿÿÿÿÿÿÿÿÿÿµ¶ÿÿÿÿ
%·ÿÿÿÿÿÿÿÿÿÿÿÿ`^lC$½¸½¢É1ê+@ý¹unknown
@ö´PãTe@áéÎ¤¢SÀ
lv¤fÀcG@³e@Æx¦¼fþRÀiÝ®pûÀ%%%
%ÿÿÿÿÿÿÿÿÿÿÿÿÿÿÿÿ¦îß%11-1
%ºÿÿÿÿÿÿÿÿÿÿÿÿÿÿÿÿ»
@ö´PãTe@Aúq 4ÎVÀ
lv¤fÀãªGíêe@Æx¦¼fþRÀiÝ®pûÀ%%%
%ÿÿÿÿÿÿÿÿÿÿÿÿH¦îß%1131117%%
%ÿÿÿÿÿÿÿÿ¼ÿÿÿÿ¥îÛÝ2
%ÿÿÿÿÿÿÿÿÿÿÿÿÿÿÿÿEG@³e@àéÎ¤¢SÀ
lv¤fÀ
%ÿÿÿÿÿÿÿÿÿÿÿÿÿÿÿÿ½¾¿
ÿÿÿÿ
%ÿÿÿÿÿÿÿÿÿÿÿÿÿÿÿÿÀÁÂÿÿÿÿ
%Ãÿÿÿÿÿÿÿÿÿÿÿÿº&Xù?=Ä4qÁ³.(@Åunknown
aVÊ(g@DkF
[À
lv¤fÀþH¸óh@¦eÁÐùYÀ
lv¤fÀ
%ÿÿÿÿÿÿÿÿÿÿÿÿÿÿÿÿÁÆ
ÿÿÿÿ
%ÿÿÿÿÿÿÿÿÿÿÿÿÿÿÿÿ

ÿÿÿÿ
%ÇÿÿÿÿÿÿÿÿÿÿÿÿÿÿÿÿÈ
Ú[1$Zg@ÁeÁÐùYÀlv¤fÀaVÊ(g@Fäò¡­YÀóÆ=ëJÀ%%
%ÿÿÿÿÿÿÿÿÉÿÿÿÿ¥îÛ{
%ÊÿÿÿÿÿÿÿÿÿÿÿÿË%
%ÿÿÿÿÿÿÿÿÿÿÿÿÿÿÿÿÚ[1$Zg@cäò¡­YÀ
lv¤fÀ.&úæ?]6Eæ¿
%ÿÿÿÿÿÿÿÿÿÿÿÿÿÿÿÿÌÍ
ÿÿÿÿ
%ÎÿÿÿÿÿÿÿÿÿÿÿÿÏsZäÙÇ
@Ðunknown
è[1$Zg@ËçÑyàYÀ
lv¤fÀAñvg@Fäò¡­YÀóÆ=ëJÀ%%%
%ÿÿÿÿÿÿÿÿÿÿÿÿÿÿÿÿ¦îß%11-1
%ÑÿÿÿÿÿÿÿÿÿÿÿÿÈÿÿÿÿÒ
Ç=zôÇe@ËçÑyàYÀ
lv¤fÀAñvg@Aúq 4ÎVÀ?ngS#À%%%
%ÿÿÿÿÿÿÿÿÿÿÿÿK¦îß%1131115%%
%ÿÿÿÿÿÿÿÿÓÿÿÿÿ¥îÛ÷2
%ÿÿÿÿÿÿÿÿÿÿÿÿÿÿÿÿè[1$Zg@Fäò¡­YÀ
lv¤fÀ%%
%ÿÿÿÿÿÿÿÿÔÿÿÿÿ¥îÛÄ
%ÕÿÿÿÿÿÿÿÿÿÿÿÿÖ%
%ÿÿÿÿÿÿÿÿÿÿÿÿÿÿÿÿ|,òf@pk88Ê3WÀ	lv¤fÀwÝq Ì¿VÞbÁ»ëÃ?¸Eoç
Êî?%%
%ÿÿÿÿÿÿÿÿ×ÿÿÿÿ¥îÛÂ%
%ÿÿÿÿÿÿÿÿÿÿÿÿÿÿÿÿhãªGíêe@¸b`æUÀ
lv¤fÀéïÆ0ýº¿öÞÔä
Ö¿+BlñÛí?%%
%ÿÿÿÿÿÿÿÿØÿÿÿÿ¥îÛ%
%ÙÿÿÿÿÿÿÿÿÿÿÿÿÚÛÿÿÿÿÜ
*}èk6ÀÖÉ<õF3XÀlv¤fÀ8»`_À:²=VÀËå¹¯À%
%ÿÿÿÿÿÿÿÿÿÿÿÿÿÿÿÿÎìøLf@a£ÎÚrWÀÙ 5nÀÈùV¥î¿_CãÂõË¿Cõ=ãøÇ¿¹ÖýuÌ¿Ä¸jí2ï?%%%
%ÿÿÿÿÿÿÿÿÿÿÿÿP¦îß%1146723%%%
%ÿÿÿÿÿÿÿÿÿÿÿÿQ¦îß%1146721
%ÿÿÿÿÿÿÿÿÿÿÿÿÿÿÿÿÝ¡Þß
ÿÿÿÿ
%ÿÿÿÿÿÿÿÿÿÿÿÿÿÿÿÿàá¡&âÿÿÿÿ
%ãÿÿÿÿÿÿÿÿÿÿÿÿä@"o~É¼+þµ®r4(@¡åunknown
åwá´&A@4Q»ZfW@
lv¤fÀ-ÖÆF@§
yX@
lv¤fÀ
%ÿÿÿÿÿÿÿÿÿÿÿÿÿÿÿÿ(¢¥.)ÿÿÿÿ
%ÿÿÿÿÿÿÿÿÿÿÿÿÿÿÿÿ¢'àæ
)ÿÿÿÿ
%çÿÿÿÿÿÿÿÿÿÿÿÿÿÿÿÿ¢è
è^'$5@¤
yX@lv¤fÀåwá´&A@u®æY@À@5íÀ%%
%ÿÿÿÿÿÿÿÿéÿÿÿÿ£¥îÛ!
%êÿÿÿÿÿÿÿÿÿÿÿÿ£ë%
%ÿÿÿÿÿÿÿÿÿÿÿÿÿÿÿÿåwá´&A@¤
yX@
lv¤fÀy·sî¿`r¸³(ªÓ?
%ÿÿÿÿÿÿÿÿÿÿÿÿÿÿÿÿ¥¤ìí¦ÿÿÿÿ
%îÿÿÿÿÿÿÿÿÿÿÿÿ¨¿³É=ï£7_ûM0@'ðunknown
ºè^'$5@=®àoXY@lv¤fÀÓ_;@u®æY@À@5íÀ%%%
%ÿÿÿÿÿÿÿÿÿÿÿÿÿÿÿÿ¦¦îß%11-1
%ñÿÿÿÿÿÿÿÿÿÿÿÿ­¦ÿÿÿÿò
"#é:+@=®àoXY@
lv¤fÀÓ_;@zÓ8¯¡ÊY@À@5íÀ%%%
%ÿÿÿÿÿÿÿÿÿÿÿÿ§U¦îß%1131052%%
%ÿÿÿÿÿÿÿÿóÿÿÿÿ¨¥îÛ2
%ÿÿÿÿÿÿÿÿÿÿÿÿÿÿÿÿºè^'$5@u®æY@
lv¤fÀ
%ÿÿÿÿÿÿÿÿÿÿÿÿÿÿÿÿôõª5
öÿÿÿÿ
%÷ÿÿÿÿÿÿÿÿÿÿÿÿÂ7]s.&@ªøunknown
êà'í@uÕù½Y@"²r}À	#é:+@zÓ8¯¡ÊY@øbÿÀ%%
%ÿÿÿÿÿÿÿÿùÿÿÿÿ«¥îÛó
%úÿÿÿÿÿÿÿÿÿÿÿÿ«û%
%ÿÿÿÿÿÿÿÿÿÿÿÿÿÿÿÿz ÅsSÿ.@¨,¹Y@
lv¤fÀ²èÕyÄzÂ¿4YÜ²?¤ÓÿY¨ï?%%
%ÿÿÿÿÿÿÿÿüÿÿÿÿ­¥îÛE%
%ÿÿÿÿÿÿÿÿÿÿÿÿÿÿÿÿ!],¸Õ¾0@
bKÜÎY@_^>%õÀÊ£Î`Mß¿³Jýï?Æ±]&x¿¨Ú.çì¿âqDÝ?%%%
%ÿÿÿÿÿÿÿÿÿÿÿÿ¯Z¦îß%1146658
%ÿÿÿÿÿÿÿÿÿÿÿÿÿÿÿÿ±ýþÿ
ÿÿÿÿ
%ÿÿÿÿÿÿÿÿÿÿÿÿÿÿÿÿ±>ÿÿÿÿ
%ÿÿÿÿÿÿÿÿÿÿÿÿCÓkt<x°[r@±unknown
XfÓðM&ÀGóÒOY@
lv¤fÀàã>MÀ&ÕÏV¼µY@
lv¤fÀ
%ÿÿÿÿÿÿÿÿÿÿÿÿÿÿÿÿ@²
Aÿÿÿÿ
%ÿÿÿÿÿÿÿÿÿÿÿÿÿÿÿÿ²?´EAÿÿÿÿ
%ÿÿÿÿÿÿÿÿÿÿÿÿÿÿÿÿ²
äã>MÀ#¨Y@
lv¤fÀb¸`_À5Ä(T­Y@^-=³ À%%
%ÿÿÿÿÿÿÿÿ	ÿÿÿÿ³¥îÛ]
%
ÿÿÿÿÿÿÿÿÿÿÿÿ>%
%ÿÿÿÿÿÿÿÿÿÿÿÿÿÿÿÿ½`_ÀþÄ(T­Y@
lv¤fÀ;èáfï¿|%à¡È¿
%ÿÿÿÿÿÿÿÿÿÿÿÿNØüþ`+=¸l/}gV!@@
unknown
À½`_À#¨Y@
lv¤fÀ¹`_À5Ä(T­Y@^-=³ À%%%
%ÿÿÿÿÿÿÿÿÿÿÿÿÿÿÿÿ¶¦îß%11-1
%ÿÿÿÿÿÿÿÿÿÿÿÿ¶ÿÿÿÿ
«¾`_À#¨Y@
lv¤fÀó­çÎãÀ5Ä(T­Y@^-=³ À%%%
%ÿÿÿÿÿÿÿÿÿÿÿÿ·^¦îß%1131114%%
%ÿÿÿÿÿÿÿÿÿÿÿÿ¸¥îÛÙ2
%ÿÿÿÿÿÿÿÿÿÿÿÿÿÿÿÿÀ½`_À5Ä(T­Y@
lv¤fÀ
%ÿÿÿÿÿÿÿÿÿÿÿÿÿÿÿÿºL
ÿÿÿÿ
%ÿÿÿÿÿÿÿÿÿÿÿÿNÂøyl@ºunknown
À½`_À/#¨Y@^-=³ Àêà'í@uÕù½Y@"²r}À%%
%ÿÿÿÿÿÿÿÿÿÿÿÿ»¥îÛë1
%ÿÿÿÿÿÿÿÿÿÿÿÿ%
%ÿÿÿÿÿÿÿÿÿÿÿÿÿÿÿÿw¯çÎãÀGóÒOY@
lv¤fÀD/@då§Ï¿ü¤cú¿R Íþî?%%
%ÿÿÿÿÿÿÿÿÿÿÿÿ½¥îÛ%
%ÿÿÿÿÿÿÿÿÿÿÿÿÿÿÿÿfNêÙ@kú?(FÄY@îÓ_ÆÀí¶f¿¿¡Bl?Áï?Æ©ÿwv¿	^õà¦¿ê÷5Ñ÷ï?%%%
%ÿÿÿÿÿÿÿÿÿÿÿÿ¿c¦îß%1146656%%%
%ÿÿÿÿÿÿÿÿÿÿÿÿÁe¦îß%1131266%%
%ÿÿÿÿÿÿÿÿÿÿÿÿÂ¥îÛ53
%ÿÿÿÿÿÿÿÿÿÿÿÿÿÿÿÿêà'í@uÕù½Y@"²r}À%%%
%ÿÿÿÿÿÿÿÿÿÿÿÿÄf¦îß%1131264%%%
%ÿÿÿÿÿÿÿÿÿÿÿÿÆh¦îß%1177%%
%ÿÿÿÿÿÿÿÿÿÿÿÿÇ¥îÛG
%ÿÿÿÿÿÿÿÿÿÿÿÿ ÿÿÿÿ!
jA¿ù-$Ài@9åAyV@[P=À:@ÔD!ÀÆËæqDW@rß")
A@
%"ÿÿÿÿÿÿÿÿÿÿÿÿÿÿÿÿ#Ç
jA¿ù-$Ài@9åAyV@Ä;ëxf9@HÞÌ¦©ÀzJ¶OW@rß")
A@%
%ÿÿÿÿÿÿÿÿÿÿÿÿÿÿÿÿTðÀÀ´7Þ³^W@VÛ4`r~8@æ¦àû%$Â¿+~âèjí¿°lÑf×¿gEd½¼×?Êm´·í¿%%%
%ÿÿÿÿÿÿÿÿÿÿÿÿÌp¦îß%1120%%
%ÿÿÿÿÿÿÿÿ$ÿÿÿÿÍ¥îÛ
%%ÿÿÿÿÿÿÿÿÿÿÿÿ&'ÿÿÿÿ(
°á¯<ÎnÀ»Y¨E³XÀ
lv¤fÀ%XJmÀiºP	sSÀ=3÷ºÀ
%)ÿÿÿÿÿÿÿÿÿÿÿÿÿÿÿÿ*Í
°á¯<ÎnÀÉI²3)>VÀ
lv¤fÀ&ÙOC#nÀ	%_YçRÀ=3÷ºÀ%
%ÿÿÿÿÿÿÿÿÿÿÿÿÿÿÿÿd2uÀämÀç
xÏ	ÐVÀnhV|À7Vkî¿D¬ÝÖÔÒ¿­d¬Kc¹¿ÚÖ¸ìÒ¿	qö6ªî?%%%
%ÿÿÿÿÿÿÿÿÿÿÿÿÿÿÿÿÎ¦îß%11-1
%ÿÿÿÿÿÿÿÿÿÿÿÿÿÿÿÿ+,-.Îÿÿÿÿ
%ÿÿÿÿÿÿÿÿÿÿÿÿÿÿÿÿdÑ,/qÿÿÿÿ
%ÿÿÿÿÿÿÿÿÿÿÿÿÿÿÿÿÑcÒg
qÿÿÿÿ
%ÿÿÿÿÿÿÿÿÿÿÿÿÿÿÿÿÔ-Ñf
ÿÿÿÿ
%0ÿÿÿÿÿÿÿÿÿÿÿÿiú".óhé<1GxH¿w@e2unknown
÷¾Ã0ynÀ°"fOOÀ
lv¤fÀQ¬óÆpnÀ©ÃhdVKÀ
lv¤fÀ
%3ÿÿÿÿÿÿÿÿÿÿÿÿi~ú|p-½n¹ÄôYý?Ò4unknown
÷p<nunÀìëAGZKÀ
lv¤fÀQ¬óÆpnÀÃhdVKÀäZÊXÀ%%
%ÿÿÿÿÿÿÿÿ5ÿÿÿÿÕ¥îÛ
%6ÿÿÿÿÿÿÿÿÿÿÿÿf7%
%ÿÿÿÿÿÿÿÿÿÿÿÿÿÿÿÿ¢&ìanÀß}£KÀ
lv¤fÀáÒØ}Ñä¿0j¡LMè¿
%ÿÿÿÿÿÿÿÿÿÿÿÿÿÿÿÿ89Öl
:ÿÿÿÿ
%;ÿÿÿÿÿÿÿÿÿÿÿÿnðç¸¡ñ<t¾a¡l1@Ö<unknown
÷p<nunÀìAGZKÀäZÊXÀî="AmÀ¢¦,TW}CÀ<_ìXEÀ%%
%ÿÿÿÿÿÿÿÿ=ÿÿÿÿ×¥îÛ
%>ÿÿÿÿÿÿÿÿÿÿÿÿ×?%
%ÿÿÿÿÿÿÿÿÿÿÿÿÿÿÿÿ&ìanÀm}£KÀlv¤fÀ?ÔC,ÇÓ¿ªÞ$ÝÕÑ¿pgä+í?
%ÿÿÿÿÿÿÿÿÿÿÿÿÿÿÿÿ@ØAB
rÿÿÿÿ
%ÿÿÿÿÿÿÿÿÿÿÿÿÿÿÿÿØ@Úwrÿÿÿÿ
%CÿÿÿÿÿÿÿÿÿÿÿÿÿÿÿÿqD
î="AmÀHãI)í»CÀlv¤fÀÒâ[äkÀ1¤8ò@ÀV_ìXEÀ%%
%ÿÿÿÿÿÿÿÿEÿÿÿÿÙ¥îÛ
%FÿÿÿÿÿÿÿÿÿÿÿÿlG%
%ÿÿÿÿÿÿÿÿÿÿÿÿÿÿÿÿâ="AmÀ±¦,TW}CÀV_ìXEÀªõºÁÁ?<Ñw·?½¿O¦«÷Oï¿
%ÿÿÿÿÿÿÿÿÿÿÿÿÿÿÿÿHÚIJ
ÿÿÿÿ
%KÿÿÿÿÿÿÿÿÿÿÿÿLý_¤xÍï¼Ü@ôÂ)@ÚMunknown
ZK¾3mÀHãI)í»CÀ
lv¤fÀµd
lÀ[wÑç0uAÀ
lv¤fÀ%%%
%ÿÿÿÿÿÿÿÿÿÿÿÿÛx¦îß%1131158%%
%ÿÿÿÿÿÿÿÿNÿÿÿÿÜ¥îÛ3
%ÿÿÿÿÿÿÿÿÿÿÿÿÿÿÿÿZK¾3mÀãI)í»CÀ
lv¤fÀ%%
%ÿÿÿÿÿÿÿÿOÿÿÿÿÝ¥îÛ3
%ÿÿÿÿÿÿÿÿÿÿÿÿÿÿÿÿ¢&ìanÀß}£KÀ
lv¤fÀ
%ÿÿÿÿÿÿÿÿÿÿÿÿÿÿÿÿPßQR
ÿÿÿÿ
%ÿÿÿÿÿÿÿÿÿÿÿÿÿÿÿÿSTßUÿÿÿÿ
%VÿÿÿÿÿÿÿÿÿÿÿÿWp±Ö¶f
½zÛ74A@ßXunknown
»j¡kÀ§-ñé9[À
lv¤fÀ,üqÏjÀõð¿Þv[À
lv¤fÀ
%ÿÿÿÿÿÿÿÿÿÿÿÿÿÿÿÿYàãÿÿÿÿ
%ÿÿÿÿÿÿÿÿÿÿÿÿÿÿÿÿàYSZ
ÿÿÿÿ
%[ÿÿÿÿÿÿÿÿÿÿÿÿÿÿÿÿà\
#,üqÏjÀî1MýÌ©[Àlv¤fÀÞ;ùzhÀ¢çÑyàYÀN!Kt|À%%
%ÿÿÿÿÿÿÿÿ]ÿÿÿÿá¥îÛ
%^ÿÿÿÿÿÿÿÿÿÿÿÿá_%
%ÿÿÿÿÿÿÿÿÿÿÿÿÿÿÿÿ#,üqÏjÀ-ñé9[À
lv¤fÀl6Lí?!|j×òuØ?
%`ÿÿÿÿÿÿÿÿÿÿÿÿæ@õt8ú<¶»cy*@aunknown
ý5G®	jÀDkF
[À
lv¤fÀ6<ùzhÀËçÑyàYÀýòÆ=ëJÀ%%%
%ÿÿÿÿÿÿÿÿÿÿÿÿÿÿÿÿä¦îß%11-1
%bÿÿÿÿÿÿÿÿÿÿÿÿôäÿÿÿÿc
ý5G®	jÀDkF
[Àlv¤fÀ<ùzhÀËçÑyàYÀýòÆ=ëJÀ%%%
%ÿÿÿÿÿÿÿÿÿÿÿÿå{¦îß%1131146%%
%ÿÿÿÿÿÿÿÿdÿÿÿÿæ¥îÛú2
%ÿÿÿÿÿÿÿÿÿÿÿÿÿÿÿÿï5G®	jÀDkF
[À
lv¤fÀ
%ÿÿÿÿÿÿÿÿÿÿÿÿÿÿÿÿèefg
ÿÿÿÿ
%ÿÿÿÿÿÿÿÿÿÿÿÿÿÿÿÿhièjÿÿÿÿ
%kÿÿÿÿÿÿÿÿÿÿÿÿPÑL÷¼lb&Ys"@èmunknown
iªOãgÀ¸b`æUÀ
lv¤fÀ:u?	úÈfÀÛéÎ¤¢SÀ
lv¤fÀ
%ÿÿÿÿÿÿÿÿÿÿÿÿÿÿÿÿéin
ÿÿÿÿ
%ÿÿÿÿÿÿÿÿÿÿÿÿÿÿÿÿéë
ÿÿÿÿ
%oÿÿÿÿÿÿÿÿÿÿÿÿÿÿÿÿép
nÌ{4è&gÀjk88Ê3WÀlv¤fÀ¢³<êÝfÀ¸b`æUÀ@ngS#À%%
%ÿÿÿÿÿÿÿÿqÿÿÿÿê¥îÛ
%rÿÿÿÿÿÿÿÿÿÿÿÿs%
%ÿÿÿÿÿÿÿÿÿÿÿÿÿÿÿÿbÌ{4è&gÀjk88Ê3WÀ
lv¤fÀIÖýuÌ?Ä¸jí2ï?
%ÿÿÿÿÿÿÿÿÿÿÿÿÿÿÿÿìëtu
íÿÿÿÿ
%vÿÿÿÿÿÿÿÿÿÿÿÿï¼Ä
'!½w¢7rãe$@ëxunknown
nÌ{4è&gÀek88Ê3WÀlv¤fÀ¢³<êÝfÀ.úq 4ÎVÀ@ngS#À%%%
%ÿÿÿÿÿÿÿÿÿÿÿÿÿÿÿÿí¦îß%11-1
%yÿÿÿÿÿÿÿÿÿÿÿÿzíÿÿÿÿ{
6<ùzhÀËçÑyàYÀlv¤fÀ¢³<êÝfÀ.úq 4ÎVÀ@ngS#À%%%
%ÿÿÿÿÿÿÿÿÿÿÿÿî~¦îß%1131144%%
%ÿÿÿÿÿÿÿÿ|ÿÿÿÿï¥îÛ3
%ÿÿÿÿÿÿÿÿÿÿÿÿÿÿÿÿnÌ{4è&gÀek88Ê3WÀ
lv¤fÀ%%
%ÿÿÿÿÿÿÿÿ}ÿÿÿÿñ¥îÛ®
%~ÿÿÿÿÿÿÿÿÿÿÿÿ%
%ÿÿÿÿÿÿÿÿÿÿÿÿÿÿÿÿÝ0phÀFäò¡­YÀ
lv¤fÀ5ÑMýE~Î¿!mq¶Ñ¿ngDÊí?%%
%ÿÿÿÿÿÿÿÿÿÿÿÿò¥îÛ­%
%ÿÿÿÿÿÿÿÿÿÿÿÿÿÿÿÿèUÒhÀ¨eÁÐùYÀlv¤fÀH­HÙÅ?Û0õ©¼?6`n\ï?%%
%ÿÿÿÿÿÿÿÿÿÿÿÿô¥îÛ
%ÿÿÿÿÿÿÿÿÿÿÿÿÿÿÿÿ
ÔñÒÚeÎj@ãI)í»CÀ
lv¤fÀ#K{l@n¤8ò@ÀW_ìXEÀ%
%ÿÿÿÿÿÿÿÿÿÿÿÿÿÿÿÿbU-fhhÀñËÝ«YÀ´lz|_iÀ°q|¥Aæ?m¶uíöæ¿x!l¢¿ë#!3©?·Ôöï¿%%%
%ÿÿÿÿÿÿÿÿÿÿÿÿö¦îß%1146752%%%
%ÿÿÿÿÿÿÿÿÿÿÿÿø¦îß%1146750
%ÿÿÿÿÿÿÿÿÿÿÿÿÿÿÿÿú
ÿÿÿÿ
%ÿÿÿÿÿÿÿÿÿÿÿÿÿÿÿÿú¨ÿÿÿÿ
%ÿÿÿÿÿÿÿÿÿÿÿÿ@ÇQYÄæö<­Z<ýë	!@úunknown
Õ÷Wvf@ª~qKPÀ
lv¤fÀ©+ãf@Õ;ªßÍLÀ
lv¤fÀ
%ÿÿÿÿÿÿÿÿÿÿÿÿÿÿÿÿûþ¯«ÿÿÿÿ
%ÿÿÿÿÿÿÿÿÿÿÿÿÿÿÿÿû
«ÿÿÿÿ
%ÿÿÿÿÿÿÿÿÿÿÿÿÿÿÿÿû
@ö´PãTe@æx¦¼fþRÀ
lv¤fÀÛ÷Wvf@òþ¨¦ÀNÀ¿G¥Ì;ÞÀ%%
%ÿÿÿÿÿÿÿÿÿÿÿÿü¥îÛc
%ÿÿÿÿÿÿÿÿÿÿÿÿü%
%ÿÿÿÿÿÿÿÿÿÿÿÿÿÿÿÿÚ÷Wvf@©~qKPÀ
lv¤fÀmv37Ð¿7.Méî¿
%ÿÿÿÿÿÿÿÿÿÿÿÿuL½¸¬òÊ"ý,@©unknown
@ö´PãTe@æx¦¼fþRÀ
lv¤fÀ·Y£pDËe@¢~Õ÷QÀjÝ®pûÀ%%%
%ÿÿÿÿÿÿÿÿÿÿÿÿÿÿÿÿÿ¦îß%11-1
%ÿÿÿÿÿÿÿÿÿÿÿÿÿÿÿÿÿ
@ö´PãTe@çéÎ¤¢SÀ
lv¤fÀ¹Y£pDËe@¢~Õ÷QÀiÝ®pûÀ%%%
%ÿÿÿÿÿÿÿÿÿÿÿÿ¦îß%1131118%%
%ÿÿÿÿÿÿÿÿÿÿÿÿ¥îÛÞ2
%ÿÿÿÿÿÿÿÿÿÿÿÿÿÿÿÿ¡Y£pDËe@¢~Õ÷QÀ
lv¤fÀ
%ÿÿÿÿÿÿÿÿÿÿÿÿÿÿÿÿ¶
ÿÿÿÿ
%ÿÿÿÿÿÿÿÿÿÿÿÿ¸sÓ¿0@unknown
@ö´PãTe@Aúq 4ÎVÀ@ngS#ÀÇ=zôÇe@Îx¦¼fþRÀjÝ®pûÀ%%
%ÿÿÿÿÿÿÿÿ ÿÿÿÿ¥îÛÁ
%¡ÿÿÿÿÿÿÿÿÿÿÿÿ¯¢%
%ÿÿÿÿÿÿÿÿÿÿÿÿÿÿÿÿcG@³e@áéÎ¤¢SÀlv¤fÀrKºÆùÊ¿F"=ÜèÇ?q/M¹î?%%
%ÿÿÿÿÿÿÿÿ£ÿÿÿÿ¥îÛ$%
%ÿÿÿÿÿÿÿÿÿÿÿÿÿÿÿÿÔÉef@2?ÆHWÀßÔ­+pÀ9ßíî¿ÒªI¹ÜÇ¿¬½ÑòÆ¿²@³ä>È¿Câ0»kï?%%%
%ÿÿÿÿÿÿÿÿÿÿÿÿ¦îß%1146724
%ÿÿÿÿÿÿÿÿÿÿÿÿÿÿÿÿ
¤¥¦
ÿÿÿÿ
%ÿÿÿÿÿÿÿÿÿÿÿÿÿÿÿÿ§¨
¿©ÿÿÿÿ
%ªÿÿÿÿÿÿÿÿÿÿÿÿÄ@À	ö.N
=« iÍN@
¬unknown
úH¸óh@r-ñé9[À
lv¤fÀ+þüiÙi@mDkF
[À
lv¤fÀ
%ÿÿÿÿÿÿÿÿÿÿÿÿÿÿÿÿÁ¨­
Âÿÿÿÿ
%ÿÿÿÿÿÿÿÿÿÿÿÿÿÿÿÿÀ
ÆÂÿÿÿÿ
%®ÿÿÿÿÿÿÿÿÿÿÿÿÿÿÿÿ¯
)ñvg@DkF
[Àlv¤fÀH¸óh@ÀçÑyàYÀýòÆ=ëJÀ%%
%ÿÿÿÿÿÿÿÿ°ÿÿÿÿ¥îÛz
%±ÿÿÿÿÿÿÿÿÿÿÿÿ¿²%
%ÿÿÿÿÿÿÿÿÿÿÿÿÿÿÿÿaVÊ(g@¦eÁÐùYÀ
lv¤fÀçÍõKüí?c!SNYÖ¿
%³ÿÿÿÿÿÿÿÿÿÿÿÿÏ43ÊÖwª=ÿôI@Á´unknown
)ñvg@­eÁÐùYÀlv¤fÀaVÊ(g@ÀçÑyàYÀóÆ=ëJÀ%%%
%ÿÿÿÿÿÿÿÿÿÿÿÿÿÿÿÿ¦îß%11-1
%µÿÿÿÿÿÿÿÿÿÿÿÿ¶ÿÿÿÿ·
Ú[1$Zg@ÁeÁÐùYÀlv¤fÀaVÊ(g@Fäò¡­YÀóÆ=ëJÀ%%%
%ÿÿÿÿÿÿÿÿÿÿÿÿ¦îß%1131143%%
%ÿÿÿÿÿÿÿÿ¸ÿÿÿÿ¥îÛö2
%ÿÿÿÿÿÿÿÿÿÿÿÿÿÿÿÿaVÊ(g@­eÁÐùYÀ
lv¤fÀ
%ÿÿÿÿÿÿÿÿÿÿÿÿÿÿÿÿ¹ºÍ»ÿÿÿÿ
%¼ÿÿÿÿÿÿÿÿÿÿÿÿÏF¬K3@Ì½unknown
Ç=zôÇe@ËçÑyàYÀóÆ=ëJÀAñvg@Aúq 4ÎVÀ@ngS#À%%
%ÿÿÿÿÿÿÿÿ¾ÿÿÿÿ¥îÛ+
%¿ÿÿÿÿÿÿÿÿÿÿÿÿÍÀ%
%ÿÿÿÿÿÿÿÿÿÿÿÿÿÿÿÿè[1$Zg@Fäò¡­YÀ
lv¤fÀ5ÑMýE~Î?!mq¶Ñ¿ngDÊí?%%
%ÿÿÿÿÿÿÿÿÁÿÿÿÿ¥îÛø%
%ÿÿÿÿÿÿÿÿÿÿÿÿÿÿÿÿvÃK¥g@ï!ä$ZÀ5ÃuÀBèð®æå¿×ÄeÐKç¿çûg&¥¿Ãæ½èPç¿ØÖ	ÅÊêå?%%%
%ÿÿÿÿÿÿÿÿÿÿÿÿ¦îß%1146722%%%
%ÿÿÿÿÿÿÿÿÿÿÿÿ¦îß%1131215%%
%ÿÿÿÿÿÿÿÿÂÿÿÿÿ¥îÛ#3
%ÿÿÿÿÿÿÿÿÿÿÿÿÿÿÿÿÇ=zôÇe@Aúq 4ÎVÀ@ngS#À%%%
%ÿÿÿÿÿÿÿÿÿÿÿÿ¦îß%1131213%%%
%ÿÿÿÿÿÿÿÿÿÿÿÿ¦îß%1144%%
%ÿÿÿÿÿÿÿÿÃÿÿÿÿ ¥îÛ&
%ÄÿÿÿÿÿÿÿÿÿÿÿÿÅÆÿÿÿÿÇ
Qéü/Àë¿¤ùÔWÀlv¤fÀ8»`_À7²=VÀAWÄÀ
%ÈÿÿÿÿÿÿÿÿÿÿÿÿÿÿÿÿÉ 
*}èk6ÀÖÉ<õF3XÀlv¤fÀ8»`_À:²=VÀËå¹¯À%
%ÿÿÿÿÿÿÿÿÿÿÿÿÿÿÿÿ ×ÿ»zþ¿¹?ê&WÀKQQ¯}ÀÑ¹1XjÌ?@ä/á9üî¿»ÃnV½?bëékÓ¾¿lÖûå7Çï¿
%ÿÿÿÿÿÿÿÿÿÿÿÿÿÿÿÿÊ$ËÌ
ÿÿÿÿ
%ÿÿÿÿÿÿÿÿÿÿÿÿÿÿÿÿÍÎ$ßÏÿÿÿÿ
%ÐÿÿÿÿÿÿÿÿÿÿÿÿÑ|*Ýó<ä½)*IXÑ&@$Òunknown
'ÖÆF@Ì-s2¿U@
lv¤fÀ5¬Í!lK@:Q»ZfW@
lv¤fÀ
%ÿÿÿÿÿÿÿÿÿÿÿÿÿÿÿÿÓ%(æâÿÿÿÿ
%ÿÿÿÿÿÿÿÿÿÿÿÿÿÿÿÿ%ÓÍÔ
âÿÿÿÿ
%Õÿÿÿÿÿÿÿÿÿÿÿÿÿÿÿÿ%Ö
ÔÓ_;@êýûg½LW@
lv¤fÀúc©AH@A®àoXY@¡¥Ó®·ëÀ%%
%ÿÿÿÿÿÿÿÿ×ÿÿÿÿ&¥îÛ"
%Øÿÿÿÿÿÿÿÿÿÿÿÿ&Ù%
%ÿÿÿÿÿÿÿÿÿÿÿÿÿÿÿÿ-ÖÆF@<Q»ZfW@
lv¤fÀ6Q¼IÄåí¿qùFAËÐÖ?
%Úÿÿÿÿÿÿÿÿÿÿÿÿ+ï:/1@àÛunknown
ÔÓ_;@¤
yX@
lv¤fÀåwá´&A@A®àoXY@À@5íÀ%%%
%ÿÿÿÿÿÿÿÿÿÿÿÿÿÿÿÿ)¦îß%11-1
%Üÿÿÿÿÿÿÿÿÿÿÿÿ0)ÿÿÿÿÝ
è^'$5@¤
yX@lv¤fÀåwá´&A@u®æY@À@5íÀ%%%
%ÿÿÿÿÿÿÿÿÿÿÿÿ*£¦îß%1131053%%
%ÿÿÿÿÿÿÿÿÞÿÿÿÿ+¥îÛ2
%ÿÿÿÿÿÿÿÿÿÿÿÿÿÿÿÿåwá´&A@¤
yX@
lv¤fÀ
%ÿÿÿÿÿÿÿÿÿÿÿÿÿÿÿÿßà-í
áÿÿÿÿ
%âÿÿÿÿÿÿÿÿÿÿÿÿ7ïÁhÉ¯!y+@-ãunknown
	#é:+@A®àoXY@øbÿÀÔÓ_;@zÓ8¯¡ÊY@À@5íÀ%%
%ÿÿÿÿÿÿÿÿäÿÿÿÿ.¥îÛò
%åÿÿÿÿÿÿÿÿÿÿÿÿææ%
%ÿÿÿÿÿÿÿÿÿÿÿÿÿÿÿÿêè^'$5@G®æY@lv¤fÀiãÜ¦ò+×?
QSníÔ§¿ ®Á±Êí?%%
%ÿÿÿÿÿÿÿÿçÿÿÿÿ0¥îÛD%
%ÿÿÿÿÿÿÿÿÿÿÿÿÿÿÿÿêBB?c<@¿$Ï)MY@I<ãcáÀÞtåÀ?ø#TM¸ï?Ðn¢¦]¿øÆ$7¿ÄXë7Bÿï¿%%%
%ÿÿÿÿÿÿÿÿÿÿÿÿ2¨¦îß%1146659
%ÿÿÿÿÿÿÿÿÿÿÿÿÿÿÿÿõ4èéöÿÿÿÿ
%ÿÿÿÿÿÿÿÿÿÿÿÿÿÿÿÿ4ôêë
öÿÿÿÿ
%ìÿÿÿÿÿÿÿÿÿÿÿÿÿÿÿÿô
êà'í@uÕù½Y@9²r}À¸JÛsp+@EðéíY@
¬±pÀ%%
%ÿÿÿÿÿÿÿÿíÿÿÿÿ5¥îÛö%
%ÿÿÿÿÿÿÿÿÿÿÿÿÿÿÿÿêà'í@uÕù½Y@"²r}Àø,¥D¦î?V¾íW?
 LdêÒ?%%%
%ÿÿÿÿÿÿÿÿÿÿÿÿ6«¦îß%1131262%%
%ÿÿÿÿÿÿÿÿîÿÿÿÿ7¥îÛ43
%ÿÿÿÿÿÿÿÿÿÿÿÿÿÿÿÿ	#é:+@zÓ8¯¡ÊY@øbÿÀ%%%
%ÿÿÿÿÿÿÿÿÿÿÿÿ9­¦îß%1176
%ÿÿÿÿÿÿÿÿÿÿÿÿÿÿÿÿ<ïðñ
ÿÿÿÿ
%ÿÿÿÿÿÿÿÿÿÿÿÿÿÿÿÿòó<ÿôÿÿÿÿ
%õÿÿÿÿÿÿÿÿÿÿÿÿ`¯ L8Ë¬¼öo+{@<÷unknown
þH+m2ÀF]ñÌ´Y@
lv¤fÀ7fÓðM&À&ÕÏV¼µY@
lv¤fÀ
%ÿÿÿÿÿÿÿÿÿÿÿÿÿÿÿÿø=óùÿÿÿÿ
%ÿÿÿÿÿÿÿÿÿÿÿÿÿÿÿÿ=ø?ÿÿÿÿ
%úÿÿÿÿÿÿÿÿÿÿÿÿÿÿÿÿ=û
Ü|ç'À#¨Y@
lv¤fÀb¸`_ÀuÕù½Y@"²r}À%%
%ÿÿÿÿÿÿÿÿüÿÿÿÿ>¥îÛ\
%ýÿÿÿÿÿÿÿÿÿÿÿÿÿþ%
%ÿÿÿÿÿÿÿÿÿÿÿÿÿÿÿÿàã>MÀGóÒOY@
lv¤fÀ£	"_Áï¿ÝËØò<¿?
%ÿÿÿÿÿÿÿÿÿÿÿÿÿNà¥0zÄ½Cl%o
"@unknown
äã>MÀ#¨Y@
lv¤fÀb¸`_ÀGóÒOY@^-=³ À%%%
%ÿÿÿÿÿÿÿÿÿÿÿÿÿÿÿÿA¦îß%11-1
%ÿÿÿÿÿÿÿÿÿÿÿÿAÿÿÿÿ
äã>MÀ#¨Y@
lv¤fÀb¸`_À5Ä(T­Y@^-=³ À%%%
%ÿÿÿÿÿÿÿÿÿÿÿÿB³¦îß%1131113%%
%ÿÿÿÿÿÿÿÿÿÿÿÿC¥îÛØ2
%ÿÿÿÿÿÿÿÿÿÿÿÿÿÿÿÿäã>MÀGóÒOY@
lv¤fÀ%%
%ÿÿÿÿÿÿÿÿÿÿÿÿE¥îÛP#%
%ÿÿÿÿÿÿÿÿÿÿÿÿÿÿÿÿ¹`_À#¨Y@^-=³ ÀøD{w³?UCõGèï¿%%
%ÿÿÿÿÿÿÿÿÿÿÿÿG¥îÛ
%ÿÿÿÿÿÿÿÿÿÿÿÿöÿÿÿÿ	
êà'í@uÕù½Y@9²r}À¸JÛsp+@EðéíY@
¬±pÀ%
%ÿÿÿÿÿÿÿÿÿÿÿÿÿÿÿÿ^ú>ý¿DX_Y@s%FÀFßJÈ?­sË¾vPï?ÈJÛ³?XAW«G2×?XmnýÒí¿%%%
%ÿÿÿÿÿÿÿÿÿÿÿÿI¸¦îß%1146720
%ÿÿÿÿÿÿÿÿÿÿÿÿÿÿÿÿK
ÿÿÿÿ
%ÿÿÿÿÿÿÿÿÿÿÿÿÿÿÿÿK

ÿÿÿÿ
%ÿÿÿÿÿÿÿÿÿÿÿÿÿÿÿÿ
À½`_À/#¨Y@^-=³ Àx:Ã	+]
@uÕù½Y@)x²cÀ%%
%ÿÿÿÿÿÿÿÿÿÿÿÿL¥îÛì1%
%ÿÿÿÿÿÿÿÿÿÿÿÿÿÿÿÿÀ½`_À/#¨Y@^-=³ À´¸Ûz*ï?ÂwÑ¿?Þxhª¾?%%%
%ÿÿÿÿÿÿÿÿÿÿÿÿM»¦îß%1138678%%
%ÿÿÿÿÿÿÿÿÿÿÿÿN¥îÛ8
%ÿÿÿÿÿÿÿÿÿÿÿÿN­Çéxl@øunknown
Ö|ç'À/#¨Y@^-=³ ÀÀ½`_ÀuÕù½Y@"²r}À
%ÿÿÿÿÿÿÿÿÿÿÿÿÿÿÿÿÀ½`_À/#¨Y@^-=³ À%%%
%ÿÿÿÿÿÿÿÿÿÿÿÿP½¦îß%115023%%%
%ÿÿÿÿÿÿÿÿÿÿÿÿTÂ¦îß%1146811%%%
%ÿÿÿÿÿÿÿÿÿÿÿÿXÇ¦îß%1178%%
%ÿÿÿÿÿÿÿÿÿÿÿÿY¥îÛH
%ÿÿÿÿÿÿÿÿÿÿÿÿÿÿÿÿ
E÷rà	'ÀGM¿V@Fù8@[T
¨L#ÀÆËæqDW@ðA@
%ÿÿÿÿÿÿÿÿÿÿÿÿÿÿÿÿY
jA¿ù-$Ài@9åAyV@[P=À:@ÔD!ÀÆËæqDW@rß")
A@%
%ÿÿÿÿÿÿÿÿÿÿÿÿÿÿÿÿI¥?°À1,°°V@½:Àdk9@M¹#äæ¿ÄHæ¿Ópê=xÄ¿TmòÜæ¿~^ü@¨cæ?%%%
%ÿÿÿÿÿÿÿÿÿÿÿÿÿÿÿÿZ¦îß%11-1
%ÿÿÿÿÿÿÿÿÿÿÿÿÿÿÿÿZÿÿÿÿ%%%
%ÿÿÿÿÿÿÿÿÿÿÿÿ]Í¦îß%1121%%
%ÿÿÿÿÿÿÿÿ ÿÿÿÿ^¥îÛ
%!ÿÿÿÿÿÿÿÿÿÿÿÿ"#ÿÿÿÿ$
ØsZmÀLÈ`[À%lv¤fÀèñîÔkÀrÅMûXÀA»ë`2À
%%ÿÿÿÿÿÿÿÿÿÿÿÿÿÿÿÿ&^
°á¯<ÎnÀ»Y¨E³XÀ
lv¤fÀ%XJmÀiºP	sSÀ=3÷ºÀ%
%ÿÿÿÿÿÿÿÿÿÿÿÿÿÿÿÿÊCÑImÀÉe¬LYÀ7Úui|À@ü-Â°øì¿.GÝÛ¿Yì¤ð¡¢¿Î¢óØuÛ¿DEýì?%%%
%ÿÿÿÿÿÿÿÿÿÿÿÿÿÿÿÿ_¦îß%11-1
%ÿÿÿÿÿÿÿÿÿÿÿÿÿÿÿÿ'()*_ÿÿÿÿ
%ÿÿÿÿÿÿÿÿÿÿÿÿÿÿÿÿ+b(,Îÿÿÿÿ
%ÿÿÿÿÿÿÿÿÿÿÿÿÿÿÿÿb+c/
Îÿÿÿÿ
%ÿÿÿÿÿÿÿÿÿÿÿÿÿÿÿÿe)b.
ÿÿÿÿ
%-ÿÿÿÿÿÿÿÿÿÿÿÿ1Z©·n^hþ<.ú¹õ$+@-/unknown
mææonÀ%_YçRÀ
lv¤fÀ÷¾Ã0ynÀ°"fOOÀ
lv¤fÀ
%0ÿÿÿÿÿÿÿÿÿÿÿÿ1nïö¤p¸H@c1unknown
÷¾Ã0ynÀ°"fOOÀ
lv¤fÀ÷p<nunÀìëAGZKÀäZÊXÀ%%
%ÿÿÿÿÿÿÿÿ2ÿÿÿÿf¥îÛ
%3ÿÿÿÿÿÿÿÿÿÿÿÿ.4%
%ÿÿÿÿÿÿÿÿÿÿÿÿÿÿÿÿQ¬óÆpnÀ¬ÃhdVKÀ
lv¤fÀõ¹?eÀ£¿@«ìæùï¿%%
%ÿÿÿÿÿÿÿÿ5ÿÿÿÿg¥îÛ%
%ÿÿÿÿÿÿÿÿÿÿÿÿÿÿÿÿQ¬óÆpnÀÃhdVKÀ	lv¤fÀiûêX·¿ýN£{ò¿-.Fþ¼Üï?%%%
%ÿÿÿÿÿÿÿÿÿÿÿÿhÕ¦îß%1131157%%
%ÿÿÿÿÿÿÿÿ6ÿÿÿÿi¥îÛ3
%ÿÿÿÿÿÿÿÿÿÿÿÿÿÿÿÿg¬óÆpnÀ©ÃhdVKÀ
lv¤fÀ
%ÿÿÿÿÿÿÿÿÿÿÿÿÿÿÿÿ9k78
:ÿÿÿÿ
%ÿÿÿÿÿÿÿÿÿÿÿÿÿÿÿÿk89::ÿÿÿÿ
%;ÿÿÿÿÿÿÿÿÿÿÿÿÿÿÿÿ9<
724¶nÀ
'ÿ¤úÎKÀäZÊXÀî="AmÀ¢¦,TW}CÀú	ÇQÀ%%
%ÿÿÿÿÿÿÿÿ=ÿÿÿÿl¥îÛ%
%ÿÿÿÿÿÿÿÿÿÿÿÿÿÿÿÿ÷p<nunÀìAGZKÀÉZÊXÀé\MÆ0Ú?mÚÉáì?8%¢å'Á?%%%
%ÿÿÿÿÿÿÿÿÿÿÿÿm×¦îß%1131173%%
%ÿÿÿÿÿÿÿÿ>ÿÿÿÿn¥îÛ3
%ÿÿÿÿÿÿÿÿÿÿÿÿÿÿÿÿ÷p<nunÀìëAGZKÀäZÊXÀ
%ÿÿÿÿÿÿÿÿÿÿÿÿÿÿÿÿqp?@rÿÿÿÿ
%ÿÿÿÿÿÿÿÿÿÿÿÿÿÿÿÿABpBCÿÿÿÿ
%DÿÿÿÿÿÿÿÿÿÿÿÿEt%P+â-¬,@AFunknown
î="AmÀ¢¦,TW}CÀf0îúºEÀÉÒâ[äkÀp¤8ò@ÀW_ìXEÀ%%%
%ÿÿÿÿÿÿÿÿÿÿÿÿÿÿÿÿr¦îß%11-1
%GÿÿÿÿÿÿÿÿÿÿÿÿHrÿÿÿÿI
î="AmÀHãI)í»CÀlv¤fÀÒâ[äkÀ1¤8ò@ÀV_ìXEÀ%%%
%ÿÿÿÿÿÿÿÿÿÿÿÿsÙ¦îß%1131175%%
%ÿÿÿÿÿÿÿÿJÿÿÿÿt¥îÛ3
%ÿÿÿÿÿÿÿÿÿÿÿÿÿÿÿÿî="AmÀ¢¦,TW}CÀW_ìXEÀ
%ÿÿÿÿÿÿÿÿÿÿÿÿÿÿÿÿKvLM
ÿÿÿÿ
%ÿÿÿÿÿÿÿÿÿÿÿÿÿÿÿÿ?NvJOÿÿÿÿ
%PÿÿÿÿÿÿÿÿÿÿÿÿQa\m_4=L¸+>î?vRunknown
µd
lÀhwÑç0uAÀ
lv¤fÀúî¦²âkÀG}Û5àWAÀ
lv¤fÀ%%
%ÿÿÿÿÿÿÿÿSÿÿÿÿw¥îÛ
%TÿÿÿÿÿÿÿÿÿÿÿÿwU%
%ÿÿÿÿÿÿÿÿÿÿÿÿÿÿÿÿµd
lÀwÑç0uAÀ
lv¤fÀ.9ö!3éí¿ úÄ¾Ö¿%%%
%ÿÿÿÿÿÿÿÿÿÿÿÿyÜ¦îß%1146765%%%
%ÿÿÿÿÿÿÿÿÿÿÿÿ{Ý¦îß%1146764
%ÿÿÿÿÿÿÿÿÿÿÿÿÿÿÿÿV}WX
ÿÿÿÿ
%ÿÿÿÿÿÿÿÿÿÿÿÿÿÿÿÿYZ}R[ÿÿÿÿ
%\ÿÿÿÿÿÿÿÿÿÿÿÿ]È:Áë[´ù¼WtüUª¬@}^unknown
#Ú¾¶ÇÀkÀáõð¿Þv[À
lv¤fÀ»j¡kÀ6»{OÂa[À
lv¤fÀ
%ÿÿÿÿÿÿÿÿÿÿÿÿÿÿÿÿ_~ZUÿÿÿÿ
%ÿÿÿÿÿÿÿÿÿÿÿÿÿÿÿÿ~_Y`
Uÿÿÿÿ
%aÿÿÿÿÿÿÿÿÿÿÿÿÿÿÿÿ~b
¼èñîÔkÀî1MýÌ©[Àlv¤fÀ9ÓùjÀ!LÈ`[À¡N!Kt|À%%
%ÿÿÿÿÿÿÿÿcÿÿÿÿ¥îÛ
%dÿÿÿÿÿÿÿÿÿÿÿÿe%
%ÿÿÿÿÿÿÿÿÿÿÿÿÿÿÿÿ»j¡kÀ¨õð¿Þv[À
lv¤fÀh-ðï?ïßÂ~\¯¿
%ÿÿÿÿÿÿÿÿÿÿÿÿÿÿÿÿfgÿÿÿÿ
%hÿÿÿÿÿÿÿÿÿÿÿÿïqòÄ<i8V)É'±=@Sjunknown
 ,üqÏjÀî1MýÌ©[Àlv¤fÀ9ÓùjÀ-ñé9[À¡N!Kt|À%%%
%ÿÿÿÿÿÿÿÿÿÿÿÿÿÿÿÿ¦îß%11-1
%kÿÿÿÿÿÿÿÿÿÿÿÿÿÿÿÿl
#,üqÏjÀî1MýÌ©[Àlv¤fÀÞ;ùzhÀ¢çÑyàYÀN!Kt|À%%%
%ÿÿÿÿÿÿÿÿÿÿÿÿá¦îß%1131147%%
%ÿÿÿÿÿÿÿÿmÿÿÿÿ¥îÛû2
%ÿÿÿÿÿÿÿÿÿÿÿÿÿÿÿÿ ,üqÏjÀ§-ñé9[À
lv¤fÀ%%
%ÿÿÿÿÿÿÿÿnÿÿÿÿ¥îÛ«%
%ÿÿÿÿÿÿÿÿÿÿÿÿÿÿÿÿý5G®	jÀDkF
[Àükv¤fÀ'ËÃÌ*Ìì?@S_OQÖ?9gNÁÐ?%%
%ÿÿÿÿÿÿÿÿoÿÿÿÿ¥îÛ%
%ÿÿÿÿÿÿÿÿÿÿÿÿÿÿÿÿý8'%dhÀ-EïàÏYÀ#2NÓkÀñ°ÉRÖ?^&ôRóí¿<ºn¨?µÂ³ª¿
Ö_õï¿%%%
%ÿÿÿÿÿÿÿÿÿÿÿÿæ¦îß%1146753
%ÿÿÿÿÿÿÿÿÿÿÿÿÿÿÿÿpqr
ÿÿÿÿ
%ÿÿÿÿÿÿÿÿÿÿÿÿÿÿÿÿstguÿÿÿÿ
%vÿÿÿÿÿÿÿÿÿÿÿÿlè=íJú¼wc|kéØ@xunknown
¢x:áfÀãéÎ¤¢SÀ
lv¤fÀ:u?	úÈfÀ¢~Õ÷QÀ
lv¤fÀ
%ÿÿÿÿÿÿÿÿÿÿÿÿÿÿÿÿytzjÿÿÿÿ
%ÿÿÿÿÿÿÿÿÿÿÿÿÿÿÿÿynjÿÿÿÿ
%{ÿÿÿÿÿÿÿÿÿÿÿÿÿÿÿÿ|
iªOãgÀAúq 4ÎVÀ
lv¤fÀ5$´XÙjfÀÈx¦¼fþRÀjÝ®pûÀ%%
%ÿÿÿÿÿÿÿÿ}ÿÿÿÿ¥îÛ
%~ÿÿÿÿÿÿÿÿÿÿÿÿg%
%ÿÿÿÿÿÿÿÿÿÿÿÿÿÿÿÿiªOãgÀ¸b`æUÀ
lv¤fÀt@³ä>È?Fâ0»kï?
%ÿÿÿÿÿÿÿÿÿÿÿÿwR´2Ö%@iunknown
]ªOãgÀAúq 4ÎVÀ
lv¤fÀ»³<êÝfÀ¸b`æUÀ@ngS#À%%%
%ÿÿÿÿÿÿÿÿÿÿÿÿÿÿÿÿ¦îß%11-1
%ÿÿÿÿÿÿÿÿÿÿÿÿÿÿÿÿ
nÌ{4è&gÀjk88Ê3WÀlv¤fÀ¢³<êÝfÀ¸b`æUÀ@ngS#À%%%
%ÿÿÿÿÿÿÿÿÿÿÿÿê¦îß%1131172%%
%ÿÿÿÿÿÿÿÿÿÿÿÿ¥îÛ3
%ÿÿÿÿÿÿÿÿÿÿÿÿÿÿÿÿ]ªOãgÀ¸b`æUÀ
lv¤fÀ
%ÿÿÿÿÿÿÿÿÿÿÿÿÿÿÿÿuÿÿÿÿ
%ÿÿÿÿÿÿÿÿÿÿÿÿwK¬K3@tunknown
6<ùzhÀËçÑyàYÀóÆ=ëJÀ»³<êÝfÀAúq 4ÎVÀ@ngS#À%%
%ÿÿÿÿÿÿÿÿÿÿÿÿ¥îÛ:
%ÿÿÿÿÿÿÿÿÿÿÿÿ%
%ÿÿÿÿÿÿÿÿÿÿÿÿÿÿÿÿ`Ì{4è&gÀNk88Ê3WÀlv¤fÀÑÝq Ì?ÞbÁ»ëÃ?´Eoç
Êî?%%
%ÿÿÿÿÿÿÿÿÿÿÿÿ¥îÛü
%ÿÿÿÿÿÿÿÿÿÿÿÿÿÿÿÿ
Òµg	ÎnÀÃX{éF½MÀ8PhEÀ*Ùw¸ìÔmÀ1m±ì¢BÀô©³Bô¾~À%
%ÿÿÿÿÿÿÿÿÿÿÿÿÿÿÿÿ	f´²fÀ½êëìUVÀïLÖ'2nÀCèð®æå?×ÄeÐKç¿ðæûg&¥¿)T!­?¦ñä×òï¿%%%
%ÿÿÿÿÿÿÿÿÿÿÿÿï¦îß%1146751%%%
%ÿÿÿÿÿÿÿÿÿÿÿÿñ¦îß%1131193%%
%ÿÿÿÿÿÿÿÿÿÿÿÿ¥îÛ3
%ÿÿÿÿÿÿÿÿÿÿÿÿÿÿÿÿ6<ùzhÀËçÑyàYÀóÆ=ëJÀ%%%
%ÿÿÿÿÿÿÿÿÿÿÿÿò¦îß%1131192%%%
%ÿÿÿÿÿÿÿÿÿÿÿÿ¡ô¦îß%1130%%
%ÿÿÿÿÿÿÿÿÿÿÿÿ¢¥îÛ
%ÿÿÿÿÿÿÿÿÿÿÿÿÿÿÿÿ
Á¼Ìj@ewÑç0uAÀ
lv¤fÀ5i¶\êj@h¤8ò@Àe0îúºEÀ
%ÿÿÿÿÿÿÿÿÿÿÿÿÿÿÿÿ¢
ÔñÒÚeÎj@ãI)í»CÀ
lv¤fÀ#K{l@n¤8ò@ÀW_ìXEÀ%
%ÿÿÿÿÿÿÿÿÿÿÿÿÿÿÿÿï{¬l@8-Ñ?©CÀ¹kÏë9À~Ñü¾owÖ?`Zeí?6[ùÃ¿.e89ÿÙ¿/Û×µ=í¿
%ÿÿÿÿÿÿÿÿÿÿÿÿÿÿÿÿ¦
ÿÿÿÿ
%ÿÿÿÿÿÿÿÿÿÿÿÿÿÿÿÿ ¦¡ÿÿÿÿ
%¢ÿÿÿÿÿÿÿÿÿÿÿÿ£àÑé=èE$'Ú@¦¤unknown
+ãf@«Õ;ªßÍLÀ
lv¤fÀ­Ïàê@Âf@ÛÙ"óKÀ
lv¤fÀ
%ÿÿÿÿÿÿÿÿÿÿÿÿÿÿÿÿ§ªÿÿÿÿ
%ÿÿÿÿÿÿÿÿÿÿÿÿÿÿÿÿ§¥
ÿÿÿÿ
%¦ÿÿÿÿÿÿÿÿÿÿÿÿÿÿÿÿ§§
Î¥E.ºe@ª~qKPÀ
lv¤fÀ©+ãf@Õ;ªßÍLÀ¿G¥Ì;ÞÀ%%
%ÿÿÿÿÿÿÿÿ¨ÿÿÿÿ¨¥îÛd
%©ÿÿÿÿÿÿÿÿÿÿÿÿ¨ª%
%ÿÿÿÿÿÿÿÿÿÿÿÿÿÿÿÿ©+ãf@¬Õ;ªßÍLÀ
lv¤fÀC¼Q6üRÝ¿4§~qì¿
%ÿÿÿÿÿÿÿÿÿÿÿÿÿÿÿÿª©«¬«ÿÿÿÿ
%­ÿÿÿÿÿÿÿÿÿÿÿÿ­Óý]ýF±=®òyå^â1@¯unknown
Î¥E.ºe@¦~qKPÀ
lv¤fÀÛ÷Wvf@òþ¨¦ÀNÀ¿G¥Ì;ÞÀ%%%
%ÿÿÿÿÿÿÿÿÿÿÿÿÿÿÿÿ«¦îß%11-1
%°ÿÿÿÿÿÿÿÿÿÿÿÿ±«ÿÿÿÿ±
@ö´PãTe@æx¦¼fþRÀ
lv¤fÀÛ÷Wvf@òþ¨¦ÀNÀ¿G¥Ì;ÞÀ%%%
%ÿÿÿÿÿÿÿÿÿÿÿÿ¬ü¦îß%1131119%%
%ÿÿÿÿÿÿÿÿ²ÿÿÿÿ­¥îÛß2
%ÿÿÿÿÿÿÿÿÿÿÿÿÿÿÿÿÕ÷Wvf@¦~qKPÀ
lv¤fÀ%%
%ÿÿÿÿÿÿÿÿ³ÿÿÿÿ¯¥îÛ¿%
%ÿÿÿÿÿÿÿÿÿÿÿÿÿÿÿÿ·Y£pDËe@¢~Õ÷QÀ	lv¤fÀv ²c¡UÐ¿¨ývÒ¿Å<¹±í?%%
%ÿÿÿÿÿÿÿÿ´ÿÿÿÿ±¥îÛ#%
%ÿÿÿÿÿÿÿÿÿÿÿÿÿÿÿÿ&\B0»e@@Ç}åSÀ_sÀ3usWëî¿ò5ù¼?2øùõÖÍ¿DK¹nÎ¿Åâô ~ï?%%%
%ÿÿÿÿÿÿÿÿÿÿÿÿ³¦îß%1146725
%ÿÿÿÿÿÿÿÿÿÿÿÿÿÿÿÿµµ¶ÿÿÿÿ
%ÿÿÿÿÿÿÿÿÿÿÿÿÿÿÿÿµ·¸ÿÿÿÿ
%¹ÿÿÿÿÿÿÿÿÿÿÿÿÿÿÿÿµº
Ù_°¨¹e@{úq 4ÎVÀ@ngS#ÀÝ=zôÇe@Îx¦¼fþRÀ%0E­>À%%
%ÿÿÿÿÿÿÿÿ»ÿÿÿÿ¶¥îÛÃ%
%ÿÿÿÿÿÿÿÿÿÿÿÿÿÿÿÿÇ=zôÇe@Aúq 4ÎVÀ@ngS#À²å£Ì¿ñ)\î?ý¸ÀvÌ?%%%
%ÿÿÿÿÿÿÿÿÿÿÿÿ·¦îß%1131212%%
%ÿÿÿÿÿÿÿÿ¼ÿÿÿÿ¸¥îÛ"3
%ÿÿÿÿÿÿÿÿÿÿÿÿÿÿÿÿ@ö´PãTe@Îx¦¼fþRÀjÝ®pûÀ%%%
%ÿÿÿÿÿÿÿÿÿÿÿÿº¦îß%1143
%ÿÿÿÿÿÿÿÿÿÿÿÿÿÿÿÿ½½¾¿
ÿÿÿÿ
%ÿÿÿÿÿÿÿÿÿÿÿÿÿÿÿÿÀÁ½¦Âÿÿÿÿ
%Ãÿÿÿÿÿÿÿÿÿÿÿÿ«H÷I§þ<ÄÛ74A@½Åunknown
+þüiÙi@©-ñé9[À
lv¤fÀb«öi@õð¿Þv[À
lv¤fÀ
%ÿÿÿÿÿÿÿÿÿÿÿÿÿÿÿÿÆ¾ÁÇ©ÿÿÿÿ
%ÿÿÿÿÿÿÿÿÿÿÿÿÿÿÿÿ¾ÆÀ­©ÿÿÿÿ
%Èÿÿÿÿÿÿÿÿÿÿÿÿÿÿÿÿ¾É
 ñvg@2MýÌ©[À
lv¤fÀ`þüiÙi@©çÑyàYÀN!Kt|À%%
%ÿÿÿÿÿÿÿÿÊÿÿÿÿ¿¥îÛy
%Ëÿÿÿÿÿÿÿÿÿÿÿÿ¦Ì%
%ÿÿÿÿÿÿÿÿÿÿÿÿÿÿÿÿH¸óh@mDkF
[À
lv¤fÀi6Lí?|j×òuØ¿
%ÍÿÿÿÿÿÿÿÿÿÿÿÿÏXs¯@6Ï¼Ä²»cy*@¨Îunknown
Añvg@DkF
[À
lv¤fÀH¸óh@ËçÑyàYÀýòÆ=ëJÀ%%%
%ÿÿÿÿÿÿÿÿÿÿÿÿÿÿÿÿÂ¦îß%11-1
%ÏÿÿÿÿÿÿÿÿÿÿÿÿÂÿÿÿÿÐ
)ñvg@DkF
[Àlv¤fÀH¸óh@ÀçÑyàYÀýòÆ=ëJÀ%%%
%ÿÿÿÿÿÿÿÿÿÿÿÿÃ¦îß%1131142%%
%ÿÿÿÿÿÿÿÿÑÿÿÿÿÄ¥îÛõ2
%ÿÿÿÿÿÿÿÿÿÿÿÿÿÿÿÿúH¸óh@DkF
[À
lv¤fÀ%%
%ÿÿÿÿÿÿÿÿÒÿÿÿÿÆ¥îÛ+%
%ÿÿÿÿÿÿÿÿÿÿÿÿÿÿÿÿ)ñvg@ÀçÑyàYÀóÆ=ëJÀ[­HÙÅ?	3õ©¼¿6`n\ï¿%%
%ÿÿÿÿÿÿÿÿÓÿÿÿÿÈ¥îÛù
%ÔÿÿÿÿÿÿÿÿÿÿÿÿÕÖÿÿÿÿ×
2«x°ö¾l@äW{éF½MÀ-PhEÀØh¸m@Çl±ì¢BÀæ©³Bô¾~À%
%ÿÿÿÿÿÿÿÿÿÿÿÿÿÿÿÿËxe"g@VÒDZÀñ$jÀ½q|¥Aæ¿_¶uíöæ¿y!l¢¿U.&úæ¿J]6Eæ?%%%
%ÿÿÿÿÿÿÿÿÿÿÿÿÊ¦îß%1146749
%ÿÿÿÿÿÿÿÿÿÿÿÿÿÿÿÿºÌØÙ»ÿÿÿÿ
%ÿÿÿÿÿÿÿÿÿÿÿÿÿÿÿÿÌ¹ÚÛ
»ÿÿÿÿ
%ÜÿÿÿÿÿÿÿÿÿÿÿÿÿÿÿÿÌÝ
Ç=zôÇe@öçÑyàYÀóÆ=ëJÀ_ñvg@Aúq 4ÎVÀ\G
`À%%
%ÿÿÿÿÿÿÿÿÞÿÿÿÿÍ¥îÛ+%
%ÿÿÿÿÿÿÿÿÿÿÿÿÿÿÿÿÇ=zôÇe@Aúq 4ÎVÀ@ngS#ÀÇÕhjPæ?¯]Å`ä¿:¦°áË
Õ¿%%%
%ÿÿÿÿÿÿÿÿÿÿÿÿÎ¦îß%1136938%%
%ÿÿÿÿÿÿÿÿßÿÿÿÿÏ¥îÛ¦:
%ÿÿÿÿÿÿÿÿÿÿÿÿÿÿÿÿAñvg@ËçÑyàYÀóÆ=ëJÀ%%%
%ÿÿÿÿÿÿÿÿÿÿÿÿÑ¦îß%113839%%%
%ÿÿÿÿÿÿÿÿÿÿÿÿÕ¦îß%1146793%%%
%ÿÿÿÿÿÿÿÿÿÿÿÿÙ ¦îß%1145%%
%ÿÿÿÿÿÿÿÿàÿÿÿÿÚ¥îÛ'
%áÿÿÿÿÿÿÿÿÿÿÿÿâãÿÿÿÿä
®¾`_Àè¿¤ùÔWÀlv¤fÀl¿6ÒR:@7²=VÀAWÄÀ
%åÿÿÿÿÿÿÿÿÿÿÿÿÿÿÿÿæÚ
Qéü/Àë¿¤ùÔWÀlv¤fÀ8»`_À7²=VÀAWÄÀ%
%ÿÿÿÿÿÿÿÿÿÿÿÿÿÿÿÿê÷AÀärÃ²ýÆWÀSôxÀo%ÌoE¥ª?è­ó¥6ï¿×G&hË?üÊz]ôï¿5,sp9G«¿%%%
%ÿÿÿÿÿÿÿÿÿÿÿÿÿÿÿÿÛ¦îß%11-1
%ÿÿÿÿÿÿÿÿÿÿÿÿÿÿÿÿçèéêÛÿÿÿÿ
%ÿÿÿÿÿÿÿÿÿÿÿÿÿÿÿÿëÝìí
ÿÿÿÿ
%ÿÿÿÿÿÿÿÿÿÿÿÿÿÿÿÿîïÝÌðÿÿÿÿ
%ñÿÿÿÿÿÿÿÿÿÿÿÿò8ÿi³å¼ÑS0b ¸$@Ýóunknown
.¬Í!lK@!¨5.ÃT@
lv¤fÀ&¤!KP@Ì-s2¿U@
lv¤fÀ
%ÿÿÿÿÿÿÿÿÿÿÿÿÿÿÿÿôÞáÔÏÿÿÿÿ
%ÿÿÿÿÿÿÿÿÿÿÿÿÿÿÿÿÞôîõ
Ïÿÿÿÿ
%öÿÿÿÿÿÿÿÿÿÿÿÿÿÿÿÿÞ÷
'ÖÆF@cvY'>T@lv¤fÀëqùñaP@=Q»ZfW@¡¥Ó®·ëÀ%%
%ÿÿÿÿÿÿÿÿøÿÿÿÿß¥îÛ#
%ùÿÿÿÿÿÿÿÿÿÿÿÿßú%
%ÿÿÿÿÿÿÿÿÿÿÿÿÿÿÿÿ5¬Í!lK@Ï-s2¿U@
lv¤fÀ4ÕHáê¿*Ñâ?
%ÿÿÿÿÿÿÿÿÿÿÿÿÿÿÿÿáàûüâÿÿÿÿ
%ýÿÿÿÿÿÿÿÿÿÿÿÿää*tí<þ:¼	³N/@Íÿunknown
'ÖÆF@êýûg½LW@
lv¤fÀúc©AH@=Q»ZfW@¡¥Ó®·ëÀ%%%
%ÿÿÿÿÿÿÿÿÿÿÿÿÿÿÿÿâ¦îß%11-1
%ÿÿÿÿÿÿÿÿÿÿÿÿèâÿÿÿÿ
ÔÓ_;@êýûg½LW@
lv¤fÀúc©AH@A®àoXY@¡¥Ó®·ëÀ%%%
%ÿÿÿÿÿÿÿÿÿÿÿÿã&¦îß%1131054%%
%ÿÿÿÿÿÿÿÿÿÿÿÿä¥îÛ2
%ÿÿÿÿÿÿÿÿÿÿÿÿÿÿÿÿ'ÖÆF@4Q»ZfW@
lv¤fÀ%%
%ÿÿÿÿÿÿÿÿÿÿÿÿæ¥îÛð%
%ÿÿÿÿÿÿÿÿÿÿÿÿÿÿÿÿåwá´&A@¤
yX@
lv¤fÀßç3Û¿ã?¹¦;Ê? À
¢Dì?%%
%ÿÿÿÿÿÿÿÿÿÿÿÿè¥îÛC%
%ÿÿÿÿÿÿÿÿÿÿÿÿÿÿÿÿ
y'þA@;t¨X@{QDr¯ÞÀ¸ë"1Ó?×^¢_î?åÿ{)Î\²¿iÍ}+Í¿¤øqq(ï¿%%%
%ÿÿÿÿÿÿÿÿÿÿÿÿê+¦îß%1146660
%ÿÿÿÿÿÿÿÿÿÿÿÿÿÿÿÿàìáÿÿÿÿ
%ÿÿÿÿÿÿÿÿÿÿÿÿÿÿÿÿìß
áÿÿÿÿ
%	ÿÿÿÿÿÿÿÿÿÿÿÿÿÿÿÿß

	#é:+@A®àoXY@øbÿÀJ
ÿè=@zÓ8¯¡ÊY@G?,©UÀ%%
%ÿÿÿÿÿÿÿÿÿÿÿÿí¥îÛô%
%ÿÿÿÿÿÿÿÿÿÿÿÿÿÿÿÿ	#é:+@zÓ8¯¡ÊY@øbÿÀáåÉHï?¡^M¿W À¿\eïÌ+Å?%%%
%ÿÿÿÿÿÿÿÿÿÿÿÿî.¦îß%1131261%%
%ÿÿÿÿÿÿÿÿÿÿÿÿï¥îÛ33
%ÿÿÿÿÿÿÿÿÿÿÿÿÿÿÿÿÔÓ_;@A®àoXY@À@5íÀ%%%
%ÿÿÿÿÿÿÿÿÿÿÿÿñ0¦îß%1175
%ÿÿÿÿÿÿÿÿÿÿÿÿÿÿÿÿ
ôé
ÿÿÿÿ
%ÿÿÿÿÿÿÿÿÿÿÿÿÂÏRE=a§O7ç¬7@ôunknown
êà'í@uÕù½Y@9²r}À¸JÛsp+@EðéíY@
¬±pÀ
%ÿÿÿÿÿÿÿÿÿÿÿÿÿÿÿÿõëÿÿÿÿ
%ÿÿÿÿÿÿÿÿÿÿÿÿ7Iaì«Ä*=weR´oØ1@êunknown
G{#é:+@vÓ8¯¡ÊY@øbÿÀ|?Ûsp+@EðéíY@
¬±pÀ%%%
%ÿÿÿÿÿÿÿÿÿÿÿÿÿÿÿÿö¦îß%11-1%%%
%ÿÿÿÿÿÿÿÿÿÿÿÿ÷5¦îß%1131265%%%
%ÿÿÿÿÿÿÿÿÿÿÿÿú7¦îß%1146810
%ÿÿÿÿÿÿÿÿÿÿÿÿÿÿÿÿý
ÿÿÿÿ
%ÿÿÿÿÿÿÿÿÿÿÿÿÿÿÿÿýñÿÿÿÿ
%ÿÿÿÿÿÿÿÿÿÿÿÿö0®Y¬JÓ<þnc!	@ýunknown
$AÜùY/8ÀA]ñÌ´Y@
lv¤fÀþH+m2Àª,¹Y@
lv¤fÀ
%ÿÿÿÿÿÿÿÿÿÿÿÿÿÿÿÿóþôÿÿÿÿ
%ÿÿÿÿÿÿÿÿÿÿÿÿÿÿÿÿþòù
ôÿÿÿÿ
% ÿÿÿÿÿÿÿÿÿÿÿÿÿÿÿÿþ
þH+m2ÀF]ñÌ´Y@lv¤fÀ7fÓðM&ÀuÕù½Y@"²r}À%%
%ÿÿÿÿÿÿÿÿ!ÿÿÿÿÿ¥îÛ[
%"ÿÿÿÿÿÿÿÿÿÿÿÿñ#%
%ÿÿÿÿÿÿÿÿÿÿÿÿÿÿÿÿ7fÓðM&ÀÕÏV¼µY@
lv¤fÀÚíÅûÿï¿ÉÉ+ t`¿
%ÿÿÿÿÿÿÿÿÿÿÿÿÿÿÿÿ$ÿÿÿÿ
%%ÿÿÿÿÿÿÿÿÿÿÿÿLï<(=h(]âS#@&unknown
Ü|ç'ÀÕÏV¼µY@lv¤fÀ7fÓðM&ÀuÕù½Y@"²r}À%%%
%ÿÿÿÿÿÿÿÿÿÿÿÿÿÿÿÿ¦îß%11-1
%'ÿÿÿÿÿÿÿÿÿÿÿÿÿÿÿÿ(
Ü|ç'À#¨Y@
lv¤fÀb¸`_ÀuÕù½Y@"²r}À%%%
%ÿÿÿÿÿÿÿÿÿÿÿÿ>¦îß%1131112%%
%ÿÿÿÿÿÿÿÿ)ÿÿÿÿ¥îÛ×2
%ÿÿÿÿÿÿÿÿÿÿÿÿÿÿÿÿ7fÓðM&À&ÕÏV¼µY@
lv¤fÀ%%
%ÿÿÿÿÿÿÿÿ*ÿÿÿÿ¥îÛO#%
%ÿÿÿÿÿÿÿÿÿÿÿÿÿÿÿÿf¸`_À#¨Y@a-=³ ÀO½då§Ï¿þO¦cú?§ Íþî¿%%
%ÿÿÿÿÿÿÿÿ+ÿÿÿÿ¥îÛ¶	
%,ÿÿÿÿÿÿÿÿÿÿÿÿ-ôÿÿÿÿ.
þH+m2ÀF]ñÌ´Y@lv¤fÀ7fÓðM&ÀuÕù½Y@"²r}À%
%ÿÿÿÿÿÿÿÿÿÿÿÿÿÿÿÿëE<Ê«ÒÀÎô-}òY@;§±©ÀIÛgßJÈ¿þÍÉ¾vPï?ËÿÆJÛ³?y:«G2×?:ñrnýÒí?%%%
%ÿÿÿÿÿÿÿÿÿÿÿÿ
C¦îß%1146719%%%
%ÿÿÿÿÿÿÿÿÿÿÿÿE¦îß%1134939%%%
%ÿÿÿÿÿÿÿÿÿÿÿÿG¦îß%115024%%
%ÿÿÿÿÿÿÿÿ/ÿÿÿÿ¥îÛ
%0ÿÿÿÿÿÿÿÿÿÿÿÿ1ÿÿÿÿ2
êà'í@ûÜÚ¥¥Y@9²r}À¸JÛsp+@EðéíY@
¬±pÀ%
%ÿÿÿÿÿÿÿÿÿÿÿÿÿÿÿÿ@].¥¸-@kP¶òY@Zï*yÐ_ÀÖâýÝ¿öÃûï?UÒF¿;3¨î¿'Çû¬1VÒ?
%ÿÿÿÿÿÿÿÿÿÿÿÿÿÿÿÿ34
5ÿÿÿÿ
%6ÿÿÿÿÿÿÿÿÿÿÿÿN7«öVRÜ3@8unknown
À½`_À/#¨Y@^-=³ Àx:Ã	+]
@$ÝÚ¥¥Y@)x²cÀ
%ÿÿÿÿÿÿÿÿÿÿÿÿÿÿÿÿ
è
ÿÿÿÿ
%9ÿÿÿÿÿÿÿÿÿÿÿÿÂ7I/cýF1@:unknown
êà'í@$ÝÚ¥¥Y@"²r}Àx:Ã	+]
@uÕù½Y@)x²cÀ%%%
%ÿÿÿÿÿÿÿÿÿÿÿÿÿÿÿÿ¦îß%11-1
%;ÿÿÿÿÿÿÿÿÿÿÿÿ<ÿÿÿÿ=
À½`_À/#¨Y@^-=³ Àx:Ã	+]
@uÕù½Y@)x²cÀ%%%
%ÿÿÿÿÿÿÿÿÿÿÿÿL¦îß%1138679%%%
%ÿÿÿÿÿÿÿÿÿÿÿÿN¦îß%1148067%%
%ÿÿÿÿÿÿÿÿ>ÿÿÿÿ¥îÛN#
%?ÿÿÿÿÿÿÿÿÿÿÿÿù@%
%ÿÿÿÿÿÿÿÿÿÿÿÿÿÿÿÿÖ|ç'ÀuÕù½Y@"²r}Àx©Úz*ï?7vÑ¿¿ká±xhª¾¿%%%
%ÿÿÿÿÿÿÿÿÿÿÿÿY¦îß%1179%%
%ÿÿÿÿÿÿÿÿAÿÿÿÿ¥îÛI
%BÿÿÿÿÿÿÿÿÿÿÿÿCDÿÿÿÿE
ÏHÞÌ¦©ÀOàR©ÉfT@ò¿á"&@¢InírÀzJ¶OW@Ä;ëxf9@
%FÿÿÿÿÿÿÿÿÿÿÿÿÿÿÿÿG
E÷rà	'ÀGM¿V@Fù8@[T
¨L#ÀÆËæqDW@ðA@%
%ÿÿÿÿÿÿÿÿÿÿÿÿÿÿÿÿ×àar¦ ÀJ"á
uÚW@6ÏÜ¿[8@ØV·oTä?© gç¿ÿçY,ºÏ¿0PÄ´Ô?MJM:Nî¿%%%
%ÿÿÿÿÿÿÿÿÿÿÿÿÿÿÿÿ ¦îß%11-1
%ÿÿÿÿÿÿÿÿÿÿÿÿÿÿÿÿHIJK ÿÿÿÿ
%ÿÿÿÿÿÿÿÿÿÿÿÿÿÿÿÿ#LMZÿÿÿÿ
%ÿÿÿÿÿÿÿÿÿÿÿÿÿÿÿÿ#INZÿÿÿÿ
%ÿÿÿÿÿÿÿÿÿÿÿÿÿÿÿÿOP#
Qÿÿÿÿ
%RÿÿÿÿÿÿÿÿÿÿÿÿSÓp¼T~BR=@#Uunknown
jA¿ù-$À¸ËæqDW@Ä;ëxf9@HÞÌ¦©ÀzJ¶OW@f[P=À:@%%%
%ÿÿÿÿÿÿÿÿÿÿÿÿ%^¦îß%1122%%
%ÿÿÿÿÿÿÿÿVÿÿÿÿ&¥îÛ
%WÿÿÿÿÿÿÿÿÿÿÿÿXYÿÿÿÿZ
ÑïA±-lÀLÈ`[À%lv¤fÀèñîÔkÀËÖIhï¢ZÀèL+îOÀ
%[ÿÿÿÿÿÿÿÿÿÿÿÿÿÿÿÿ\&
ØsZmÀLÈ`[À%lv¤fÀèñîÔkÀrÅMûXÀA»ë`2À%
%ÿÿÿÿÿÿÿÿÿÿÿÿÿÿÿÿO8©>kÀedÐ%1[ÀGyäæÀ_emÔ`å¿¥§%Í¯ç¿z!=ê]¼¿%	H	±ç¿î³Â½å?%%%
%ÿÿÿÿÿÿÿÿÿÿÿÿÿÿÿÿ'¦îß%11-1
%ÿÿÿÿÿÿÿÿÿÿÿÿÿÿÿÿ]^_`'ÿÿÿÿ
%ÿÿÿÿÿÿÿÿÿÿÿÿÿÿÿÿ(*^a_ÿÿÿÿ
%ÿÿÿÿÿÿÿÿÿÿÿÿÿÿÿÿ*'+,
_ÿÿÿÿ
%ÿÿÿÿÿÿÿÿÿÿÿÿÿÿÿÿ-_**
ÿÿÿÿ
%bÿÿÿÿÿÿÿÿÿÿÿÿ.PÔ4ç=c@£ö+@)dunknown
mææonÀdI²3)>VÀ
lv¤fÀ5ÙOC#nÀ	%_YçRÀ
lv¤fÀ
%ÿÿÿÿÿÿÿÿÿÿÿÿÿÿÿÿ,+efÎÿÿÿÿ
%gÿÿÿÿÿÿÿÿÿÿÿÿ.¯!Ã *=h±­,®©;@+iunknown
°á¯<ÎnÀiºP	sSÀ
lv¤fÀVææonÀ%_YçRÀD3÷ºÀ%%
%ÿÿÿÿÿÿÿÿjÿÿÿÿ.¥îÛ
%kÿÿÿÿÿÿÿÿÿÿÿÿ*l%
%ÿÿÿÿÿÿÿÿÿÿÿÿÿÿÿÿ÷¾Ã0ynÀ²"fOOÀ
lv¤fÀN6ù¡¿p6óúï¿%%
%ÿÿÿÿÿÿÿÿmÿÿÿÿ/¥îÛ%
%ÿÿÿÿÿÿÿÿÿÿÿÿÿÿÿÿ÷¾Ã0ynÀ°"fOOÀ
lv¤fÀÁÓÈ?º¼9
ï?èÜÑ>áÎ?%%%
%ÿÿÿÿÿÿÿÿÿÿÿÿ0f¦îß%1131156%%
%ÿÿÿÿÿÿÿÿnÿÿÿÿ1¥îÛ3
%ÿÿÿÿÿÿÿÿÿÿÿÿÿÿÿÿ÷¾Ã0ynÀ°"fOOÀ
lv¤fÀ%%%
%ÿÿÿÿÿÿÿÿÿÿÿÿ3g¦îß%1131176%%%
%ÿÿÿÿÿÿÿÿÿÿÿÿ6i¦îß%1146763
%ÿÿÿÿÿÿÿÿÿÿÿÿÿÿÿÿeo88pÿÿÿÿ
%qÿÿÿÿÿÿÿÿÿÿÿÿrT7pùû=nÙG0 m@@7sunknown
724¶nÀ
'ÿ¤úÎKÀäZÊXÀu÷p<nunÀóêAGZKÀú	ÇQÀ
%ÿÿÿÿÿÿÿÿÿÿÿÿÿÿÿÿtu9:
vÿÿÿÿ
%wÿÿÿÿÿÿÿÿÿÿÿÿrt&[§ñA@9xunknown
724¶nÀ
'ÿ¤úÎKÀW_ìXEÀî="AmÀ¢¦,TW}CÀû	ÇQÀ%%%
%ÿÿÿÿÿÿÿÿÿÿÿÿÿÿÿÿ:¦îß%11-1
%yÿÿÿÿÿÿÿÿÿÿÿÿz:ÿÿÿÿ{
724¶nÀ
'ÿ¤úÎKÀäZÊXÀî="AmÀ¢¦,TW}CÀú	ÇQÀ%%%
%ÿÿÿÿÿÿÿÿÿÿÿÿ;l¦îß%1131174%%%
%ÿÿÿÿÿÿÿÿÿÿÿÿ>n¦îß%1146779
%ÿÿÿÿÿÿÿÿÿÿÿÿÿÿÿÿNI@@
Oÿÿÿÿ
%|ÿÿÿÿÿÿÿÿÿÿÿÿETV^n£%½LûÞÚN@@}unknown
µd
lÀ[wÑç0uAÀlv¤fÀÒâ[äkÀ1¤8ò@Àf0îúºEÀ
%ÿÿÿÿÿÿÿÿÿÿÿÿÿÿÿÿBAu~Cÿÿÿÿ
%ÿÿÿÿÿÿÿÿÿÿÿÿÿÿÿÿAACÿÿÿÿ
%ÿÿÿÿÿÿÿÿÿÿÿÿÿÿÿÿB
-Ùw¸ìÔmÀ¢¦,TW}CÀf0îúºEÀÈÒâ[äkÀp¤8ò@À-PhEÀ%%
%ÿÿÿÿÿÿÿÿÿÿÿÿB¥îÛ

%ÿÿÿÿÿÿÿÿÿÿÿÿ%
%ÿÿÿÿÿÿÿÿÿÿÿÿÿÿÿÿÉÒâ[äkÀp¤8ò@Àf0îúºEÀ~×Ï,±êí¿cQ{§¶Ö¿·±tþ\k?%%
%ÿÿÿÿÿÿÿÿÿÿÿÿD¥îÛö
%ÿÿÿÿÿÿÿÿÿÿÿÿOÿÿÿÿ
µd
lÀhwÑç0uAÀlv¤fÀúî¦²âkÀ1¤8ò@Àf0îúºEÀ%
%ÿÿÿÿÿÿÿÿÿÿÿÿÿÿÿÿ"¾l±kÀ Ar@À?ã}0BÀÑü¾owÖ¿`Zeí?66[ùÃ¿Ee89ÿÙ¿/Û×µ=í?%%%
%ÿÿÿÿÿÿÿÿÿÿÿÿFt¦îß%1146780
%ÿÿÿÿÿÿÿÿÿÿÿÿÿÿÿÿH
ÿÿÿÿ
%ÿÿÿÿÿÿÿÿÿÿÿÿÿÿÿÿHMÿÿÿÿ
%ÿÿÿÿÿÿÿÿÿÿÿÿ°Ùá´¦ü<Q@Ù-@Hunknown
úî¦²âkÀêÞ [·CÀ
lv¤fÀâÎ6#jÀ]}Û5àWAÀ
lv¤fÀ
%ÿÿÿÿÿÿÿÿÿÿÿÿÿÿÿÿI?Oÿÿÿÿ
%ÿÿÿÿÿÿÿÿÿÿÿÿÿÿÿÿIH
µd
lÀhwÑç0uAÀlv¤fÀúî¦²âkÀ1¤8ò@Àf0îúºEÀ%%
%ÿÿÿÿÿÿÿÿÿÿÿÿJ¥îÛ
%ÿÿÿÿÿÿÿÿÿÿÿÿJ%
%ÿÿÿÿÿÿÿÿÿÿÿÿÿÿÿÿûî¦²âkÀG}Û5àWAÀ
lv¤fÀ<g4Øï¿WÓcÏ¿%%%
%ÿÿÿÿÿÿÿÿÿÿÿÿKw¦îß%1131159%%
%ÿÿÿÿÿÿÿÿÿÿÿÿL¥îÛ3
%ÿÿÿÿÿÿÿÿÿÿÿÿÿÿÿÿµd
lÀ[wÑç0uAÀ
lv¤fÀ
%ÿÿÿÿÿÿÿÿÿÿÿÿÿÿÿÿP
ÿÿÿÿ
%ÿÿÿÿÿÿÿÿÿÿÿÿÿÿÿÿPXÿÿÿÿ
%ÿÿÿÿÿÿÿÿÿÿÿÿ xyÊ½]9DJ"jô?P¡unknown
ÌÜ7çkÀN»{OÂa[À
lv¤fÀ"Ú¾¶ÇÀkÀ¿ÿ¿7F[À
lv¤fÀ
%ÿÿÿÿÿÿÿÿÿÿÿÿÿÿÿÿZQT`[ÿÿÿÿ
%ÿÿÿÿÿÿÿÿÿÿÿÿÿÿÿÿQY¢
[ÿÿÿÿ
%£ÿÿÿÿÿÿÿÿÿÿÿÿÿÿÿÿQ¤
¼èñîÔkÀáõð¿Þv[À
lv¤fÀ»j¡kÀ!LÈ`[ÀçL+îOÀ%%
%ÿÿÿÿÿÿÿÿ¥ÿÿÿÿR¥îÛ
%¦ÿÿÿÿÿÿÿÿÿÿÿÿR§%
%ÿÿÿÿÿÿÿÿÿÿÿÿÿÿÿÿ#Ú¾¶ÇÀkÀ_»{OÂa[À
lv¤fÀ·ÏNùñï?ÔÈò­¿
%ÿÿÿÿÿÿÿÿÿÿÿÿÿÿÿÿTS¨©Uÿÿÿÿ
%ªÿÿÿÿÿÿÿÿÿÿÿÿW«R¨É¸}@Y¬unknown
¼èñîÔkÀõð¿Þv[À
lv¤fÀ»j¡kÀ!LÈ`[ÀèL+îOÀ%%%
%ÿÿÿÿÿÿÿÿÿÿÿÿÿÿÿÿU¦îß%11-1
%­ÿÿÿÿÿÿÿÿÿÿÿÿ\Uÿÿÿÿ®
¼èñîÔkÀî1MýÌ©[Àlv¤fÀ9ÓùjÀ!LÈ`[À¡N!Kt|À%%%
%ÿÿÿÿÿÿÿÿÿÿÿÿV¦îß%1131148%%
%ÿÿÿÿÿÿÿÿ¯ÿÿÿÿW¥îÛü2
%ÿÿÿÿÿÿÿÿÿÿÿÿÿÿÿÿ»j¡kÀõð¿Þv[À
lv¤fÀ
%ÿÿÿÿÿÿÿÿÿÿÿÿÿÿÿÿ°±Yg
²ÿÿÿÿ
%³ÿÿÿÿÿÿÿÿÿÿÿÿ gÉ3)-=ikð)6=@Y´unknown
ZÓùjÀî1MýÌ©[ÀóÆ=ëJÀÞ;ùzhÀ¢çÑyàYÀN!Kt|À%%
%ÿÿÿÿÿÿÿÿµÿÿÿÿZ¥îÛ©
%¶ÿÿÿÿÿÿÿÿÿÿÿÿZ·%
%ÿÿÿÿÿÿÿÿÿÿÿÿÿÿÿÿ,üqÏjÀ-ñé9[Àlv¤fÀtèVCÅ?Æ6r1c?¿ËtÂUï?%%
%ÿÿÿÿÿÿÿÿ¸ÿÿÿÿ\¥îÛ%
%ÿÿÿÿÿÿÿÿÿÿÿÿÿÿÿÿuQ/:hÀÃYÙ7xYÀ:ûUg}ÀzQ`Ø?n*xí¿9÷ÇV(µ¿m
àèá¶?á|5ßï¿%%%
%ÿÿÿÿÿÿÿÿÿÿÿÿ^¦îß%1146754%%%
%ÿÿÿÿÿÿÿÿÿÿÿÿ`¦îß%1131190%%%
%ÿÿÿÿÿÿÿÿÿÿÿÿb¦îß%1129
%ÿÿÿÿÿÿÿÿÿÿÿÿÿÿÿÿe¹º»
ÿÿÿÿ
%ÿÿÿÿÿÿÿÿÿÿÿÿÿÿÿÿ¼½er¾ÿÿÿÿ
%¿ÿÿÿÿÿÿÿÿÿÿÿÿwh§!¦óó<À(«­sµ@eÁunknown
Ê%W~gÀ¢~Õ÷QÀ
lv¤fÀ¢x:áfÀ¥~qKPÀ
lv¤fÀ
%ÿÿÿÿÿÿÿÿÿÿÿÿÿÿÿÿtf½Âuÿÿÿÿ
%ÿÿÿÿÿÿÿÿÿÿÿÿÿÿÿÿfshz
uÿÿÿÿ
%ÃÿÿÿÿÿÿÿÿÿÿÿÿÿÿÿÿfÄ
¢x:áfÀåéÎ¤¢SÀ
lv¤fÀ5$´XÙjfÀ[¢~Õ÷QÀiÝ®pûÀ%%
%ÿÿÿÿÿÿÿÿÅÿÿÿÿg¥îÛ
%ÆÿÿÿÿÿÿÿÿÿÿÿÿrÇ%
%ÿÿÿÿÿÿÿÿÿÿÿÿÿÿÿÿIu?	úÈfÀãéÎ¤¢SÀ
lv¤fÀ#sAþç¼¿"1ÿËï?
%ÿÿÿÿÿÿÿÿÿÿÿÿÿÿÿÿihÈjÿÿÿÿ
%Éÿÿÿÿÿÿÿÿÿÿÿÿl>½ÊË¢É1ê+@hËunknown
Hu?	úÈfÀåéÎ¤¢SÀ
lv¤fÀ5$´XÙjfÀÈx¦¼fþRÀjÝ®pûÀ%%%
%ÿÿÿÿÿÿÿÿÿÿÿÿÿÿÿÿj¦îß%11-1
%ÌÿÿÿÿÿÿÿÿÿÿÿÿÄjÿÿÿÿÍ
iªOãgÀAúq 4ÎVÀ
lv¤fÀ5$´XÙjfÀÈx¦¼fþRÀjÝ®pûÀ%%%
%ÿÿÿÿÿÿÿÿÿÿÿÿk¦îß%1131171%%
%ÿÿÿÿÿÿÿÿÎÿÿÿÿl¥îÛ3
%ÿÿÿÿÿÿÿÿÿÿÿÿÿÿÿÿ:u?	úÈfÀàéÎ¤¢SÀ
lv¤fÀ%%
%ÿÿÿÿÿÿÿÿÏÿÿÿÿn¥îÛ*%
%ÿÿÿÿÿÿÿÿÿÿÿÿÿÿÿÿ»³<êÝfÀAúq 4ÎVÀ@ngS#À§ðÆ0ýº¿òÞÔä
Ö?&BlñÛí¿%%
%ÿÿÿÿÿÿÿÿÐÿÿÿÿp¥îÛ
%ÑÿÿÿÿÿÿÿÿÿÿÿÿÒÓÿÿÿÿÔ
8Ùw¸ìÔmÀtm±ì¢BÀ®ÿèGÀ0¬¨41kÀ[&( ;À;øq¹~À%
%ÿÿÿÿÿÿÿÿÿÿÿÿÿÿÿÿ¹|óÐéfÀa£ÎÚrWÀqoàHYÀ ÈùV¥î?CãÂõË¿gõ=ãøÇ¿xû8]iÔä?ÌÜJè¿%%%
%ÿÿÿÿÿÿÿÿÿÿÿÿr¦îß%1146778
%ÿÿÿÿÿÿÿÿÿÿÿÿÿÿÿÿtÕÖ
ÿÿÿÿ
%ÿÿÿÿÿÿÿÿÿÿÿÿÿÿÿÿt°×ÿÿÿÿ
%ØÿÿÿÿÿÿÿÿÿÿÿÿÿÿÿÿÙ
h<ùzhÀLèÑyàYÀóÆ=ëJÀ»³<êÝfÀAúq 4ÎVÀý\G
`À%%
%ÿÿÿÿÿÿÿÿÚÿÿÿÿu¥îÛ1%
%ÿÿÿÿÿÿÿÿÿÿÿÿÿÿÿÿ6<ùzhÀËçÑyàYÀóÆ=ëJÀËÕhjPæ?§]Å`ä?2¦°áË
Õ?%%%
%ÿÿÿÿÿÿÿÿÿÿÿÿv¦îß%1133125%%
%ÿÿÿÿÿÿÿÿÛÿÿÿÿw¥îÛÁ5
%ÜÿÿÿÿÿÿÿÿÿÿÿÿÊwrÓ¿0@yÝunknown
»³<êÝfÀAúq 4ÎVÀ@ngS#À5$´XÙjfÀÎx¦¼fþRÀjÝ®pûÀ
%ÿÿÿÿÿÿÿÿÿÿÿÿÿÿÿÿ»³<êÝfÀAúq 4ÎVÀ@ngS#À%%%
%ÿÿÿÿÿÿÿÿÿÿÿÿy¦îß%111283%%
%ÿÿÿÿÿÿÿÿÞÿÿÿÿz¥îÛý
%ßÿÿÿÿÿÿÿÿÿÿÿÿàvÿÿÿÿá
724¶nÀ''ÿ¤úÎKÀW_ìXEÀà="AmÀ@m±ì¢BÀ(PhEÀ
%âÿÿÿÿÿÿÿÿÿÿÿÿÿÿÿÿãz
Òµg	ÎnÀÃX{éF½MÀ8PhEÀ*Ùw¸ìÔmÀ1m±ì¢BÀô©³Bô¾~À%
%ÿÿÿÿÿÿÿÿÿÿÿÿÿÿÿÿø²ÑnÀhi=,OÀË0YÕ`Àx@KNöî¿ÐqX°Î?­ýy1B´¿Ì¥ÜÞ´¿Â"þX½äï?%%%
%ÿÿÿÿÿÿÿÿÿÿÿÿ~¦îß%1146785%%%
%ÿÿÿÿÿÿÿÿÿÿÿÿ¢¦îß%1131%%
%ÿÿÿÿÿÿÿÿäÿÿÿÿ¥îÛ
%åÿÿÿÿÿÿÿÿÿÿÿÿæçÿÿÿÿè
Xÿ!zþh@êÞ [·CÀ
lv¤fÀâñÒÚeÎj@h¤8ò@Àf0îúºEÀ
%éÿÿÿÿÿÿÿÿÿÿÿÿÿÿÿÿê
Á¼Ìj@ewÑç0uAÀ
lv¤fÀ5i¶\êj@h¤8ò@Àe0îúºEÀ%
%ÿÿÿÿÿÿÿÿÿÿÿÿÿÿÿÿµ0§ôj@§XxÚAÀFÂ1öAÀ:ºçâûwÎ?$ÚæOî?I§ÚöÇ¿M]hÈã¿üþ&é¿%%%
%ÿÿÿÿÿÿÿÿÿÿÿÿÿÿÿÿ¦îß%11-1
%ÿÿÿÿÿÿÿÿÿÿÿÿÿÿÿÿëìíîÿÿÿÿ
%ÿÿÿÿÿÿÿÿÿÿÿÿÿÿÿÿïðñ
ÿÿÿÿ
%ÿÿÿÿÿÿÿÿÿÿÿÿÿÿÿÿòóôÿÿÿÿ
%õÿÿÿÿÿÿÿÿÿÿÿÿö@>UÉ¯ÿ¼£¯Â(eE¦&@÷unknown
Ïàê@Âf@¹ÛÙ"óKÀ
lv¤fÀ¿vNÐ¢Ûg@c.N}zGÀ
lv¤fÀ
%ÿÿÿÿÿÿÿÿÿÿÿÿÿÿÿÿø¥¡ÿÿÿÿ
%ÿÿÿÿÿÿÿÿÿÿÿÿÿÿÿÿøòù
¡ÿÿÿÿ
%úÿÿÿÿÿÿÿÿÿÿÿÿÿÿÿÿû
Î¥E.ºe@þ¨¦ÀNÀ
lv¤fÀ±Ïàê@Âf@	
R:±IÀøÕK±À%%
%ÿÿÿÿÿÿÿÿüÿÿÿÿ¥îÛe
%ýÿÿÿÿÿÿÿÿÿÿÿÿþ%
%ÿÿÿÿÿÿÿÿÿÿÿÿÿÿÿÿ­Ïàê@Âf@°ÛÙ"óKÀ
lv¤fÀ¥Ò ýBà¿B
aë¿
%ÿÿÿÿÿÿÿÿÿÿÿÿÿ®JY5­2@unknown
Î¥E.ºe@þ¨¦ÀNÀ
lv¤fÀ+ãf@Õ;ªßÍLÀ¿G¥Ì;ÞÀ%%%
%ÿÿÿÿÿÿÿÿÿÿÿÿÿÿÿÿ¦îß%11-1
%ÿÿÿÿÿÿÿÿÿÿÿÿÿÿÿÿ
Î¥E.ºe@ª~qKPÀ
lv¤fÀ©+ãf@Õ;ªßÍLÀ¿G¥Ì;ÞÀ%%%
%ÿÿÿÿÿÿÿÿÿÿÿÿ¨¦îß%1131120%%
%ÿÿÿÿÿÿÿÿÿÿÿÿ¥îÛà2
%ÿÿÿÿÿÿÿÿÿÿÿÿÿÿÿÿ+ãf@Õ;ªßÍLÀ
lv¤fÀ
%ÿÿÿÿÿÿÿÿÿÿÿÿÿÿÿÿ¬
ÿÿÿÿ
%ÿÿÿÿÿÿÿÿÿÿÿÿ¸®<ÿÔÁ.@unknown
@ö´PãTe@Îx¦¼fþRÀjÝ®pûÀÎ¥E.ºe@þ¨¦ÀNÀ¿G¥Ì;ÞÀ%%
%ÿÿÿÿÿÿÿÿ	ÿÿÿÿ¥îÛ¾
%
ÿÿÿÿÿÿÿÿÿÿÿÿ¥%
%ÿÿÿÿÿÿÿÿÿÿÿÿÿÿÿÿÛ÷Wvf@£~qKPÀ
lv¤fÀyéÍFêÀ¿Ì¨+¼¼Ê?õîE8Îï?%%
%ÿÿÿÿÿÿÿÿÿÿÿÿ¥îÛ"%
%ÿÿÿÿÿÿÿÿÿÿÿÿÿÿÿÿ<Y­5¤e@Á³³àÊSÀ ;KÐyÀWp^_Æaî¿}B1Ð¥DÐ?DbÇ¿ÑØÀ¡cÈ¿ÝØÇêiï?%%%
%ÿÿÿÿÿÿÿÿÿÿÿÿ­¦îß%1146726%%%
%ÿÿÿÿÿÿÿÿÿÿÿÿ¯¦îß%1131210%%%
%ÿÿÿÿÿÿÿÿÿÿÿÿ±¦îß%1142
%ÿÿÿÿÿÿÿÿÿÿÿÿÿÿÿÿÚ
¶
ÿÿÿÿ
%ÿÿÿÿÿÿÿÿÿÿÿÿÓTû'½´ÊÛ7 h<@unknown
Ù_°¨¹e@{úq 4ÎVÀ@ngS#ÀÝ=zôÇe@¨>Û$eUÀ%0E­>À
%ÿÿÿÿÿÿÿÿÿÿÿÿÿÿÿÿ¸
ÿÿÿÿ
%ÿÿÿÿÿÿÿÿÿÿÿÿ¸G7,J 9@unknown
Ù_°¨¹e@¨>Û$eUÀjÝ®pûÀ@ö´PãTe@Îx¦¼fþRÀ(0E­>À%%%
%ÿÿÿÿÿÿÿÿÿÿÿÿÿÿÿÿ¦îß%11-1
%ÿÿÿÿÿÿÿÿÿÿÿÿÿÿÿÿ
Ù_°¨¹e@{úq 4ÎVÀ@ngS#ÀÝ=zôÇe@Îx¦¼fþRÀ%0E­>À%%%
%ÿÿÿÿÿÿÿÿÿÿÿÿ¶¦îß%1131214%%%
%ÿÿÿÿÿÿÿÿÿÿÿÿ¡¸¦îß%1146792
%ÿÿÿÿÿÿÿÿÿÿÿÿÿÿÿÿ¤
ÿÿÿÿ
%ÿÿÿÿÿÿÿÿÿÿÿÿÿÿÿÿ¤¿ÿÿÿÿ
% ÿÿÿÿÿÿÿÿÿÿÿÿÄLú¦L´ô<!íP@¤"unknown
b«öi@Âõð¿Þv[À
lv¤fÀ-¬¿®Ñªj@KWGyb[À
lv¤fÀ
%ÿÿÿÿÿÿÿÿÿÿÿÿÿÿÿÿ#¥$Âÿÿÿÿ
%ÿÿÿÿÿÿÿÿÿÿÿÿÿÿÿÿ¥#§Ç
Âÿÿÿÿ
%%ÿÿÿÿÿÿÿÿÿÿÿÿÿÿÿÿ¥&
f¥ìh@2MýÌ©[À
lv¤fÀÇºòæ¡¾j@!LÈ`[ÀN!Kt|À%%
%ÿÿÿÿÿÿÿÿ'ÿÿÿÿ¦¥îÛx
%(ÿÿÿÿÿÿÿÿÿÿÿÿ¿)%
%ÿÿÿÿÿÿÿÿÿÿÿÿÿÿÿÿ-þüiÙi@©-ñé9[À
lv¤fÀ
h-ðï?âßÂ~\¯?
%ÿÿÿÿÿÿÿÿÿÿÿÿÿÿÿÿ¨§*+
©ÿÿÿÿ
%,ÿÿÿÿÿÿÿÿÿÿÿÿ«ð×ÍJ=->V)É'±=@§.unknown
f¥ìh@2MýÌ©[À
lv¤fÀ`þüiÙi@`-ñé9[ÀN!Kt|À%%%
%ÿÿÿÿÿÿÿÿÿÿÿÿÿÿÿÿ©¦îß%11-1
%/ÿÿÿÿÿÿÿÿÿÿÿÿ&©ÿÿÿÿ0
 ñvg@2MýÌ©[À
lv¤fÀ`þüiÙi@©çÑyàYÀN!Kt|À%%%
%ÿÿÿÿÿÿÿÿÿÿÿÿª¿¦îß%1131141%%
%ÿÿÿÿÿÿÿÿ1ÿÿÿÿ«¥îÛô2
%ÿÿÿÿÿÿÿÿÿÿÿÿÿÿÿÿ+þüiÙi@`-ñé9[À
lv¤fÀ%%
%ÿÿÿÿÿÿÿÿ2ÿÿÿÿ­¥îÛ+%
%ÿÿÿÿÿÿÿÿÿÿÿÿÿÿÿÿOñvg@×çÑyàYÀýòÆ=ëJÀËÃÌ*Ìì?S_OQÖ¿£9gNÁÐ¿%%
%ÿÿÿÿÿÿÿÿ3ÿÿÿÿ¯¥îÛ÷%
%ÿÿÿÿÿÿÿÿÿÿÿÿÿÿÿÿ3¤pi@=KÇ:'[ÀÎ~«giÀñ°ÉRÖ¿^&ôRóí¿<ºn¨?çÍõKüí¿h!SNYÖ?%%%
%ÿÿÿÿÿÿÿÿÿÿÿÿ±Ä¦îß%1146748%%%
%ÿÿÿÿÿÿÿÿÿÿÿÿ³Æ¦îß%1136937%%%
%ÿÿÿÿÿÿÿÿÿÿÿÿµÈ¦îß%113840%%
%ÿÿÿÿÿÿÿÿ4ÿÿÿÿ¶¥îÛú
%5ÿÿÿÿÿÿÿÿÿÿÿÿ67ÿÿÿÿ8
ù#K{l@'ÿ¤úÎKÀW_ìXEÀJ`*> m@2m±ì¢BÀ&PhEÀ
%9ÿÿÿÿÿÿÿÿÿÿÿÿÿÿÿÿ:¶
2«x°ö¾l@äW{éF½MÀ-PhEÀØh¸m@Çl±ì¢BÀæ©³Bô¾~À%
%ÿÿÿÿÿÿÿÿÿÿÿÿÿÿÿÿµÝÚm@hi=,OÀðª¢Ï[~Àw@KNöî?ÐqX°Î?´ýy1B´¿®FÔ¿l&³5cî¿
%ÿÿÿÿÿÿÿÿÿÿÿÿÿÿÿÿ*;¹Ù
<ÿÿÿÿ
%=ÿÿÿÿÿÿÿÿÿÿÿÿÏ@®l¿=>?;¼Ò±7>@¹?unknown
ß]´f@öçÑyàYÀóÆ=ëJÀ_ñvg@r
ç?´îXÀ\G
`À
%ÿÿÿÿÿÿÿÿÿÿÿÿÿÿÿÿ
µºÛÿÿÿÿ
%@ÿÿÿÿÿÿÿÿÿÿÿÿ>ÄÌúk9@ÚAunknown
Ç=zôÇe@r
ç?´îXÀ@ngS#Àß]´f@Aúq 4ÎVÀ\G
`À%%%
%ÿÿÿÿÿÿÿÿÿÿÿÿÿÿÿÿ»¦îß%11-1
%BÿÿÿÿÿÿÿÿÿÿÿÿC»ÿÿÿÿD
Ç=zôÇe@öçÑyàYÀóÆ=ëJÀ_ñvg@Aúq 4ÎVÀ\G
`À%%%
%ÿÿÿÿÿÿÿÿÿÿÿÿ¼Í¦îß%1136919%%%
%ÿÿÿÿÿÿÿÿÿÿÿÿ¿Ï¦îß%1148716%%%
%ÿÿÿÿÿÿÿÿÿÿÿÿÄÚ¦îß%1146%%
%ÿÿÿÿÿÿÿÿEÿÿÿÿÅ¥îÛ(
%FÿÿÿÿÿÿÿÿÿÿÿÿGHÿÿÿÿI
®¾`_ÀÔÉ<õF3XÀlv¤fÀ°vQ½w+@7²=VÀËå¹¯À
%JÿÿÿÿÿÿÿÿÿÿÿÿÿÿÿÿKÅ
®¾`_Àè¿¤ùÔWÀlv¤fÀl¿6ÒR:@7²=VÀAWÄÀ%
%ÿÿÿÿÿÿÿÿÿÿÿÿÿÿÿÿzãÃ[|!@?ÀnLöWÀFÆo¦ÓvÀÊ5ÁoE¥ª¿Ô¶ó¥6ï¿t G&hË?ªËz]ôï¿uúgp9G«?%%%
%ÿÿÿÿÿÿÿÿÿÿÿÿÿÿÿÿÆ¦îß%11-1
%ÿÿÿÿÿÿÿÿÿÿÿÿÿÿÿÿLMNOÆÿÿÿÿ
%ÿÿÿÿÿÿÿÿÿÿÿÿÿÿÿÿPÉMQÛÿÿÿÿ
%ÿÿÿÿÿÿÿÿÿÿÿÿÿÿÿÿÉPRSÛÿÿÿÿ
%ÿÿÿÿÿÿÿÿÿÿÿÿÿÿÿÿTNÉê
ÿÿÿÿ
%UÿÿÿÿÿÿÿÿÿÿÿÿV°¸ÀýÔ<WÜòæ_@éXunknown
*}èk6ÀÖÉ<õF3XÀ
lv¤fÀ<éü/Àå¿¤ùÔWÀ
lv¤fÀ
%ÿÿÿÿÿÿÿÿÿÿÿÿÿÿÿÿYÊZ[
ÿÿÿÿ
%ÿÿÿÿÿÿÿÿÿÿÿÿÿÿÿÿ\]Êí^ÿÿÿÿ
%_ÿÿÿÿÿÿÿÿÿÿÿÿ`½ªr¬ó¼ò¬U¬ïVç@Êaunknown
&¤!KP@ÒÄ©ñ+T@
lv¤fÀVHèR@!¨5.ÃT@
lv¤fÀ
%ÿÿÿÿÿÿÿÿÿÿÿÿÿÿÿÿïËÎõðÿÿÿÿ
%ÿÿÿÿÿÿÿÿÿÿÿÿÿÿÿÿËî\b
ðÿÿÿÿ
%cÿÿÿÿÿÿÿÿÿÿÿÿÿÿÿÿËd
.¬Í!lK@cvY'>T@lv¤fÀëqùñaP@Ì-s2¿U@!LôÀ%%
%ÿÿÿÿÿÿÿÿeÿÿÿÿÌ¥îÛ$
%fÿÿÿÿÿÿÿÿÿÿÿÿÌg%
%ÿÿÿÿÿÿÿÿÿÿÿÿÿÿÿÿ%¤!KP@!¨5.ÃT@
lv¤fÀo`p@í¿¡SàSØ?
%ÿÿÿÿÿÿÿÿÿÿÿÿÿÿÿÿÎÍhiÏÿÿÿÿ
%jÿÿÿÿÿÿÿÿÿÿÿÿÑ#cÚ=kì7®2Ô2@îlunknown
0¬Í!lK@cvY'>T@lv¤fÀëqùñaP@Ì-s2¿U@!LôÀ%%%
%ÿÿÿÿÿÿÿÿÿÿÿÿÿÿÿÿÏ¦îß%11-1
%mÿÿÿÿÿÿÿÿÿÿÿÿÖÏÿÿÿÿn
'ÖÆF@cvY'>T@lv¤fÀëqùñaP@=Q»ZfW@¡¥Ó®·ëÀ%%%
%ÿÿÿÿÿÿÿÿÿÿÿÿÐß¦îß%1131055%%
%ÿÿÿÿÿÿÿÿoÿÿÿÿÑ¥îÛ2
%ÿÿÿÿÿÿÿÿÿÿÿÿÿÿÿÿ0¬Í!lK@Ì-s2¿U@
lv¤fÀ
%ÿÿÿÿÿÿÿÿÿÿÿÿÿÿÿÿpqÓü
rÿÿÿÿ
%sÿÿÿÿÿÿÿÿÿÿÿÿïþÂ«Óù6@Ótunknown
ÔÓ_;@êýûg½LW@À@5íÀúc©AH@A®àoXY@¡¥Ó®·ëÀ%%
%ÿÿÿÿÿÿÿÿuÿÿÿÿÔ¥îÛî
%vÿÿÿÿÿÿÿÿÿÿÿÿÔw%
%ÿÿÿÿÿÿÿÿÿÿÿÿÿÿÿÿ'ÖÆF@=Q»ZfW@
lv¤fÀ\O¯8È?§¯z=.¿r¸¸5Diï?%%
%ÿÿÿÿÿÿÿÿxÿÿÿÿÖ¥îÛB%
%ÿÿÿÿÿÿÿÿÿÿÿÿÿÿÿÿÅîÁWI@Sñ4eÎW@ð 3¹ÛÀõýªVËÖ?-Í2Í<Þí?3Á³h´¦¿µÄ3¯¡¿¿ð|E9Áï¿%%%
%ÿÿÿÿÿÿÿÿÿÿÿÿØä¦îß%1146661%%%
%ÿÿÿÿÿÿÿÿÿÿÿÿÚæ¦îß%1131259%%%
%ÿÿÿÿÿÿÿÿÿÿÿÿÜè¦îß%1174
%ÿÿÿÿÿÿÿÿÿÿÿÿÿÿÿÿêß
ÿÿÿÿ
%yÿÿÿÿÿÿÿÿÿÿÿÿ7z´°=iÃ:@ß{unknown
	#é:+@cjY@øbÿÀJ
ÿè=@zÓ8¯¡ÊY@J?,©UÀ
%ÿÿÿÿÿÿÿÿÿÿÿÿÿÿÿÿ|}à~ÿÿÿÿ
%ÿÿÿÿÿÿÿÿÿÿÿÿï8£}Y&=zöÒoYs.3@unknown
Ó_;@A®àoXY@À@5íÀJ
ÿè=@»cjY@G?,©UÀ%%%
%ÿÿÿÿÿÿÿÿÿÿÿÿÿÿÿÿá¦îß%11-1
%ÿÿÿÿÿÿÿÿÿÿÿÿáÿÿÿÿ
	#é:+@A®àoXY@øbÿÀJ
ÿè=@zÓ8¯¡ÊY@G?,©UÀ%%%
%ÿÿÿÿÿÿÿÿÿÿÿÿâí¦îß%1131263%%%
%ÿÿÿÿÿÿÿÿÿÿÿÿåï¦îß%1146809
%ÿÿÿÿÿÿÿÿÿÿÿÿÿÿÿÿèÿÿÿÿ
%ÿÿÿÿÿÿÿÿÿÿÿÿÿÿÿÿ
êà'í@ûÜÚ¥¥Y@9²r}À¸JÛsp+@EðéíY@
¬±pÀ%%
%ÿÿÿÿÿÿÿÿÿÿÿÿé¥îÛí1
%ÿÿÿÿÿÿÿÿÿÿÿÿë%
%ÿÿÿÿÿÿÿÿÿÿÿÿÿÿÿÿÎ
(í@uÕù½Y@9²r}À,Ó¤áõÜ?®l©Q	3 ?Á:â(´ì?
%ÿÿÿÿÿÿÿÿÿÿÿÿÿÿÿÿêÿÿÿÿ
%ÿÿÿÿÿÿÿÿÿÿÿÿÿÿÿÿê
G{#é:+@xcjY@øbÿÀR
ÿè=@EðéíY@J?,©UÀ%%
%ÿÿÿÿÿÿÿÿÿÿÿÿë¥îÛ1%
%ÿÿÿÿÿÿÿÿÿÿÿÿÿÿÿÿG{#é:+@vÓ8¯¡ÊY@øbÿÀu»QVÃ+?E#3¢?ìóT&»ûï?
%ÿÿÿÿÿÿÿÿÿÿÿÿÿÿÿÿï
ÿÿÿÿ
%ÿÿÿÿÿÿÿÿÿÿÿÿÿÿÿÿïÿÿÿÿ
%ÿÿÿÿÿÿÿÿÿÿÿÿ¯á¼¤¾¼9ÇAføÄ@ïunknown
W×Ó=À>®æY@
lv¤fÀAÜùY/8À,¹Y@
lv¤fÀ
%ÿÿÿÿÿÿÿÿÿÿÿÿÿÿÿÿð
ÿÿÿÿ
%ÿÿÿÿÿÿÿÿÿÿÿÿÿÿÿÿðò
ÿÿÿÿ
%ÿÿÿÿÿÿÿÿÿÿÿÿÿÿÿÿð-
$AÜùY/8ÀA]ñÌ´Y@lv¤fÀÖ|ç'ÀzÓ8¯¡ÊY@øbÿÀ%%
%ÿÿÿÿÿÿÿÿÿÿÿÿñ¥îÛZ
%ÿÿÿÿÿÿÿÿÿÿÿÿ%
%ÿÿÿÿÿÿÿÿÿÿÿÿÿÿÿÿÿH+m2ÀA]ñÌ´Y@
lv¤fÀ5lërqÿï¿Kérèà?
%ÿÿÿÿÿÿÿÿÿÿÿÿöÆt'@òunknown
þH+m2À]]ñÌ´Y@
lv¤fÀÖ|ç'ÀuÕù½Y@"²r}À%%%
%ÿÿÿÿÿÿÿÿÿÿÿÿÿÿÿÿô¦îß%11-1%%%
%ÿÿÿÿÿÿÿÿÿÿÿÿõÿ¦îß%1131111%%
%ÿÿÿÿÿÿÿÿÿÿÿÿö¥îÛÖ2
%ÿÿÿÿÿÿÿÿÿÿÿÿÿÿÿÿþH+m2À]]ñÌ´Y@
lv¤fÀ
%ÿÿÿÿÿÿÿÿÿÿÿÿÿÿÿÿ ¡ø
¢ÿÿÿÿ%%
%ÿÿÿÿÿÿÿÿ£ÿÿÿÿù¥îÛM#%
%ÿÿÿÿÿÿÿÿÿÿÿÿÿÿÿÿ¾lÓðM&ÀÕÏV¼µY@lv¤fÀ~Yèªù¯¿EPü¿F?éjöGïï?%%
%ÿÿÿÿÿÿÿÿ¤ÿÿÿÿû¥îÛµ	%
%ÿÿÿÿÿÿÿÿÿÿÿÿÿÿÿÿßíÎÀÅ¸¥i}Y@Ú7Â¹Àg$f¿?mBl?Áï?
Ûwv¿Oõà¦¿Û$5Ñ÷ï¿%%%
%ÿÿÿÿÿÿÿÿÿÿÿÿý¦îß%1146718%%%
%ÿÿÿÿÿÿÿÿÿÿÿÿÿ¦îß%1134938%%%
%ÿÿÿÿÿÿÿÿÿÿÿÿ¦îß%112493%%
%ÿÿÿÿÿÿÿÿ¥ÿÿÿÿ¥îÛ·	
%¦ÿÿÿÿÿÿÿÿÿÿÿÿ§ÿÿÿÿ¨
$AÜùY/8ÀA]ñÌ´Y@lv¤fÀÖ|ç'ÀzÓ8¯¡ÊY@øbÿÀ%
%ÿÿÿÿÿÿÿÿÿÿÿÿÿÿÿÿ|÷Ø$À"AÃù¾Y@{Î]XÆÀNÝV¾s`¿
bO=ÿï?=ÀE¿¯Éûp¦ï¿lè£ÆàÂ?%%%
%ÿÿÿÿÿÿÿÿÿÿÿÿ¦îß%115025%%
%ÿÿÿÿÿÿÿÿ©ÿÿÿÿ¥îÛ
%ªÿÿÿÿÿÿÿÿÿÿÿÿ«¬ÿÿÿÿ­
x:Ã	+]
@ûÜÚ¥¥Y@:x²cÀ#6;Õ¡+@s.B[@ÖlZÀ%
%ÿÿÿÿÿÿÿÿÿÿÿÿÿÿÿÿâïS=L·-@¯:}q¯òY@Wª_ÀÀhæ¾¿Aªé¦MÁï?¯ú¨®?9fýË?o,,Gï?
%ÿÿÿÿÿÿÿÿÿÿÿÿÿÿÿÿ4
®¯
5ÿÿÿÿ
%ÿÿÿÿÿÿÿÿÿÿÿÿÿÿÿÿ
3°±
5ÿÿÿÿ
%²ÿÿÿÿÿÿÿÿÿÿÿÿÿÿÿÿ3<
À½`_À#¨Y@^-=³ Àñ<Ã	+]
@$ÝÚ¥¥Y@)x²cÀ%%
%ÿÿÿÿÿÿÿÿ³ÿÿÿÿ¥îÛõ1
%´ÿÿÿÿÿÿÿÿÿÿÿÿµ¶%
%ÿÿÿÿÿÿÿÿÿÿÿÿÿÿÿÿÀ½`_À/#¨Y@^-=³ À\6ÖÒÙ?UéR0?«m	Û$Dí?%%
%ÿÿÿÿÿÿÿÿ·ÿÿÿÿ
¥îÛî1%
%ÿÿÿÿÿÿÿÿÿÿÿÿÿÿÿÿêà'í@uÕù½Y@"²r}ÀèÆQÔ¡?«ì¿õúùï?%%
%ÿÿÿÿÿÿÿÿ¸ÿÿÿÿ¥îÛ¢
%¹ÿÿÿÿÿÿÿÿÿÿÿÿº5ÿÿÿÿ»
À½`_À#¨Y@^-=³ Àñ<Ã	+]
@$ÝÚ¥¥Y@)x²cÀ%
%ÿÿÿÿÿÿÿÿÿÿÿÿÿÿÿÿïZÕ.@\$©Y@GÁµÀöËº»dGÀ¿påßW¡ºï?V¨Jóå?¶SfQãÉ?ÇÔ1:´Vï?%%%
%ÿÿÿÿÿÿÿÿÿÿÿÿ¦îß%1134937%%
%ÿÿÿÿÿÿÿÿ¼ÿÿÿÿ¥îÛ8
%ÿÿÿÿÿÿÿÿÿÿÿÿÿÿÿÿÖ|ç'ÀuÕù½Y@"²r}À%%%
%ÿÿÿÿÿÿÿÿÿÿÿÿ¦îß%1180%%
%ÿÿÿÿÿÿÿÿ½ÿÿÿÿ¥îÛJ
%¾ÿÿÿÿÿÿÿÿÿÿÿÿ¿ÀÿÿÿÿÁ
D!ÀOàR©ÉfT@»:C5@¢InírÀzJ¶OW@rß")
A@
%ÂÿÿÿÿÿÿÿÿÿÿÿÿÿÿÿÿÃ
ÏHÞÌ¦©ÀOàR©ÉfT@ò¿á"&@¢InírÀzJ¶OW@Ä;ëxf9@%
%ÿÿÿÿÿÿÿÿÿÿÿÿÿÿÿÿ £v*OÀI%5LT@D¯Õ#¶#@úþwöï¿x\P²Y­¨¿Ó±V Üx^?_v`~\­¨¿wºzöï?%%%
%ÿÿÿÿÿÿÿÿÿÿÿÿÿÿÿÿ¦îß%11-1
%ÿÿÿÿÿÿÿÿÿÿÿÿÿÿÿÿÄÅÆÇÿÿÿÿ
%ÿÿÿÿÿÿÿÿÿÿÿÿÿÿÿÿIÄÈ ÿÿÿÿ
%ÿÿÿÿÿÿÿÿÿÿÿÿÿÿÿÿHN
 ÿÿÿÿ
%ÿÿÿÿÿÿÿÿÿÿÿÿÿÿÿÿÉÊK
Ëÿÿÿÿ
%ÌÿÿÿÿÿÿÿÿÿÿÿÿÍ8%Òÿ#Ó¼ÎÆ¤Ü0ÞÖø?Ïunknown
gT
¨L#Àk@9åAyV@ðA@êD!ÀJM¿V@rß")
A@
%ÿÿÿÿÿÿÿÿÿÿÿÿÿÿÿÿÐÑM
Àÿÿÿÿ
%ÒÿÿÿÿÿÿÿÿÿÿÿÿTÌS¡·ì¼ÍÙYÄ»"@Óunknown
D!Àj@9åAyV@Ä;ëxf9@ÇHÞÌ¦©ÀzJ¶OW@rß")
A@
%ÔÿÿÿÿÿÿÿÿÿÿÿÿÍV!¬¼S0+ívºP @Õunknown
jA¿ù-$Ài@9åAyV@[P=À:@ÔD!ÀÃËæqDW@rß")
A@
%ÿÿÿÿÿÿÿÿÿÿÿÿÿÿÿÿPÖ×Qÿÿÿÿ
%ÿÿÿÿÿÿÿÿÿÿÿÿÿÿÿÿOØÙQÿÿÿÿ
%Úÿÿÿÿÿÿÿÿÿÿÿÿÿÿÿÿ¿
úysÈ&À¸ËæqDW@çM«+@HÞÌ¦©ÀÕw{Y@f[P=À:@%%
%ÿÿÿÿÿÿÿÿÛÿÿÿÿ¥îÛø
%ÜÿÿÿÿÿÿÿÿÿÿÿÿÝ
%Þÿÿÿÿÿÿÿÿÿÿÿÿß%
%ÿÿÿÿÿÿÿÿÿÿÿÿÿÿÿÿ
A¿ù-$À¸ËæqDW@f[P=À:@$þ¨tçë?±Tq6®?b#|Eß¿%%%
%ÿÿÿÿÿÿÿÿÿÿÿÿ!&¦îß%1123%%
%ÿÿÿÿÿÿÿÿàÿÿÿÿ"¥îÛ
%áÿÿÿÿÿÿÿÿÿÿÿÿ¤ÿÿÿÿâ
ÌÜ7çkÀb»{OÂa[Àlv¤fÀÚ¾¶ÇÀkÀ¿ÿ¿7F[ÀçL+îOÀ
%ãÿÿÿÿÿÿÿÿÿÿÿÿÿÿÿÿ"
ÑïA±-lÀLÈ`[À%lv¤fÀèñîÔkÀËÖIhï¢ZÀèL+îOÀ%
%ÿÿÿÿÿÿÿÿÿÿÿÿÿÿÿÿó£Ýç®ËkÀ#.«<[ÀÚ~«hÀ«¦AÑ3-è¿µ¾~Í¸Þä¿Þ®!^¾¯?r #"éä¿DÖ!9è?%%%
%ÿÿÿÿÿÿÿÿÿÿÿÿÿÿÿÿ#¦îß%11-1
%ÿÿÿÿÿÿÿÿÿÿÿÿÿÿÿÿäåæ#ÿÿÿÿ
%ÿÿÿÿÿÿÿÿÿÿÿÿÿÿÿÿç&åè'ÿÿÿÿ
%ÿÿÿÿÿÿÿÿÿÿÿÿÿÿÿÿ&ç'a
'ÿÿÿÿ
%ÿÿÿÿÿÿÿÿÿÿÿÿÿÿÿÿ)&`
ÿÿÿÿ
%éÿÿÿÿÿÿÿÿÿÿÿÿcÐª9ÑP=ê$¬5ü4 @_ëunknown
HÙOC#nÀrÅMûXÀ
lv¤fÀÄsZmÀ[I²3)>VÀ
lv¤fÀ
%ìÿÿÿÿÿÿÿÿÿÿÿÿc@ü9pm=hRú&W>@'íunknown
°á¯<ÎnÀÉI²3)>VÀ
lv¤fÀ&ÙOC#nÀiºP	sSÀ=3÷ºÀ%%
%ÿÿÿÿÿÿÿÿîÿÿÿÿ*¥îÛ
%ïÿÿÿÿÿÿÿÿÿÿÿÿ`ð%
%ÿÿÿÿÿÿÿÿÿÿÿÿÿÿÿÿYææonÀ%_YçRÀ
lv¤fÀçÖ¸ìÒ?qö6ªî¿
%ÿÿÿÿÿÿÿÿÿÿÿÿÿÿÿÿo7+f
pÿÿÿÿ
%ñÿÿÿÿÿÿÿÿÿÿÿÿhnÁbGIQA@+òunknown
°á¯<ÎnÀiºP	sSÀäZÊXÀ÷p<nunÀìëAGZKÀD3÷ºÀ%%
%ÿÿÿÿÿÿÿÿóÿÿÿÿ,¥îÛ
%ôÿÿÿÿÿÿÿÿÿÿÿÿ,õ%
%ÿÿÿÿÿÿÿÿÿÿÿÿÿÿÿÿVææonÀ%_YçRÀ
lv¤fÀëíuñÈI´¿)2fÍ2´¿Í³PÌï?%%%
%ÿÿÿÿÿÿÿÿÿÿÿÿ-.¦îß%1131155%%
%ÿÿÿÿÿÿÿÿöÿÿÿÿ.¥îÛ3
%ÿÿÿÿÿÿÿÿÿÿÿÿÿÿÿÿmææonÀ%_YçRÀ
lv¤fÀ%%%
%ÿÿÿÿÿÿÿÿÿÿÿÿ0/¦îß%1131177%%%
%ÿÿÿÿÿÿÿÿÿÿÿÿ31¦îß%1146762
%ÿÿÿÿÿÿÿÿÿÿÿÿÿÿÿÿ7e÷øpÿÿÿÿ
%ùÿÿÿÿÿÿÿÿÿÿÿÿÿÿÿÿeú
°á¯<ÎnÀwºP	sSÀäZÊXÀu÷p<nunÀóêAGZKÀ÷	ÇQÀ%%
%ÿÿÿÿÿÿÿÿûÿÿÿÿ8¥îÛ	
%üÿÿÿÿÿÿÿÿÿÿÿÿøý%
%ÿÿÿÿÿÿÿÿÿÿÿÿÿÿÿÿ24¶nÀ
&ÿ¤úÎKÀú	ÇQÀÛ,	Ý¯?¤()j?yk¥mGíï¿
%ÿÿÿÿÿÿÿÿÿÿÿÿÿÿÿÿu9þÿ
vÿÿÿÿ
%ÿÿÿÿÿÿÿÿÿÿÿÿÿÿÿÿ9tA~
vÿÿÿÿ
%ÿÿÿÿÿÿÿÿÿÿÿÿÿÿÿÿu
724¶nÀ''ÿ¤úÎKÀW_ìXEÀà="AmÀ@m±ì¢BÀ(PhEÀ%%
%ÿÿÿÿÿÿÿÿÿÿÿÿ:¥îÛ
%
%ÿÿÿÿÿÿÿÿÿÿÿÿÿÿÿÿ724¶nÀ
'ÿ¤úÎKÀû	ÇQÀíÞÜýSÐ?±ÀÂ¬Ý? 
/Ã&ë¿%%
%ÿÿÿÿÿÿÿÿÿÿÿÿ<¥îÛá
%ÿÿÿÿÿÿÿÿÿÿÿÿÿÿÿÿ
°á¯<ÎnÀwºP	sSÀE3÷ºÀIY/ùî£nÀ§&ÿ¤úÎKÀ^ñf0À%
%ÿÿÿÿÿÿÿÿÿÿÿÿÿÿÿÿ÷£ï> nÀó~û
ØMÀè	âíuÀ± Ü4	í¿ÀL8£ÀÚ?Æ±@Ã»¦¿yÉM©¿Fø»5öï?%%
%ÿÿÿÿÿÿÿÿÿÿÿÿ@¥îÛ4%
%ÿÿÿÿÿÿÿÿÿÿÿÿÿÿÿÿÒâ[äkÀ2¤8ò@Àk0îúºEÀèô{õÉ¿í?ÀLÎ¿q7IÝlî¿
%ÿÿÿÿÿÿÿÿÿÿÿÿtéð\ð=
Kï¯@@A	unknown
+Ùw¸ìÔmÀ¢¦,TW}CÀW_ìXEÀà="AmÀ@m±ì¢BÀ-PhEÀ
%ÿÿÿÿÿÿÿÿÿÿÿÿÿÿÿÿ
B
ÿÿÿÿ
%
ÿÿÿÿÿÿÿÿÿÿÿÿ¨HÊ3P½En3SÞA@Bunknown
-Ùw¸ìÔmÀYm±ì¢BÀf0îúºEÀÈÒâ[äkÀp¤8ò@À-PhEÀ%%%
%ÿÿÿÿÿÿÿÿÿÿÿÿÿÿÿÿC¦îß%11-1
%ÿÿÿÿÿÿÿÿÿÿÿÿCÿÿÿÿ
-Ùw¸ìÔmÀ¢¦,TW}CÀf0îúºEÀÈÒâ[äkÀp¤8ò@À-PhEÀ%%%
%ÿÿÿÿÿÿÿÿÿÿÿÿDB¦îß%1133080%%
%ÿÿÿÿÿÿÿÿÿÿÿÿE¥îÛ²5
%ÿÿÿÿÿÿÿÿÿÿÿÿÿÿÿÿÉÒâ[äkÀp¤8ò@Àf0îúºEÀ%%%
%ÿÿÿÿÿÿÿÿÿÿÿÿGD¦îß%111277%%
%ÿÿÿÿÿÿÿÿÿÿÿÿH¥îÛ÷
%ÿÿÿÿÿÿÿÿÿÿÿÿÿÿÿÿ
ãÎ6#jÀÿé¶ËCÀ
lv¤fÀM-!pjÀd9eù®CÀM 0=]À%
%ÿÿÿÿÿÿÿÿÿÿÿÿÿÿÿÿqåUÓØkÀìkÜ@ÀÝæÝãBÀ:ºçâûwÎ¿$ÚæOî?I§ÚöÇ¿M]hÈã¿üþ&é?
%ÿÿÿÿÿÿÿÿÿÿÿÿÿÿÿÿK
ÿÿÿÿ
%ÿÿÿÿÿÿÿÿÿÿÿÿÿÿÿÿKÿÿÿÿ
%ÿÿÿÿÿÿÿÿÿÿÿÿ°á1%A=Â¥1m%Û?Kunknown
ãÎ6#jÀÿé¶ËCÀ
lv¤fÀ_¡jÀðéÞ [·CÀ
lv¤fÀ
%ÿÿÿÿÿÿÿÿÿÿÿÿÿÿÿÿ LN
ÿÿÿÿ
%ÿÿÿÿÿÿÿÿÿÿÿÿÿÿÿÿL !
ÿÿÿÿ
%"ÿÿÿÿÿÿÿÿÿÿÿÿÿÿÿÿL
ÉÒâ[äkÀêÞ [·CÀ
lv¤fÀM-!pjÀi¤8ò@Àf0îúºEÀ%%
%ÿÿÿÿÿÿÿÿ#ÿÿÿÿM¥îÛ
%$ÿÿÿÿÿÿÿÿÿÿÿÿM%%
%ÿÿÿÿÿÿÿÿÿÿÿÿÿÿÿÿâÎ6#jÀþéÞ [·CÀ
lv¤fÀÀ'hMî¿K>Ô?
%&ÿÿÿÿÿÿÿÿÿÿÿÿEßfRdv=Q=EcÀÃ@N'unknown
ÉÒâ[äkÀ]}Û5àWAÀ
lv¤fÀúî¦²âkÀi¤8ò@Àf0îúºEÀ%%%
%ÿÿÿÿÿÿÿÿÿÿÿÿÿÿÿÿO¦îß%11-1%%%
%ÿÿÿÿÿÿÿÿÿÿÿÿPJ¦îß%1131160%%
%ÿÿÿÿÿÿÿÿ(ÿÿÿÿQ¥îÛ3
%ÿÿÿÿÿÿÿÿÿÿÿÿÿÿÿÿúî¦²âkÀ]}Û5àWAÀ
lv¤fÀ%%%
%ÿÿÿÿÿÿÿÿÿÿÿÿTL¦îß%1146766
%ÿÿÿÿÿÿÿÿÿÿÿÿÿÿÿÿ_V\æ
ÿÿÿÿ
%ÿÿÿÿÿÿÿÿÿÿÿÿÿÿÿÿ)*VYÿÿÿÿ
%+ÿÿÿÿÿÿÿÿÿÿÿÿ,h¾£åú< àv«½ö
@V-unknown
ÑïA±-lÀ¿ÿ¿7F[À
lv¤fÀÌÜ7çkÀËÖIhï¢ZÀ
lv¤fÀ
%ÿÿÿÿÿÿÿÿÿÿÿÿÿÿÿÿWZ¢ÿÿÿÿ
%ÿÿÿÿÿÿÿÿÿÿÿÿÿÿÿÿW).
ÿÿÿÿ
%/ÿÿÿÿÿÿÿÿÿÿÿÿÿÿÿÿWX
ÌÜ7çkÀb»{OÂa[Àlv¤fÀÚ¾¶ÇÀkÀ¿ÿ¿7F[ÀçL+îOÀ%%
%ÿÿÿÿÿÿÿÿ0ÿÿÿÿX¥îÛ
%1ÿÿÿÿÿÿÿÿÿÿÿÿX2%
%ÿÿÿÿÿÿÿÿÿÿÿÿÿÿÿÿÌÜ7çkÀ×ÿ¿7F[À
lv¤fÀÚco î?0eüæÕ¿
%3ÿÿÿÿÿÿÿÿÿÿÿÿ]lQ(	#=«äóeôT?@4unknown
¼èñîÔkÀb»{OÂa[À
lv¤fÀÚ¾¶ÇÀkÀ!LÈ`[ÀçL+îOÀ%%%
%ÿÿÿÿÿÿÿÿÿÿÿÿÿÿÿÿ[¦îß%11-1
%5ÿÿÿÿÿÿÿÿÿÿÿÿb[ÿÿÿÿ6
¼èñîÔkÀáõð¿Þv[À
lv¤fÀ»j¡kÀ!LÈ`[ÀçL+îOÀ%%%
%ÿÿÿÿÿÿÿÿÿÿÿÿ\R¦îß%1131149%%
%ÿÿÿÿÿÿÿÿ7ÿÿÿÿ]¥îÛý2
%ÿÿÿÿÿÿÿÿÿÿÿÿÿÿÿÿ"Ú¾¶ÇÀkÀ6»{OÂa[À
lv¤fÀ
%ÿÿÿÿÿÿÿÿÿÿÿÿÿÿÿÿ89_©
:ÿÿÿÿ
%;ÿÿÿÿÿÿÿÿÿÿÿÿi«è©W'*6>@_<unknown
¼èñîÔkÀî1MýÌ©[ÀèL+îOÀZÓùjÀ!LÈ`[À¡N!Kt|À%%
%ÿÿÿÿÿÿÿÿ=ÿÿÿÿ`¥îÛ¨
%>ÿÿÿÿÿÿÿÿÿÿÿÿ?@%
%ÿÿÿÿÿÿÿÿÿÿÿÿÿÿÿÿ»j¡kÀõð¿Þv[À
lv¤fÀã<ÕÀMí¿*çqRª?¬¥d6pÚ?%%
%ÿÿÿÿÿÿÿÿAÿÿÿÿb¥îÛ%
%ÿÿÿÿÿÿÿÿÿÿÿÿÿÿÿÿ[öu¦ÒiÀ[À£$~Àõ÷ \¯¿É([Â;ðï¿(OÙÜ¿h-ðï¿ßÂ~\¯?%%%
%ÿÿÿÿÿÿÿÿÿÿÿÿdW¦îß%1146755
%ÿÿÿÿÿÿÿÿÿÿÿÿÿÿÿÿ±f×
²ÿÿÿÿ
%ÿÿÿÿÿÿÿÿÿÿÿÿÿÿÿÿf°BC²ÿÿÿÿ
%Dÿÿÿÿÿÿÿÿÿÿÿÿÿÿÿÿ°E
ZÓùjÀî1MýÌ©[ÀóÆ=ëJÀ?ÞSÊgÀr
ç?´îXÀý\G
`À%%
%ÿÿÿÿÿÿÿÿFÿÿÿÿg¥îÛ¬%
%ÿÿÿÿÿÿÿÿÿÿÿÿÿÿÿÿÝ;ùzhÀ¡çÑyàYÀóÆ=ëJÀ(µ¤YÙ¿«Ü8;MÏ¿bEì?%%%
%ÿÿÿÿÿÿÿÿÿÿÿÿhZ¦îß%1131188%%
%ÿÿÿÿÿÿÿÿGÿÿÿÿi¥îÛ3
%ÿÿÿÿÿÿÿÿÿÿÿÿÿÿÿÿZÓùjÀî1MýÌ©[À¡N!Kt|À%%%
%ÿÿÿÿÿÿÿÿÿÿÿÿk\¦îß%1128
%ÿÿÿÿÿÿÿÿÿÿÿÿÿÿÿÿpHIJ
ÿÿÿÿ
%ÿÿÿÿÿÿÿÿÿÿÿÿÿÿÿÿKLp»Mÿÿÿÿ
%NÿÿÿÿÿÿÿÿÿÿÿÿÀ 
¹ö³<O<ýë	!@pPunknown
YëwgÀ­~qKPÀ
lv¤fÀ©%W~gÀcÕ;ªßÍLÀ
lv¤fÀ
%ÿÿÿÿÿÿÿÿÿÿÿÿÿÿÿÿQqLR¾ÿÿÿÿ
%ÿÿÿÿÿÿÿÿÿÿÿÿÿÿÿÿqQsÂ
¾ÿÿÿÿ
%SÿÿÿÿÿÿÿÿÿÿÿÿÿÿÿÿqT
Ø%W~gÀÎx¦¼fþRÀlv¤fÀ5$´XÙjfÀþ¨¦ÀNÀ¿G¥Ì;ÞÀ%%
%ÿÿÿÿÿÿÿÿUÿÿÿÿr¥îÛ
%Vÿÿÿÿÿÿÿÿÿÿÿÿ»W%
%ÿÿÿÿÿÿÿÿÿÿÿÿÿÿÿÿ¢x:áfÀ¢~Õ÷QÀ
lv¤fÀ¥v37Ð¿ù6.Méî?
%Xÿÿÿÿÿÿÿÿÿÿÿÿw%¥ô	=Ê¬òÊ"ý,@sYunknown
¢x:áfÀÎx¦¼fþRÀ
lv¤fÀ5$´XÙjfÀ[¢~Õ÷QÀiÝ®pûÀ%%%
%ÿÿÿÿÿÿÿÿÿÿÿÿÿÿÿÿu¦îß%11-1
%Zÿÿÿÿÿÿÿÿÿÿÿÿ[uÿÿÿÿ\
¢x:áfÀåéÎ¤¢SÀ
lv¤fÀ5$´XÙjfÀ[¢~Õ÷QÀiÝ®pûÀ%%%
%ÿÿÿÿÿÿÿÿÿÿÿÿvg¦îß%1131170%%
%ÿÿÿÿÿÿÿÿ]ÿÿÿÿw¥îÛ3
%ÿÿÿÿÿÿÿÿÿÿÿÿÿÿÿÿ¢x:áfÀ¢~Õ÷QÀ
lv¤fÀ
%ÿÿÿÿÿÿÿÿÿÿÿÿÿÿÿÿ^_y
`ÿÿÿÿ%%
%ÿÿÿÿÿÿÿÿaÿÿÿÿz¥îÛ(
%bÿÿÿÿÿÿÿÿÿÿÿÿzc%
%ÿÿÿÿÿÿÿÿÿÿÿÿÿÿÿÿHu?	úÈfÀåéÎ¤¢SÀ	lv¤fÀoKºÆùÊ?"=ÜèÇ?	q/M¹î?%%
%ÿÿÿÿÿÿÿÿdÿÿÿÿ|¥îÛï%
%ÿÿÿÿÿÿÿÿÿÿÿÿÿÿÿÿ|\oMÉfÀ2?ÆHWÀ¤G,¹ëÀ
9ßíî?ÔªI¹ÜÇ¿:¬½ÑòÆ¿G©LMÿå?TçE.=ç¿%%%
%ÿÿÿÿÿÿÿÿÿÿÿÿ~l¦îß%1146777%%%
%ÿÿÿÿÿÿÿÿÿÿÿÿn¦îß%1133109%%%
%ÿÿÿÿÿÿÿÿÿÿÿÿp¦îß%111289%%
%ÿÿÿÿÿÿÿÿeÿÿÿÿ¥îÛ
%fÿÿÿÿÿÿÿÿÿÿÿÿgÿÿÿÿh
-Ùw¸ìÔmÀYm±ì¢BÀf0îúºEÀ&¬¨41kÀB&( ;À-PhEÀ
%iÿÿÿÿÿÿÿÿÿÿÿÿÿÿÿÿj
8Ùw¸ìÔmÀtm±ì¢BÀ®ÿèGÀ0¬¨41kÀ[&( ;À;øq¹~À%
%ÿÿÿÿÿÿÿÿÿÿÿÿÿÿÿÿKéu$[kÀÖÅ¤*«4Àm§¶~ÀÇÿTI¨Ý¿ÚWC¾µàë?âK
Å¿oÆµA³mÕ¿N¶î`,'î?
%ÿÿÿÿÿÿÿÿÿÿÿÿÿÿÿÿklÖmÿÿÿÿ
%nÿÿÿÿÿÿÿÿÿÿÿÿowÆÌúk9@Õpunknown
?ÞSÊgÀr
ç?´îXÀ@ngS#À»³<êÝfÀAúq 4ÎVÀ\G
`À
%qÿÿÿÿÿÿÿÿÿÿÿÿo@_!ñõ=@;¼Ò±7>@runknown
h<ùzhÀLèÑyàYÀóÆ=ëJÀ?ÞSÊgÀr
ç?´îXÀý\G
`À%%%
%ÿÿÿÿÿÿÿÿÿÿÿÿÿÿÿÿ¦îß%11-1
%sÿÿÿÿÿÿÿÿÿÿÿÿEÿÿÿÿt
h<ùzhÀLèÑyàYÀóÆ=ëJÀ»³<êÝfÀAúq 4ÎVÀý\G
`À%%%
%ÿÿÿÿÿÿÿÿÿÿÿÿu¦îß%1133116%%%
%ÿÿÿÿÿÿÿÿÿÿÿÿw¦îß%1147463%%
%ÿÿÿÿÿÿÿÿuÿÿÿÿ¥îÛ)%
%ÿÿÿÿÿÿÿÿÿÿÿÿÿÿÿÿ5$´XÙjfÀÎx¦¼fþRÀjÝ®pûÀ^²å£Ì¿ú)\î¿¸ÀvÌ¿%%%
%ÿÿÿÿÿÿÿÿÿÿÿÿz¦îß%111284%%
%ÿÿÿÿÿÿÿÿvÿÿÿÿ¥îÛþ
%wÿÿÿÿÿÿÿÿÿÿÿÿTxÿÿÿÿy
zü¤M$ÐfÀÎx¦¼fþRÀlÝ®pûÀÈ÷àeÀ³þ¨¦ÀNÀÚÞ¤]/À%
%ÿÿÿÿÿÿÿÿÿÿÿÿÿÿÿÿJj£wnÀþw.,FMÀp¼ÅdÀZ£q£Àí¿Øõê¨õÖ?gª,àu`µ¿$´æ¶¿`°²µ'ßï?%%%
%ÿÿÿÿÿÿÿÿÿÿÿÿÿÿÿÿ¦îß%11-1
%ÿÿÿÿÿÿÿÿÿÿÿÿÿÿÿÿz{|}ÿÿÿÿ%%%
%ÿÿÿÿÿÿÿÿÿÿÿÿ¦îß%1132%%
%ÿÿÿÿÿÿÿÿ~ÿÿÿÿ¥îÛ
%ÿÿÿÿÿÿÿÿÿÿÿÿÿÿÿÿ
Xÿ!zþh@Æÿé¶ËCÀ
lv¤fÀóÕÆ@
i@9eù®CÀL 0=]À
%ÿÿÿÿÿÿÿÿÿÿÿÿÿÿÿÿ
Xÿ!zþh@êÞ [·CÀ
lv¤fÀâñÒÚeÎj@h¤8ò@Àf0îúºEÀ%
%ÿÿÿÿÿÿÿÿÿÿÿÿÿÿÿÿê¾Ä¡rk@G,Nåß@À½¦îBÀÒ\:¿+?Ô¿«;'MÔí?\6K!<Æ¿$È´#ß¿;÷ñôë?%%%
%ÿÿÿÿÿÿÿÿÿÿÿÿÿÿÿÿ¦îß%11-1
%ÿÿÿÿÿÿÿÿÿÿÿÿÿÿÿÿÿÿÿÿ
%ÿÿÿÿÿÿÿÿÿÿÿÿÿÿÿÿÿÿÿÿ
%ÿÿÿÿÿÿÿÿÿÿÿÿÿÿÿÿÿÿÿÿ
%ÿÿÿÿÿÿÿÿÿÿÿÿÿÿÿÿî
ÿÿÿÿ
%ÿÿÿÿÿÿÿÿÿÿÿÿvK=(@ôÂ)@íunknown
%i¶\êj@ãI)í»CÀ
lv¤fÀ¡,L¶=il@RwÑç0uAÀ
lv¤fÀ
%ÿÿÿÿÿÿÿÿÿÿÿÿÿÿÿÿ
ÿÿÿÿ
%ÿÿÿÿÿÿÿÿÿÿÿÿÿÿÿÿñÿÿÿÿ
%ÿÿÿÿÿÿÿÿÿÿÿÿ0j%õ¼öPé³ª%ð?unknown
·vNÐ¢Ûg@g.N}zGÀ
lv¤fÀÍôg@°é4GÀ
lv¤fÀ
%ÿÿÿÿÿÿÿÿÿÿÿÿÿÿÿÿó ùôÿÿÿÿ
%ÿÿÿÿÿÿÿÿÿÿÿÿÿÿÿÿò
ôÿÿÿÿ
%ÿÿÿÿÿÿÿÿÿÿÿÿÿÿÿÿ
KY¼if@¹ÛÙ"óKÀ
lv¤fÀ¿vNÐ¢Ûg@c.N}zGÀøÕK±À%%
%ÿÿÿÿÿÿÿÿÿÿÿÿ¥îÛf
%ÿÿÿÿÿÿÿÿÿÿÿÿ %
%ÿÿÿÿÿÿÿÿÿÿÿÿÿÿÿÿ¿vNÐ¢Ûg@.N}zGÀ
lv¤fÀïÀØè¿|N)V*ä¿
%ÿÿÿÿÿÿÿÿÿÿÿÿÿÿÿÿ ¡¢¡ÿÿÿÿ
%£ÿÿÿÿÿÿÿÿÿÿÿÿ£0ò¾r·?½¤¶ð2Ï¸67@ò¥unknown
KY¼if@ÛÙ"óKÀ
lv¤fÀ±Ïàê@Âf@	
R:±IÀøÕK±À%%%
%ÿÿÿÿÿÿÿÿÿÿÿÿÿÿÿÿ¡¦îß%11-1
%¦ÿÿÿÿÿÿÿÿÿÿÿÿ§¡ÿÿÿÿ§
Î¥E.ºe@þ¨¦ÀNÀ
lv¤fÀ±Ïàê@Âf@	
R:±IÀøÕK±À%%%
%ÿÿÿÿÿÿÿÿÿÿÿÿ¢¦îß%1131121%%
%ÿÿÿÿÿÿÿÿ¨ÿÿÿÿ£¥îÛá2
%ÿÿÿÿÿÿÿÿÿÿÿÿÿÿÿÿÏàê@Âf@ÛÙ"óKÀ
lv¤fÀ%%
%ÿÿÿÿÿÿÿÿ©ÿÿÿÿ¥¥îÛ¼%
%ÿÿÿÿÿÿÿÿÿÿÿÿÿÿÿÿ+ãf@Õ;ªßÍLÀ
lv¤fÀµÇ¥xÕ¿;i¤)ÝÊ¿þ´Ecí?%%
%ÿÿÿÿÿÿÿÿªÿÿÿÿ§¥îÛ!%
%ÿÿÿÿÿÿÿÿÿÿÿÿÿÿÿÿ;ô¡ëûe@F!!ÆPÀ_È}À¬woÇë¿ô¸ý¨£Ü?½`âË¿J÷:»ÀÎ¿3}¼#
ï?%%%
%ÿÿÿÿÿÿÿÿÿÿÿÿ©¦îß%1146727
%ÿÿÿÿÿÿÿÿÿÿÿÿÿÿÿÿ««ÿÿÿÿ
%ÿÿÿÿÿÿÿÿÿÿÿÿÿÿÿÿ«¬­
ÿÿÿÿ
%®ÿÿÿÿÿÿÿÿÿÿÿÿÿÿÿÿ6
´ÉÊd@Îx¦¼fþRÀmÝ®pûÀÎ¥E.ºe@þ¨¦ÀNÀäÞ¤]/À%%
%ÿÿÿÿÿÿÿÿ¯ÿÿÿÿ¬¥îÛÀ%
%ÿÿÿÿÿÿÿÿÿÿÿÿÿÿÿÿ@ö´PãTe@Îx¦¼fþRÀjÝ®pûÀ%®Y)Ê?÷«kh8Zî?à±¯¡Î?%%%
%ÿÿÿÿÿÿÿÿÿÿÿÿ­¦îß%1131209%%
%ÿÿÿÿÿÿÿÿ°ÿÿÿÿ®¥îÛ!3
%ÿÿÿÿÿÿÿÿÿÿÿÿÿÿÿÿÎ¥E.ºe@þ¨¦ÀNÀ¿G¥Ì;ÞÀ%%%
%ÿÿÿÿÿÿÿÿÿÿÿÿ°¦îß%1141
%ÿÿÿÿÿÿÿÿÿÿÿÿÿÿÿÿµÚ±²ÿÿÿÿ
%³ÿÿÿÿÿÿÿÿÿÿÿÿÿÿÿÿÚ
Î_°¨¹e@r
ç?´îXÀ@ngS#Àß]´f@>Û$eUÀ%0E­>À%%
%ÿÿÿÿÿÿÿÿ´ÿÿÿÿ¶¥îÛ+
%µÿÿÿÿÿÿÿÿÿÿÿÿ¶¶%
%ÿÿÿÿÿÿÿÿÿÿÿÿÿÿÿÿÝ=zôÇe@zúq 4ÎVÀ=ngS#À	¦v}ú¨É¿²cáf¸kÉ?8­O%³î?
%ÿÿÿÿÿÿÿÿÿÿÿÿÿÿÿÿ··¸ÿÿÿÿ
%ÿÿÿÿÿÿÿÿÿÿÿÿÿÿÿÿ·«
ÿÿÿÿ
%¹ÿÿÿÿÿÿÿÿÿÿÿÿÿÿÿÿ·º
ÚÉÊd@¨>Û$eUÀmÝ®pûÀRö´PãTe@ýu¨QÀäÞ¤]/À%%
%ÿÿÿÿÿÿÿÿ»ÿÿÿÿ¸¥îÛ	+%
%ÿÿÿÿÿÿÿÿÿÿÿÿÿÿÿÿÙ_°¨¹e@¨>Û$eUÀ(0E­>ÀvûYß÷´?Nl¬u%ý×?
ªlÝí¿%%
%ÿÿÿÿÿÿÿÿ¼ÿÿÿÿº¥îÛç
%½ÿÿÿÿÿÿÿÿÿÿÿÿÝÿÿÿÿ¾
Î_°¨¹e@r
ç?´îXÀ@ngS#Àß]´f@>Û$eUÀ%0E­>À%
%ÿÿÿÿÿÿÿÿÿÿÿÿÿÿÿÿÚì'êæe@MåÇf_nWÀ!Lq-À­zD4ûî¿I
~QÈ¿aFÜÄ¿ÑÛ¥È¿*âð¯fï?
%ÿÿÿÿÿÿÿÿÿÿÿÿÿÿÿÿ½¿ÀÁ
ÿÿÿÿ
%ÿÿÿÿÿÿÿÿÿÿÿÿÿÿÿÿÂÃ½Äÿÿÿÿ
%Åÿÿÿÿÿÿÿÿÿÿÿÿ!ÆY±½yô?½Çunknown
-¬¿®Ñªj@KWGyb[À
lv¤fÀ£ÝAÑj@¿ÿ¿7F[À
lv¤fÀ
%ÿÿÿÿÿÿÿÿÿÿÿÿÿÿÿÿ¾ÃÈ
ÿÿÿÿ
%ÿÿÿÿÿÿÿÿÿÿÿÿÿÿÿÿ¾À$
ÿÿÿÿ
%Éÿÿÿÿÿÿÿÿÿÿÿÿÿÿÿÿ¾Ê
b«öi@Âõð¿Þv[À
lv¤fÀÇºòæ¡¾j@!LÈ`[ÀèL+îOÀ%%
%ÿÿÿÿÿÿÿÿËÿÿÿÿ¿¥îÛw
%ÌÿÿÿÿÿÿÿÿÿÿÿÿÍ%
%ÿÿÿÿÿÿÿÿÿÿÿÿÿÿÿÿb«öi@Âõð¿Þv[À
lv¤fÀãEj¿çòï?s@ð¬?
%ÿÿÿÿÿÿÿÿÿÿÿÿÿÿÿÿÁÀÎÏÂÿÿÿÿ
%ÐÿÿÿÿÿÿÿÿÿÿÿÿÄÑR¨É¸}@ÀÒunknown
b«öi@õð¿Þv[À
lv¤fÀÇºòæ¡¾j@!LÈ`[ÀèL+îOÀ%%%
%ÿÿÿÿÿÿÿÿÿÿÿÿÿÿÿÿÂ¦îß%11-1
%ÓÿÿÿÿÿÿÿÿÿÿÿÿÔÂÿÿÿÿÕ
f¥ìh@2MýÌ©[À
lv¤fÀÇºòæ¡¾j@!LÈ`[ÀN!Kt|À%%%
%ÿÿÿÿÿÿÿÿÿÿÿÿÃ¦¦îß%1131140%%
%ÿÿÿÿÿÿÿÿÖÿÿÿÿÄ¥îÛó2
%ÿÿÿÿÿÿÿÿÿÿÿÿÿÿÿÿb«öi@õð¿Þv[À
lv¤fÀ
%ÿÿÿÿÿÿÿÿÿÿÿÿÿÿÿÿ;ØÆ+<ÿÿÿÿ
%×ÿÿÿÿÿÿÿÿÿÿÿÿÏ@Ö¦ xï½-^ð)6=@*Øunknown
 ñvg@î1MýÌ©[ÀóÆ=ëJÀf¥ìh@©çÑyàYÀN!Kt|À%%
%ÿÿÿÿÿÿÿÿÙÿÿÿÿÇ¥îÛ+
%Úÿÿÿÿÿÿÿÿÿÿÿÿ+Û%
%ÿÿÿÿÿÿÿÿÿÿÿÿÿÿÿÿ`þüiÙi@£-ñé9[Àlv¤fÀèVCÅ¿É6r1c?¿ÏtÂUï?%%
%ÿÿÿÿÿÿÿÿÜÿÿÿÿÉ¥îÛë%
%ÿÿÿÿÿÿÿÿÿÿÿÿÿÿÿÿßÝÔÈi@ÝÛý£[À'C}¢ÀzQ`Ø¿n*xí¿õ8÷ÇV(µ¿m6Lí¿|j×òuØ?%%%
%ÿÿÿÿÿÿÿÿÿÿÿÿË«¦îß%1146747%%%
%ÿÿÿÿÿÿÿÿÿÿÿÿÍ­¦îß%1136924%%%
%ÿÿÿÿÿÿÿÿÿÿÿÿÏ¯¦îß%113838%%%
%ÿÿÿÿÿÿÿÿÿÿÿÿÔ¶¦îß%113841%%
%ÿÿÿÿÿÿÿÿÝÿÿÿÿÕ¥îÛû
%Þÿÿÿÿÿÿÿÿÿÿÿÿºÿÿÿÿß
´ÉÊd@Îx¦¼fþRÀmÝ®pûÀÎ¥E.ºe@þ¨¦ÀNÀäÞ¤]/À
%àÿÿÿÿÿÿÿÿÿÿÿÿÿÿÿÿáÕ
ù#K{l@'ÿ¤úÎKÀW_ìXEÀJ`*> m@2m±ì¢BÀ&PhEÀ%
%ÿÿÿÿÿÿÿÿÿÿÿÿÿÿÿÿìòÖ,óÑm@þw.,FMÀ>kE,ÀZ£q£Àí?Øõê¨õÖ?hª,àu`µ¿"HdªÍ¿¦£µ*ï¿%%%
%ÿÿÿÿÿÿÿÿÿÿÿÿÿÿÿÿÖ¦îß%11-1
%ÿÿÿÿÿÿÿÿÿÿÿÿÿÿÿÿâãäå
Öÿÿÿÿ
%ÿÿÿÿÿÿÿÿÿÿÿÿÿÿÿÿØ*æç<ÿÿÿÿ
%èÿÿÿÿÿÿÿÿÿÿÿÿÿÿÿÿ*C
ß]´f@î1MýÌ©[ÀóÆ=ëJÀf¥ìh@r
ç?´îXÀ\G
`À%%
%ÿÿÿÿÿÿÿÿéÿÿÿÿÙ¥îÛ
+
%êÿÿÿÿÿÿÿÿÿÿÿÿÛë%
%ÿÿÿÿÿÿÿÿÿÿÿÿÿÿÿÿ_ñvg@öçÑyàYÀ	óÆ=ëJÀ%Àw³É¿HFìãÀ?¾ÆoByï?%%
%ÿÿÿÿÿÿÿÿìÿÿÿÿÛ¥îÛ
+%
%ÿÿÿÿÿÿÿÿÿÿÿÿÿÿÿÿÇ=zôÇe@Aúq 4ÎVÀ@ngS#À_ðùsÒ?æÞ,@Õ¿~å0¶`½ì?%%
%ÿÿÿÿÿÿÿÿíÿÿÿÿÝ¥îÛé
%îÿÿÿÿÿÿÿÿÿÿÿÿÉ<ÿÿÿÿï
ß]´f@î1MýÌ©[ÀóÆ=ëJÀf¥ìh@r
ç?´îXÀ\G
`À%
%ÿÿÿÿÿÿÿÿÿÿÿÿÿÿÿÿFHy¤g@µ4ò%ZÀ¾Ý`+jÀÖ5ùE·òå¿pùS<ç¿,£2Yµ¨¿Ü~:CDCç¿·ä!Eùå?%%%
%ÿÿÿÿÿÿÿÿÿÿÿÿáÅ¦îß%1147%%
%ÿÿÿÿÿÿÿÿðÿÿÿÿâ¥îÛ)
%ñÿÿÿÿÿÿÿÿÿÿÿÿòóÿÿÿÿô
öªpÔáD$@ÑÉ<õF3XÀlv¤fÀ(M"½ì9@Uí¬EQWÀËå¹¯À
%õÿÿÿÿÿÿÿÿÿÿÿÿÿÿÿÿöâ
®¾`_ÀÔÉ<õF3XÀlv¤fÀ°vQ½w+@7²=VÀËå¹¯À%
%ÿÿÿÿÿÿÿÿÿÿÿÿÿÿÿÿÂ´¦;0@&·î`iXÀãÔÂxÀZñ0XjÌ¿Ç¯0á9üî¿¶ÉnV½?-µÐÕ0ï¿z
  Ì?%%%
%ÿÿÿÿÿÿÿÿÿÿÿÿÿÿÿÿã¦îß%11-1
%ÿÿÿÿÿÿÿÿÿÿÿÿÿÿÿÿ÷øùúãÿÿÿÿ
%ÿÿÿÿÿÿÿÿÿÿÿÿÿÿÿÿMæøûÆÿÿÿÿ
%ÿÿÿÿÿÿÿÿÿÿÿÿÿÿÿÿæLçQ
Æÿÿÿÿ
%ÿÿÿÿÿÿÿÿÿÿÿÿÿÿÿÿéùæO
ÿÿÿÿ
%üÿÿÿÿÿÿÿÿÿÿÿÿWÔ?_)´Â¼ýÈ­UU'@Nþunknown
Qéü/Àé¿¤ùÔWÀ
lv¤fÀµ½`_ÀwÛÅ1­WÀ
lv¤fÀ
%ÿÿÿÿÿÿÿÿÿÿÿÿÿÿÿÿèçÿÛÿÿÿÿ
%ÿÿÿÿÿÿÿÿÿÿÿÿWÁAb-þ½úp¤Qþé7@çunknown
Qéü/Àë¿¤ùÔWÀlv¤fÀ8»`_À:²=VÀAWÄÀ
%ÿÿÿÿÿÿÿÿÿÿÿÿÿÿÿÿèS
ÿÿÿÿ
%ÿÿÿÿÿÿÿÿÿÿÿÿî×÷ù
)=V:­°Müi7@è	unknown
*}èk6ÀÑÉ<õF3XÀ
lv¤fÀ$Ä1*!Ò2ÀUí¬EQWÀËå¹¯À
%ÿÿÿÿÿÿÿÿÿÿÿÿÿÿÿÿ
é
ÿÿÿÿ%%
%ÿÿÿÿÿÿÿÿÿÿÿÿê¥îÛ>
%
ÿÿÿÿÿÿÿÿÿÿÿÿê
%ÿÿÿÿÿÿÿÿÿÿÿÿO%
%ÿÿÿÿÿÿÿÿÿÿÿÿÿÿÿÿ*}èk6ÀÖÉ<õF3XÀ
lv¤fÀ5®´ÐÕ0ï?ùs/ Ì?
%ÿÿÿÿÿÿÿÿÿÿÿÿÿÿÿÿë
ÿÿÿÿ
%ÿÿÿÿÿÿÿÿÿÿÿÿÿÿÿÿë[ÿÿÿÿ
%ÿÿÿÿÿÿÿÿÿÿÿÿØQz þ<`^(ëéº&@ëunknown
VHèR@@";£ûS@
lv¤fÀD	]²ÁT@ÒÄ©ñ+T@
lv¤fÀ
%ÿÿÿÿÿÿÿÿÿÿÿÿÿÿÿÿ]ìïb^ÿÿÿÿ
%ÿÿÿÿÿÿÿÿÿÿÿÿÿÿÿÿì\
^ÿÿÿÿ
%ÿÿÿÿÿÿÿÿÿÿÿÿÿÿÿÿì
&¤!KP@ÒÄ©ñ+T@
lv¤fÀVHèR@!¨5.ÃT@!LôÀ%%
%ÿÿÿÿÿÿÿÿÿÿÿÿí¥îÛ%
%ÿÿÿÿÿÿÿÿÿÿÿÿí%
%ÿÿÿÿÿÿÿÿÿÿÿÿÿÿÿÿVHèR@ÓÄ©ñ+T@
lv¤fÀ¸Ø
çî¿»ªr¬Ó?
% ÿÿÿÿÿÿÿÿÿÿÿÿòk
>`ñ÷,@\!unknown
&¤!KP@kvY'>T@
lv¤fÀoëqùñaP@!¨5.ÃT@!LôÀ%%%
%ÿÿÿÿÿÿÿÿÿÿÿÿÿÿÿÿð¦îß%11-1
%"ÿÿÿÿÿÿÿÿÿÿÿÿ÷ðÿÿÿÿ#
.¬Í!lK@cvY'>T@lv¤fÀëqùñaP@Ì-s2¿U@!LôÀ%%%
%ÿÿÿÿÿÿÿÿÿÿÿÿñÌ¦îß%1131056%%
%ÿÿÿÿÿÿÿÿ$ÿÿÿÿò¥îÛ 2
%ÿÿÿÿÿÿÿÿÿÿÿÿÿÿÿÿ&¤!KP@!¨5.ÃT@
lv¤fÀ
%ÿÿÿÿÿÿÿÿÿÿÿÿÿÿÿÿ%&ôi
'ÿÿÿÿ
%(ÿÿÿÿÿÿÿÿÿÿÿÿþk;ÆFnú4@ô)unknown
úc©AH@kvY'>T@!LôÀoëqùñaP@êýûg½LW@¡¥Ó®·ëÀ%%
%ÿÿÿÿÿÿÿÿ*ÿÿÿÿõ¥îÛí
%+ÿÿÿÿÿÿÿÿÿÿÿÿ,%
%ÿÿÿÿÿÿÿÿÿÿÿÿÿÿÿÿL¬Í!lK@Å-s2¿U@lv¤fÀd¹2Q'â?«A6ÂílÔ¿¥´zÎJè?%%
%ÿÿÿÿÿÿÿÿ-ÿÿÿÿ÷¥îÛA%
%ÿÿÿÿÿÿÿÿÿÿÿÿÿÿÿÿoW#¾åP@i[4,ÿS@´/V6ÒÀ?Íz7xâ?	ÁFãøé?ÔµR·¿Ì_Ôx¿Ã¿¦æêï¿%%%
%ÿÿÿÿÿÿÿÿÿÿÿÿùÑ¦îß%1146662
%ÿÿÿÿÿÿÿÿÿÿÿÿÿÿÿÿqû}.
rÿÿÿÿ
%ÿÿÿÿÿÿÿÿÿÿÿÿÿÿÿÿûp/0rÿÿÿÿ
%1ÿÿÿÿÿÿÿÿÿÿÿÿÿÿÿÿq2
ÔÓ_;@æýûg½LW@À@5íÀ?9{I@A®àoXY@nUº¯ØCÀ%%
%ÿÿÿÿÿÿÿÿ3ÿÿÿÿü¥îÛñ%
%ÿÿÿÿÿÿÿÿÿÿÿÿÿÿÿÿÔÓ_;@A®àoXY@À@5íÀ¼Ãæí?Mæc[ËÖ¿Ò¤è?%%%
%ÿÿÿÿÿÿÿÿÿÿÿÿýÔ¦îß%1131257%%
%ÿÿÿÿÿÿÿÿ4ÿÿÿÿþ¥îÛ23
%ÿÿÿÿÿÿÿÿÿÿÿÿÿÿÿÿúc©AH@êýûg½LW@¡¥Ó®·ëÀ%%%
%ÿÿÿÿÿÿÿÿÿÿÿÿÖ¦îß%1173%%
%ÿÿÿÿÿÿÿÿ5ÿÿÿÿ¥îÛ1
%6ÿÿÿÿÿÿÿÿÿÿÿÿ7%
%ÿÿÿÿÿÿÿÿÿÿÿÿÿÿÿÿ	#é:+@zÓ8¯¡ÊY@øbÿÀ;Añª2{ã?úÉ³³4 ¿·ÊÄÍ]é?
%ÿÿÿÿÿÿÿÿÿÿÿÿÿÿÿÿ}89~ÿÿÿÿ
%ÿÿÿÿÿÿÿÿÿÿÿÿÿÿÿÿ|p.~ÿÿÿÿ
%:ÿÿÿÿÿÿÿÿÿÿÿÿÿÿÿÿ};
Ó_;@'s¡ßW@À@5íÀ?9{I@»cjY@nUº¯ØCÀ%%
%ÿÿÿÿÿÿÿÿ<ÿÿÿÿ¥îÛ1%
%ÿÿÿÿÿÿÿÿÿÿÿÿÿÿÿÿÓ_;@|®àoXY@¾@5íÀ2dZ¤YÃ?ÿ]$ø©?Ö¦%"Iï?%%
%ÿÿÿÿÿÿÿÿ=ÿÿÿÿ
¥îÛU
%>ÿÿÿÿÿÿÿÿÿÿÿÿ?ÿÿÿÿ@
G{#é:+@xcjY@øbÿÀR
ÿè=@EðéíY@J?,©UÀ%
%ÿÿÿÿÿÿÿÿÿÿÿÿÿÿÿÿLfQÞç®?@ÕéËY@Ó°DÀCß(*§PÂ?j/ ï?p»d
²¿ÐÔm/êFÜ¿¸c÷K
µì¿
%ÿÿÿÿÿÿÿÿÿÿÿÿÿÿÿÿAB

¬ÿÿÿÿ
%Cÿÿÿÿÿÿÿÿÿÿÿÿ7¹M34úý¼e)Zm¿%@
Dunknown
x:Ã	+]
@ûÜÚ¥¥Y@:x²cÀ<AÛsp+@EðéíY@
¬±pÀ%%%
%ÿÿÿÿÿÿÿÿÿÿÿÿÿÿÿÿ¦îß%11-1%%%
%ÿÿÿÿÿÿÿÿÿÿÿÿé¦îß%1138680%%
%ÿÿÿÿÿÿÿÿEÿÿÿÿ¥îÛÃ<
%ÿÿÿÿÿÿÿÿÿÿÿÿÿÿÿÿ|?Ûsp+@EðéíY@
¬±pÀ
%ÿÿÿÿÿÿÿÿÿÿÿÿÿÿÿÿFG
Hÿÿÿÿ
%Iÿÿÿÿÿÿÿÿÿÿÿÿ¬°´lM½z-¤0@Junknown
|?Ûsp+@xcjY@
¬±pÀR
ÿè=@EðéíY@J?,©UÀ%%%
%ÿÿÿÿÿÿÿÿÿÿÿÿÿÿÿÿ¦îß%11-1%%%
%ÿÿÿÿÿÿÿÿÿÿÿÿë¦îß%1138595
%ÿÿÿÿÿÿÿÿÿÿÿÿÿÿÿÿKLM
ÿÿÿÿ
%ÿÿÿÿÿÿÿÿÿÿÿÿÿÿÿÿNOPÿÿÿÿ
%QÿÿÿÿÿÿÿÿÿÿÿÿÈ!Ê¿È¼R¤ò5ö©+@Sunknown
W¿s~EÀ¤
yX@
lv¤fÀoW×Ó=Àu®æY@
lv¤fÀ
%ÿÿÿÿÿÿÿÿÿÿÿÿÿÿÿÿTOUÿÿÿÿ
%ÿÿÿÿÿÿÿÿÿÿÿÿÿÿÿÿTÿÿÿÿ
%VÿÿÿÿÿÿÿÿÿÿÿÿÿÿÿÿW
nÄ	ÝAÀ*®àoXY@lv¤fÀ¦.Ñ$M6ÀzÓ8¯¡ÊY@À@5íÀ%%
%ÿÿÿÿÿÿÿÿXÿÿÿÿ¥îÛY
%YÿÿÿÿÿÿÿÿÿÿÿÿZ%
%ÿÿÿÿÿÿÿÿÿÿÿÿÿÿÿÿAÜùY/8À,¹Y@
lv¤fÀ®6ÒP¸ï¿upÅuåÀ¿
%ÿÿÿÿÿÿÿÿÿÿÿÿÿÿÿÿ[\ÿÿÿÿ
%]ÿÿÿÿÿÿÿÿÿÿÿÿ^XÄæãÀ'½cíu*@_unknown
$AÜùY/8À,¹Y@lv¤fÀ¦.Ñ$M6ÀzÓ8¯¡ÊY@øbÿÀ%%%
%ÿÿÿÿÿÿÿÿÿÿÿÿÿÿÿÿ¦îß%11-1%%%
%ÿÿÿÿÿÿÿÿÿÿÿÿñ¦îß%1131110%%
%ÿÿÿÿÿÿÿÿ`ÿÿÿÿ¥îÛÕ2
%ÿÿÿÿÿÿÿÿÿÿÿÿÿÿÿÿ$AÜùY/8À,¹Y@
lv¤fÀ%%
%ÿÿÿÿÿÿÿÿaÿÿÿÿ¥îÛQ#%
%ÿÿÿÿÿÿÿÿÿÿÿÿÿÿÿÿþH+m2À]]ñÌ´Y@
lv¤fÀ÷x4â?%âË.?2¶Ä¤Pê?%%%
%ÿÿÿÿÿÿÿÿÿÿÿÿ"ö¦îß%1146717
%ÿÿÿÿÿÿÿÿÿÿÿÿÿÿÿÿ¡$bc
¢ÿÿÿÿ
%ÿÿÿÿÿÿÿÿÿÿÿÿÿÿÿÿ$ de¢ÿÿÿÿ
%fÿÿÿÿÿÿÿÿÿÿÿÿÿÿÿÿ$g
¬cB«¶(À/#¨Y@^-=³ ÀÀ½`_ÀuÕù½Y@)x²cÀ%%%
%ÿÿÿÿÿÿÿÿÿÿÿÿ%ù¦îß%1134936%%%
%ÿÿÿÿÿÿÿÿÿÿÿÿ'û¦îß%112492%%%
%ÿÿÿÿÿÿÿÿÿÿÿÿ,¦îß%112494%%
%ÿÿÿÿÿÿÿÿhÿÿÿÿ-¥îÛ¸	
%iÿÿÿÿÿÿÿÿÿÿÿÿjkÿÿÿÿl
,Gp	ÞRÀivY'>T@lv¤fÀcÊAsÄOÀÌ-s2¿U@!LôÀ%
%ÿÿÿÿÿÿÿÿÿÿÿÿÿÿÿÿ¢.%Àï îºÃY@ïÕÇúõÀÌ£Î`Mß?³Jýï?±]&x¿Ú.çì¿qDÝ¿%%%
%ÿÿÿÿÿÿÿÿÿÿÿÿ0¦îß%115026%%
%ÿÿÿÿÿÿÿÿmÿÿÿÿ1¥îÛ
%nÿÿÿÿÿÿÿÿÿÿÿÿopÿÿÿÿq
x:Ã	+]
@ÝÚ¥¥Y@*x²cÀ17;Õ¡+@s.B[@×lZÀ
%rÿÿÿÿÿÿÿÿÿÿÿÿÿÿÿÿA1
x:Ã	+]
@ûÜÚ¥¥Y@:x²cÀ#6;Õ¡+@s.B[@ÖlZÀ%
%ÿÿÿÿÿÿÿÿÿÿÿÿÿÿÿÿ¨·8.@µ¼[@l[@üC_5-À,³Æð"¿ 0Aï?3¡µÇ:Ë¿Üß8¸ï¿à>èÀ?
%ÿÿÿÿÿÿÿÿÿÿÿÿÿÿÿÿds3¯tÿÿÿÿ
%uÿÿÿÿÿÿÿÿÿÿÿÿvWì³Ù4­õ¼Nüfs¬#@®wunknown
À½`_À#¨Y@^-=³ À¥²`_ÀsWºY@ï«xÒÀ
%ÿÿÿÿÿÿÿÿÿÿÿÿÿÿÿÿxy4±zÿÿÿÿ
%{ÿÿÿÿÿÿÿÿÿÿÿÿ7!7ó<v@SPêV"'@°|unknown
À½`_À?WºY@ñ«xÒÀñ<Ã	+]
@$ÝÚ¥¥Y@)x²cÀ%%%
%ÿÿÿÿÿÿÿÿÿÿÿÿÿÿÿÿ5¦îß%11-1%%%
%ÿÿÿÿÿÿÿÿÿÿÿÿ6¦îß%1138688%%
%ÿÿÿÿÿÿÿÿ}ÿÿÿÿ7¥îÛÀ<
%~ÿÿÿÿÿÿÿÿÿÿÿÿ7ÅU¯9@unknown
x:Ã	+]
@$ÝÚ¥¥Y@)x²cÀ¼j?g@¹_IÍZ@&[­ûêÀ
%ÿÿÿÿÿÿÿÿÿÿÿÿÿÿÿÿx:Ã	+]
@$ÝÚ¥¥Y@)x²cÀ%%%
%ÿÿÿÿÿÿÿÿÿÿÿÿ9
¦îß%1138681%%%
%ÿÿÿÿÿÿÿÿÿÿÿÿ;¦îß%115033%%
%ÿÿÿÿÿÿÿÿÿÿÿÿ<¥îÛ£
%ÿÿÿÿÿÿÿÿÿÿÿÿÿÿÿÿ

¾`_ÀÙ¾²ÂY@Tù[>À#ÇÔþ=ÀË]SeY@iw·¦À%
%ÿÿÿÿÿÿÿÿÿÿÿÿÿÿÿÿÝBËêäë@e(s,©Y@å[ÛÀ»"[ö©¿uaÇÝ7õï?ú5F0}¿ý±¥/Ã¿è3ßRs£ï?%%%
%ÿÿÿÿÿÿÿÿÿÿÿÿ?¦îß%1148066%%%
%ÿÿÿÿÿÿÿÿÿÿÿÿB¦îß%1181%%
%ÿÿÿÿÿÿÿÿÿÿÿÿC¥îÛK
%ÿÿÿÿÿÿÿÿÿÿÿÿQÿÿÿÿ
úysÈ&À¸ËæqDW@çM«+@HÞÌ¦©ÀÕw{Y@f[P=À:@
%ÿÿÿÿÿÿÿÿÿÿÿÿÿÿÿÿÑC
D!ÀOàR©ÉfT@»:C5@¢InírÀzJ¶OW@rß")
A@%
%ÿÿÿÿÿÿÿÿÿÿÿÿÿÿÿÿÇsCÜÀÇe_TT@Ü[/_ú3@ýRPìZÒï¿éUÀQpq¿5tÝº¿6æ+-æÝº¿9ÔÂÒï?%%%
%ÿÿÿÿÿÿÿÿÿÿÿÿÿÿÿÿD¦îß%11-1
%ÿÿÿÿÿÿÿÿÿÿÿÿÿÿÿÿDÿÿÿÿ
%ÿÿÿÿÿÿÿÿÿÿÿÿÿÿÿÿÅGHÈ
ÿÿÿÿ
%ÿÿÿÿÿÿÿÿÿÿÿÿÿÿÿÿGÄÿÿÿÿ
%ÿÿÿÿÿÿÿÿÿÿÿÿÿÿÿÿÖGÇ
ÿÿÿÿ
%ÿÿÿÿÿÿÿÿÿÿÿÿcô&Pí<S«è:0@Gunknown
E÷rà	'À^àÝ1$W@Fù8@jA¿ù-$ÀÃËæqDW@q[P=À:@
%ÿÿÿÿÿÿÿÿÿÿÿÿÎÁÊf~nð¼SòþîK@Hunknown
jA¿ù-$ÀGM¿V@[P=À:@[T
¨L#ÀÆËæqDW@ðA@
%ÿÿÿÿÿÿÿÿÿÿÿÿÿÿÿÿÊJËÿÿÿÿ
%ÿÿÿÿÿÿÿÿÿÿÿÿÿÿÿÿJÉËÿÿÿÿ
%ÿÿÿÿÿÿÿÿÿÿÿÿÿÿÿÿÊ
gT
¨L#À£)¨|T@ðA@êD!ÀJM¿V@;$®îG@%%
%ÿÿÿÿÿÿÿÿÿÿÿÿK¥îÛû
% ÿÿÿÿÿÿÿÿÿÿÿÿM¡
%¢ÿÿÿÿÿÿÿÿÿÿÿÿK£%
%ÿÿÿÿÿÿÿÿÿÿÿÿÿÿÿÿêD!Ào@9åAyV@Wß")
A@Ë¹¤bq æ¿¯ä±æ?ªÒQL¬¿
%ÿÿÿÿÿÿÿÿÿÿÿÿÿÿÿÿÑL¤
Àÿÿÿÿ
%ÿÿÿÿÿÿÿÿÿÿÿÿÿÿÿÿLÐ¥¦Àÿÿÿÿ%%
%ÿÿÿÿÿÿÿÿ§ÿÿÿÿM¥îÛù%
%ÿÿÿÿÿÿÿÿÿÿÿÿÿÿÿÿÇHÞÌ¦©ÀxJ¶OW@Ä;ëxf9@!¢Â1¸¿ò´öTÓÖ¿\è¾í?%%
%ÿÿÿÿÿÿÿÿ¨ÿÿÿÿN¥îÛú%
%ÿÿÿÿÿÿÿÿÿÿÿÿÿÿÿÿÔD!Ài@9åAyV@mß")
A@ÃªÎ%È¿d§Á>TèØ?Êù­8Úì¿
%ÿÿÿÿÿÿÿÿÿÿÿÿÿÿÿÿÆO×
ÿÿÿÿ
%©ÿÿÿÿÿÿÿÿÿÿÿÿSpÝÕ´zô<ª^,9Ø/@O«unknown
OysÈ&ÀÃËæqDW@çM«+@jA¿ù-$ÀÕw{Y@/[P=À:@
%ÿÿÿÿÿÿÿÿÿÿÿÿÿÿÿÿ¬­PÙ
®ÿÿÿÿ
%¯ÿÿÿÿÿÿÿÿÿÿÿÿªPp[`q<Të1×	/N.@P°unknown
úysÈ&ÀzJ¶OW@RçM«+@ÌHÞÌ¦©ÀÕw{Y@ÌÄ;ëxf9@%%%
%ÿÿÿÿÿÿÿÿÿÿÿÿÿÿÿÿQ¦îß%11-1%%%
%ÿÿÿÿÿÿÿÿÿÿÿÿR¦îß%1131267%%
%ÿÿÿÿÿÿÿÿ±ÿÿÿÿS¥îÛ63
%ÿÿÿÿÿÿÿÿÿÿÿÿÿÿÿÿjA¿ù-$ÀÃËæqDW@[P=À:@%%
%ÿÿÿÿÿÿÿÿ²ÿÿÿÿT¥îÛ73
%ÿÿÿÿÿÿÿÿÿÿÿÿÿÿÿÿÌHÞÌ¦©ÀzJ¶OW@Ä;ëxf9@%%%
%ÿÿÿÿÿÿÿÿÿÿÿÿW"¦îß%1124%%
%ÿÿÿÿÿÿÿÿ³ÿÿÿÿX¥îÛ%
%ÿÿÿÿÿÿÿÿÿÿÿÿÿÿÿÿtxå¼¼kÀRÒI@c[À|à60iÀD¡½JÕ¿éWêÂÌî¿û1ÕvÛ°¿ôco î¿¶düæÕ?%%%
%ÿÿÿÿÿÿÿÿÿÿÿÿÿÿÿÿY¦îß%11-1
%ÿÿÿÿÿÿÿÿÿÿÿÿÿÿÿÿ´\*?#ÿÿÿÿ
%ÿÿÿÿÿÿÿÿÿÿÿÿÿÿÿÿ\´]è
#ÿÿÿÿ
%µÿÿÿÿÿÿÿÿÿÿÿÿê ¦%õÃú<,pûÑGr.@¶unknown
ØsZmÀôÖIhï¢ZÀ
lv¤fÀÑïA±-lÀrÅMûXÀ
lv¤fÀ
%ÿÿÿÿÿÿÿÿÿÿÿÿÿÿÿÿ^]·¸'ÿÿÿÿ
%¹ÿÿÿÿÿÿÿÿÿÿÿÿê=m=º~óÉ@¢)@]»unknown
ÐsZmÀ»Y¨E³XÀ
lv¤fÀ%XJmÀrÅMûXÀA»ë`2À%%
%ÿÿÿÿÿÿÿÿ¼ÿÿÿÿ`¥îÛ
%½ÿÿÿÿÿÿÿÿÿÿÿÿæ¾%
%ÿÿÿÿÿÿÿÿÿÿÿÿÿÿÿÿ?ÙOC#nÀ[I²3)>VÀ
lv¤fÀÐ¢óØuÛ?DEýì¿%%
%ÿÿÿÿÿÿÿÿ¿ÿÿÿÿa¥îÛ¡%
%ÿÿÿÿÿÿÿÿÿÿÿÿÿÿÿÿ&ÙOC#nÀÉI²3)>VÀlv¤fÀDÜÛ°Ê¿ì +nì×?V^sÿ.þì?%%%
%ÿÿÿÿÿÿÿÿÿÿÿÿb*¦îß%1131154%%
%ÿÿÿÿÿÿÿÿÀÿÿÿÿc¥îÛ3
%ÿÿÿÿÿÿÿÿÿÿÿÿÿÿÿÿHÙOC#nÀdI²3)>VÀ
lv¤fÀ%%
%ÿÿÿÿÿÿÿÿÁÿÿÿÿf¥îÛ %
%ÿÿÿÿÿÿÿÿÿÿÿÿÿÿÿÿ°á¯<ÎnÀiºP	sSÀD3÷ºÀ®ÅX´?»ÕUå?Cn¨Öµç¿%%%
%ÿÿÿÿÿÿÿÿÿÿÿÿg,¦îß%1131178%%
%ÿÿÿÿÿÿÿÿÂÿÿÿÿh¥îÛ3
%ÿÿÿÿÿÿÿÿÿÿÿÿÿÿÿÿ°á¯<ÎnÀiºP	sSÀD3÷ºÀ%%%
%ÿÿÿÿÿÿÿÿÿÿÿÿk.¦îß%1146761
%ÿÿÿÿÿÿÿÿÿÿÿÿÿÿÿÿÃÄoø
ÿÿÿÿ
%ÅÿÿÿÿÿÿÿÿÿÿÿÿhÈùÖ7½rÀ,uR¦N7@oÆunknown
°á¯<ÎnÀwºP	sSÀD3÷ºÀ 24¶nÀ
'ÿ¤úÎKÀ÷	ÇQÀ%%%
%ÿÿÿÿÿÿÿÿÿÿÿÿÿÿÿÿp¦îß%11-1
%Çÿÿÿÿÿÿÿÿÿÿÿÿ<pÿÿÿÿÈ
°á¯<ÎnÀwºP	sSÀäZÊXÀu÷p<nunÀóêAGZKÀ÷	ÇQÀ%%%
%ÿÿÿÿÿÿÿÿÿÿÿÿq8¦îß%1133076%%
%ÿÿÿÿÿÿÿÿÉÿÿÿÿr¥îÛ°5
%ÿÿÿÿÿÿÿÿÿÿÿÿÿÿÿÿ724¶nÀ
'ÿ¤úÎKÀû	ÇQÀ
%ÿÿÿÿÿÿÿÿÿÿÿÿÿÿÿÿÊËtÿÌÿÿÿÿ
%Íÿÿÿÿÿÿÿÿÿÿÿÿ ÙÄ
oðê<rDï#£ó3@þÎunknown
724¶nÀ''ÿ¤úÎKÀû	ÇQÀ!Ùw¸ìÔmÀFm±ì¢BÀ(PhEÀ%%%
%ÿÿÿÿÿÿÿÿÿÿÿÿÿÿÿÿv¦îß%11-1%%%
%ÿÿÿÿÿÿÿÿÿÿÿÿw:¦îß%1133077%%%
%ÿÿÿÿÿÿÿÿÿÿÿÿy<¦îß%111256%%
%ÿÿÿÿÿÿÿÿÏÿÿÿÿz¥îÛâ
%ÐÿÿÿÿÿÿÿÿÿÿÿÿÿÿÿÿÃz
°á¯<ÎnÀwºP	sSÀE3÷ºÀIY/ùî£nÀ§&ÿ¤úÎKÀ^ñf0À%
%ÿÿÿÿÿÿÿÿÿÿÿÿÿÿÿÿBã¬±/ÔnÀoå¹úTÀãª÷¢À¹Þ8ìöï¿)Eí´C?&®ð8¡¥?§iGqH?e
÷:þï?%%%
%ÿÿÿÿÿÿÿÿÿÿÿÿ|@¦îß%1133119%%
%ÿÿÿÿÿÿÿÿÑÿÿÿÿ~¥îÛ
%ÒÿÿÿÿÿÿÿÿÿÿÿÿÓ%
%ÿÿÿÿÿÿÿÿÿÿÿÿÿÿÿÿà="AmÀ¦,TW}CÀW_ìXEÀ£°ï'bÚ°¿«×¥ÒW¯?5²ÊÙÔÞï?
%ÿÿÿÿÿÿÿÿÿÿÿÿÿÿÿÿÔÕ
ÿÿÿÿ
%ÿÿÿÿÿÿÿÿÿÿÿÿÿÿÿÿ
Ö×
ÿÿÿÿ
%ØÿÿÿÿÿÿÿÿÿÿÿÿÿÿÿÿÒ
-Ùw¸ìÔmÀYm±ì¢BÀf0îúºEÀ&¬¨41kÀB&( ;À-PhEÀ%%
%ÿÿÿÿÿÿÿÿÙÿÿÿÿ¥îÛ%
%ÿÿÿÿÿÿÿÿÿÿÿÿÿÿÿÿ-Ùw¸ìÔmÀYm±ì¢BÀ.PhEÀeYBÊÛ?=dQ\¶?Hû."£°ì¿%%
%ÿÿÿÿÿÿÿÿÚÿÿÿÿ¥îÛã
%ÛÿÿÿÿÿÿÿÿÿÿÿÿÜÌÿÿÿÿÝ
Òµg	ÎnÀÃX{éF½MÀû	ÇQÀ!Ùw¸ìÔmÀFm±ì¢BÀ@Ò÷Ù~À%
%ÿÿÿÿÿÿÿÿÿÿÿÿÿÿÿÿÔgûV °kÀLZÊ?>Ànrtÿñ-ÀNØºÜ§Ö¿ðÐsýÐí?sHÒ¦´¿}^°s³pÌ¿~\:3ï?%%%
%ÿÿÿÿÿÿÿÿÿÿÿÿE¦îß%1147448%%%
%ÿÿÿÿÿÿÿÿÿÿÿÿH¦îß%111278%%
%ÿÿÿÿÿÿÿÿÞÿÿÿÿ¥îÛø
%ßÿÿÿÿÿÿÿÿÿÿÿÿàÿÿÿÿá
ÉÒâ[äkÀêÞ [·CÀ
lv¤fÀM-!pjÀi¤8ò@Àf0îúºEÀ
%âÿÿÿÿÿÿÿÿÿÿÿÿÿÿÿÿ
ãÎ6#jÀÿé¶ËCÀ
lv¤fÀM-!pjÀd9eù®CÀM 0=]À%
%ÿÿÿÿÿÿÿÿÿÿÿÿÿÿÿÿ"ÕüdþiÀ<À9ÛÍCÀîUrØ[ÀÕ³	×?E1HDsí?-¥×H¹øÈ¿ä{bRþÝ¿Â{Ö)±Dì¿
%ÿÿÿÿÿÿÿÿÿÿÿÿÿÿÿÿãäå
ÿÿÿÿ
%ÿÿÿÿÿÿÿÿÿÿÿÿÿÿÿÿæçèÿÿÿÿ
%éÿÿÿÿÿÿÿÿÿÿÿÿêppðoø¼¦b
N¢@ëunknown
b¡jÀrØ¤uïDÀ
lv¤fÀvWX¾iÀÿé¶ËCÀ
lv¤fÀ
%ÿÿÿÿÿÿÿÿÿÿÿÿÿÿÿÿ!ÿÿÿÿ
%ÿÿÿÿÿÿÿÿÿÿÿÿÿÿÿÿæì
ÿÿÿÿ%%
%ÿÿÿÿÿÿÿÿíÿÿÿÿ¥îÛ
%îÿÿÿÿÿÿÿÿÿÿÿÿï%
%ÿÿÿÿÿÿÿÿÿÿÿÿÿÿÿÿ_¡jÀÿé¶ËCÀ
lv¤fÀuqìÌ_ªí¿>÷ùTÿ×?
%ÿÿÿÿÿÿÿÿÿÿÿÿÿÿÿÿðñÿÿÿÿ
%òÿÿÿÿÿÿÿÿÿÿÿÿógL°îû;ô?ôunknown
ãÎ6#jÀêÞ [·CÀ
lv¤fÀM-!pjÀ9eù®CÀM 0=]À%%%
%ÿÿÿÿÿÿÿÿÿÿÿÿÿÿÿÿ¦îß%11-1%%%
%ÿÿÿÿÿÿÿÿÿÿÿÿM¦îß%1131161%%
%ÿÿÿÿÿÿÿÿõÿÿÿÿ¥îÛ	3
%ÿÿÿÿÿÿÿÿÿÿÿÿÿÿÿÿãÎ6#jÀêÞ [·CÀ
lv¤fÀ%%
%ÿÿÿÿÿÿÿÿöÿÿÿÿ¥îÛ5%
%ÿÿÿÿÿÿÿÿÿÿÿÿÿÿÿÿÈÒâ[äkÀi¤8ò@Àf0îúºEÀ§}úm^?ñtòHJÈ¿uèjï¿%%%
%ÿÿÿÿÿÿÿÿÿÿÿÿQ¦îß%1146767
%ÿÿÿÿÿÿÿÿÿÿÿÿÿÿÿÿ*.Yÿÿÿÿ
%ÿÿÿÿÿÿÿÿÿÿÿÿÿÿÿÿ)ä?
Yÿÿÿÿ%%
%ÿÿÿÿÿÿÿÿ÷ÿÿÿÿ¥îÛ
%øÿÿÿÿÿÿÿÿÿÿÿÿù%
%ÿÿÿÿÿÿÿÿÿÿÿÿÿÿÿÿÑïA±-lÀËÖIhï¢ZÀ
lv¤fÀr #"éä?>Ö!9è¿
%úÿÿÿÿÿÿÿÿÿÿÿÿ `e«b¿=«£lýMÏh@)ûunknown
ÌÜ7çkÀ_LÈ`[Àlv¤fÀèñîÔkÀ¿ÿ¿7F[ÀèL+îOÀ%%%
%ÿÿÿÿÿÿÿÿÿÿÿÿÿÿÿÿ¦îß%11-1%%%
%ÿÿÿÿÿÿÿÿÿÿÿÿX¦îß%1131150%%
%ÿÿÿÿÿÿÿÿüÿÿÿÿ ¥îÛþ2
%ÿÿÿÿÿÿÿÿÿÿÿÿÿÿÿÿÌÜ7çkÀ¿ÿ¿7F[À
lv¤fÀ%%
%ÿÿÿÿÿÿÿÿýÿÿÿÿ¢¥îÛ§%
%ÿÿÿÿÿÿÿÿÿÿÿÿÿÿÿÿÚ¾¶ÇÀkÀb»{OÂa[À	lv¤fÀQ÷82çEË¿«L¿ìX?SD²yCï?%%
%ÿÿÿÿÿÿÿÿþÿÿÿÿ¤¥îÛ%
%ÿÿÿÿÿÿÿÿÿÿÿÿÿÿÿÿ;Â¹B¢øjÀãVNÄ%y[ÀBJ8íhÀmìJ»ò­¿e·¸ëñï¿@ç/ÜNm¿·ÏNùñï¿Èò­?%%%
%ÿÿÿÿÿÿÿÿÿÿÿÿ¦]¦îß%1146756
%ÿÿÿÿÿÿÿÿÿÿÿÿÿÿÿÿ9¨ÿ:ÿÿÿÿ
%ÿÿÿÿÿÿÿÿÿÿÿÿÿÿÿÿ¨8:ÿÿÿÿ
%ÿÿÿÿÿÿÿÿÿÿÿÿÿÿÿÿ¨
ÂèñîÔkÀî1MýÌ©[ÀèL+îOÀZÓùjÀ!LÈ`[Àû²\*äiÀ%%
%ÿÿÿÿÿÿÿÿÿÿÿÿ©¥îÛª%
%ÿÿÿÿÿÿÿÿÿÿÿÿÿÿÿÿZÓùjÀî1MýÌ©[À¡N!Kt|ÀÛÏÀÚãÞ¿@G§£?øz×¾Ôÿë¿%%%
%ÿÿÿÿÿÿÿÿÿÿÿÿª`¦îß%1131187%%
%ÿÿÿÿÿÿÿÿÿÿÿÿ«¥îÛ3
%ÿÿÿÿÿÿÿÿÿÿÿÿ,Í.of½«UÝîÑ@äunknown
ÑïA±-lÀLÈ`[À%lv¤fÀèñîÔkÀÏÖIhï¢ZÀèL+îOÀ
%ÿÿÿÿÿÿÿÿÿÿÿÿÿÿÿÿ¼èñîÔkÀ!LÈ`[ÀèL+îOÀ%%%
%ÿÿÿÿÿÿÿÿÿÿÿÿ­b¦îß%1127
%ÿÿÿÿÿÿÿÿÿÿÿÿÿÿÿÿ	
±C
ÿÿÿÿ
%ÿÿÿÿÿÿÿÿÿÿÿÿoiæYÄ"5@±
unknown
ZÓùjÀî1MýÌ©[À¡N!Kt|À?ÞSÊgÀr
ç?´îXÀ\G
`À%%%
%ÿÿÿÿÿÿÿÿÿÿÿÿÿÿÿÿ²¦îß%11-1
%ÿÿÿÿÿÿÿÿÿÿÿÿ²ÿÿÿÿ
ZÓùjÀî1MýÌ©[ÀóÆ=ëJÀ?ÞSÊgÀr
ç?´îXÀý\G
`À%%%
%ÿÿÿÿÿÿÿÿÿÿÿÿ³g¦îß%1131191%%%
%ÿÿÿÿÿÿÿÿÿÿÿÿ¶i¦îß%1146784
%ÿÿÿÿÿÿÿÿÿÿÿÿÿÿÿÿ¹ã
ÿÿÿÿ
%ÿÿÿÿÿÿÿÿÿÿÿÿÿÿÿÿ¹Jÿÿÿÿ
%ÿÿÿÿÿÿÿÿÿÿÿÿO;UÕ¢ê<àE$'Ú@¹unknown
ýßò6ØgÀÕ;ªßÍLÀ
lv¤fÀYëwgÀmÛÙ"óKÀ
lv¤fÀ
%ÿÿÿÿÿÿÿÿÿÿÿÿÿÿÿÿLº
Mÿÿÿÿ
%ÿÿÿÿÿÿÿÿÿÿÿÿÿÿÿÿºK¼R
Mÿÿÿÿ
%ÿÿÿÿÿÿÿÿÿÿÿÿÿÿÿÿº
YëwgÀ­~qKPÀlv¤fÀzü¤M$ÐfÀcÕ;ªßÍLÀ¿G¥Ì;ÞÀ%%
%ÿÿÿÿÿÿÿÿÿÿÿÿ»¥îÛ
%ÿÿÿÿÿÿÿÿÿÿÿÿJ%
%ÿÿÿÿÿÿÿÿÿÿÿÿÿÿÿÿ©%W~gÀ~qKPÀ
lv¤fÀ+¼Q6üRÝ¿4§~qì?
%ÿÿÿÿÿÿÿÿÿÿÿÿÿÿÿÿ½¼ 
¾ÿÿÿÿ
%!ÿÿÿÿÿÿÿÿÿÿÿÿÀ t]Ù="øyå^â1@¼#unknown
Ø%W~gÀ­~qKPÀlv¤fÀzü¤M$ÐfÀþ¨¦ÀNÀ¿G¥Ì;ÞÀ%%%
%ÿÿÿÿÿÿÿÿÿÿÿÿÿÿÿÿ¾¦îß%11-1
%$ÿÿÿÿÿÿÿÿÿÿÿÿ%¾ÿÿÿÿ&
Ø%W~gÀÎx¦¼fþRÀlv¤fÀ5$´XÙjfÀþ¨¦ÀNÀ¿G¥Ì;ÞÀ%%%
%ÿÿÿÿÿÿÿÿÿÿÿÿ¿r¦îß%1131169%%
%ÿÿÿÿÿÿÿÿ'ÿÿÿÿÀ¥îÛ3
%ÿÿÿÿÿÿÿÿÿÿÿÿÿÿÿÿÊ%W~gÀ­~qKPÀ
lv¤fÀ%%
%ÿÿÿÿÿÿÿÿ(ÿÿÿÿÂ¥îÛ+%
%ÿÿÿÿÿÿÿÿÿÿÿÿÿÿÿÿ¢x:áfÀ[¢~Õ÷QÀlv¤fÀ ²c¡UÐ?eývÒ¿Ê<¹±í?%%
%ÿÿÿÿÿÿÿÿ)ÿÿÿÿÄ¥îÛð
%*ÿÿÿÿÿÿÿÿÿÿÿÿ+`ÿÿÿÿ,
»³<êÝfÀAúq 4ÎVÀBngS#À²¯°¯'fÀÎx¦¼fþRÀ(0E­>À%
%ÿÿÿÿÿÿÿÿÿÿÿÿÿÿÿÿäß,TfÀ@Ç}åSÀ]³ñañÀ3usWëî?ù5ù¼?]øùõÖÍ¿_Äóì¿©~¦xjEÛ¿%%%
%ÿÿÿÿÿÿÿÿÿÿÿÿÆw¦îß%1146776
%ÿÿÿÿÿÿÿÿÿÿÿÿÿÿÿÿ_È-.`ÿÿÿÿ
%ÿÿÿÿÿÿÿÿÿÿÿÿÿÿÿÿÈ^k/`ÿÿÿÿ
%0ÿÿÿÿÿÿÿÿÿÿÿÿÿÿÿÿ^[
»³<êÝfÀAúq 4ÎVÀBngS#À²¯°¯'fÀÎx¦¼fþRÀ(0E­>À%%%
%ÿÿÿÿÿÿÿÿÿÿÿÿÉz¦îß%1133107%%
%ÿÿÿÿÿÿÿÿ1ÿÿÿÿÊ¥îÛÀ5
%ÿÿÿÿÿÿÿÿÿÿÿÿÿÿÿÿ5$´XÙjfÀÎx¦¼fþRÀjÝ®pûÀ%%%
%ÿÿÿÿÿÿÿÿÿÿÿÿÌ|¦îß%111270%%%
%ÿÿÿÿÿÿÿÿÿÿÿÿÑ¦îß%111290%%
%ÿÿÿÿÿÿÿÿ2ÿÿÿÿÒ¥îÛ
%3ÿÿÿÿÿÿÿÿÿÿÿÿ45ÿÿÿÿ6
¤ü×ôlÀI×ÃÎ;À®ÿèGÀ·B:üjÀQ£õÜ9À;øq¹~À%
%ÿÿÿÿÿÿÿÿÿÿÿÿÿÿÿÿôR<ækÀJ/Vßô8Àëe²ø-À|CSÿH³Ý¿Y ïâßýë?Ê­OiLÜÁ¿³ÁÊ®mÒ¿Ü%!¥î?%%%
%ÿÿÿÿÿÿÿÿÿÿÿÿÿÿÿÿÓ¦îß%11-1
%ÿÿÿÿÿÿÿÿÿÿÿÿÿÿÿÿ7Ô89
Óÿÿÿÿ
%ÿÿÿÿÿÿÿÿÿÿÿÿÿÿÿÿlÕ_/
mÿÿÿÿ
%ÿÿÿÿÿÿÿÿÿÿÿÿÿÿÿÿÕk:;mÿÿÿÿ
%<ÿÿÿÿÿÿÿÿÿÿÿÿÿÿÿÿk+
?ÞSÊgÀr
ç?´îXÀBngS#À²¯°¯'fÀ>Û$eUÀ(0E­>À%%
%ÿÿÿÿÿÿÿÿ=ÿÿÿÿÖ¥îÛ/
%>ÿÿÿÿÿÿÿÿÿÿÿÿ;?%
%ÿÿÿÿÿÿÿÿÿÿÿÿÿÿÿÿ?ÞSÊgÀr
ç?´îXÀ\G
`À±_ðùsÒ?æÞ,@Õ?å0¶`½ì¿%%
%ÿÿÿÿÿÿÿÿ@ÿÿÿÿ×¥îÛ0%
%ÿÿÿÿÿÿÿÿÿÿÿÿÿÿÿÿÅ?ÞSÊgÀõ
ç?´îXÀý\G
`Àä¿w³É¿åGFìãÀ¿ÂÆoByï¿%%
%ÿÿÿÿÿÿÿÿAÿÿÿÿÙ¥îÛó%
%ÿÿÿÿÿÿÿÿÿÿÿÿÿÿÿÿ /fÀ¬ÂJ!#VÀÎÏë£aÀÚ5ùE·òå?lùS<ç¿Ü£2Yµ¨¿£Rõú°?-A÷íï¿%%%
%ÿÿÿÿÿÿÿÿÿÿÿÿÜ¦îß%1133108%%%
%ÿÿÿÿÿÿÿÿÿÿÿÿß¦îß%111285%%
%ÿÿÿÿÿÿÿÿBÿÿÿÿà¥îÛÿ
%CÿÿÿÿÿÿÿÿÿÿÿÿÿÿÿÿDà
zü¤M$ÐfÀÎx¦¼fþRÀlÝ®pûÀÈ÷àeÀ³þ¨¦ÀNÀÚÞ¤]/À%
%ÿÿÿÿÿÿÿÿÿÿÿÿÿÿÿÿÇ(çjåeÀBàÌªD­SÀÈhòÏ9À¸£øC"î?6®	¢Ð?ú+	[Ë¿ßÙRä¿,u)«§·è¿
%ÿÿÿÿÿÿÿÿÿÿÿÿÿÿÿÿ{ãEF
ÿÿÿÿ
%ÿÿÿÿÿÿÿÿÿÿÿÿÿÿÿÿãzËG
ÿÿÿÿ
%ÿÿÿÿÿÿÿÿÿÿÿÿÿÿÿÿHIã}
Jÿÿÿÿ
%KÿÿÿÿÿÿÿÿÿÿÿÿLñÃÑIÓ<M1+DÝ3@ãNunknown
Èµg	ÎnÀàW{éF½MÀ[Ò÷Ù~À5&­9nÀîdÏDÀô©³Bô¾~À%%%
%ÿÿÿÿÿÿÿÿÿÿÿÿå¦îß%1133%%
%ÿÿÿÿÿÿÿÿOÿÿÿÿæ¥îÛ
%PÿÿÿÿÿÿÿÿÿÿÿÿQRÿÿÿÿS
HXb¨h@Ø¤uïDÀ
lv¤fÀzÖ«i@9eù®CÀL 0=]À
%TÿÿÿÿÿÿÿÿÿÿÿÿÿÿÿÿUæ
Xÿ!zþh@Æÿé¶ËCÀ
lv¤fÀóÕÆ@
i@9eù®CÀL 0=]À%
%ÿÿÿÿÿÿÿÿÿÿÿÿÿÿÿÿ~³Ë¾!i@ÖCy²ruCÀéô]Àµ³	×¿L1HDsí?2¥×H¹øÈ¿|bRþÝ¿¹{Ö)±Dì?%%%
%ÿÿÿÿÿÿÿÿÿÿÿÿÿÿÿÿç¦îß%11-1
%ÿÿÿÿÿÿÿÿÿÿÿÿÿÿÿÿVWXYçÿÿÿÿ
%ÿÿÿÿÿÿÿÿÿÿÿÿÿÿÿÿêWZÿÿÿÿ
%ÿÿÿÿÿÿÿÿÿÿÿÿÿÿÿÿêë
ÿÿÿÿ
%ÿÿÿÿÿÿÿÿÿÿÿÿÿÿÿÿíXê
ÿÿÿÿ
%[ÿÿÿÿÿÿÿÿÿÿÿÿXÓcï¼\+>î?]unknown
Á¼Ìj@[wÑç0uAÀ
lv¤fÀ%i¶\êj@7}Û5àWAÀ
lv¤fÀ
%ÿÿÿÿÿÿÿÿÿÿÿÿÿÿÿÿìë^_ÿÿÿÿ
%`ÿÿÿÿÿÿÿÿÿÿÿÿë¤Ìñ¹¼a%ÞÚN@ëbunknown
ÔñÒÚeÎj@ewÑç0uAÀ
lv¤fÀ5i¶\êj@n¤8ò@Àe0îúºEÀ
%ÿÿÿÿÿÿÿÿÿÿÿÿÿÿÿÿcdì
eÿÿÿÿ
%fÿÿÿÿÿÿÿÿÿÿÿÿgØÑá{h$½!×­Úé@ìhunknown
 ,L¶=il@ãI)í»CÀ
lv¤fÀ#K{l@¦,TW}CÀW_ìXEÀ
%ÿÿÿÿÿÿÿÿÿÿÿÿÿÿÿÿiídj
ÿÿÿÿ%%
%ÿÿÿÿÿÿÿÿkÿÿÿÿî¥îÛm
%lÿÿÿÿÿÿÿÿÿÿÿÿîm
%nÿÿÿÿÿÿÿÿÿÿÿÿo%
%ÿÿÿÿÿÿÿÿÿÿÿÿÿÿÿÿ¡,L¶=il@
ãI)í»CÀ
lv¤fÀ-9ö!3éí¿úÄ¾Ö?
%ÿÿÿÿÿÿÿÿÿÿÿÿÿÿÿÿpïqr
ÿÿÿÿ
%ÿÿÿÿÿÿÿÿÿÿÿÿÿÿÿÿstïuÿÿÿÿ
%vÿÿÿÿÿÿÿÿÿÿÿÿwàA×]í< ù¥±ÆÞ@ïxunknown
Íôg@¾é4GÀ
lv¤fÀHXb¨h@MØ¤uïDÀ
lv¤fÀ
%ÿÿÿÿÿÿÿÿÿÿÿÿÿÿÿÿyðóÿÿÿÿ
%ÿÿÿÿÿÿÿÿÿÿÿÿÿÿÿÿðysz
ÿÿÿÿ
%{ÿÿÿÿÿÿÿÿÿÿÿÿÿÿÿÿð|
KY¼if@	
R:±IÀ
lv¤fÀÍôg@i­y®EÀ"pÌ¦q~À%%
%ÿÿÿÿÿÿÿÿ}ÿÿÿÿñ¥îÛg
%~ÿÿÿÿÿÿÿÿÿÿÿÿñ%
%ÿÿÿÿÿÿÿÿÿÿÿÿÿÿÿÿÍôg@Àé4GÀ
lv¤fÀï1'ðè¿Ýô
ä¿
%ÿÿÿÿÿÿÿÿÿÿÿÿö¤Æ÷*^9@unknown
KY¼if@	
R:±IÀ
lv¤fÀ·vNÐ¢Ûg@c.N}zGÀùÕK±À%%%
%ÿÿÿÿÿÿÿÿÿÿÿÿÿÿÿÿô¦îß%11-1
%ÿÿÿÿÿÿÿÿÿÿÿÿûôÿÿÿÿ
KY¼if@¹ÛÙ"óKÀ
lv¤fÀ¿vNÐ¢Ûg@c.N}zGÀøÕK±À%%%
%ÿÿÿÿÿÿÿÿÿÿÿÿõ¦îß%1131122%%
%ÿÿÿÿÿÿÿÿÿÿÿÿö¥îÛâ2
%ÿÿÿÿÿÿÿÿÿÿÿÿÿÿÿÿ·vNÐ¢Ûg@c.N}zGÀ
lv¤fÀ
%ÿÿÿÿÿÿÿÿÿÿÿÿÿÿÿÿø¢
ÿÿÿÿ
%ÿÿÿÿÿÿÿÿÿÿÿÿ®¤Òß Ö+@øunknown
Î¥E.ºe@þ¨¦ÀNÀ¿G¥Ì;ÞÀKY¼if@	
R:±IÀùÕK±À%%
%ÿÿÿÿÿÿÿÿÿÿÿÿù¥îÛ»
%ÿÿÿÿÿÿÿÿÿÿÿÿ%
%ÿÿÿÿÿÿÿÿÿÿÿÿÿÿÿÿ±Ïàê@Âf@ÛÙ"óKÀ	lv¤fÀ×;Ôs¾¿U1N¢»øÆ?!GKê§?ï?%%
%ÿÿÿÿÿÿÿÿÿÿÿÿû¥îÛ %
%ÿÿÿÿÿÿÿÿÿÿÿÿÿÿÿÿY^g@®u]3SkDÀNUe<¸À=VÏ^ë¿RÀ¨æß?u×)ªëÈ¿2o?¤¿Ì¿×­ß¼½.ï?%%%
%ÿÿÿÿÿÿÿÿÿÿÿÿý£¦îß%1146728%%%
%ÿÿÿÿÿÿÿÿÿÿÿÿÿ¥¦îß%1131207%%%
%ÿÿÿÿÿÿÿÿÿÿÿÿ§¦îß%1140
%ÿÿÿÿÿÿÿÿÿÿÿÿ¸ðõÝèy½Ù0Ns:@unknown
ÚÉÊd@Îx¦¼fþRÀmÝ®pûÀRö´PãTe@ýu¨QÀäÞ¤]/À
%ÿÿÿÿÿÿÿÿÿÿÿÿÿÿÿÿ­ÿÿÿÿ
%ÿÿÿÿÿÿÿÿÿÿÿÿ®.eû¬½O¨ó@"ß8@¬unknown
´ÉÊd@°ýu¨QÀÖG¥Ì;ÞÀÎ¥E.ºe@þ¨¦ÀNÀäÞ¤]/À%%%
%ÿÿÿÿÿÿÿÿÿÿÿÿÿÿÿÿ¦îß%11-1%%%
%ÿÿÿÿÿÿÿÿÿÿÿÿ¬¦îß%1131211%%%
%ÿÿÿÿÿÿÿÿÿÿÿÿ
®¦îß%1146791
%ÿÿÿÿÿÿÿÿÿÿÿÿÿÿÿÿ
²
ÿÿÿÿ
%ÿÿÿÿÿÿÿÿÿÿÿÿ>`ðÿam½üI]rF»3@
unknown
Î_°¨¹e@r
ç?´îXÀ\G
`Àß]´f@>Û$eUÀ(0E­>À%%%
%ÿÿÿÿÿÿÿÿÿÿÿÿÿÿÿÿ¦îß%11-1%%%
%ÿÿÿÿÿÿÿÿÿÿÿÿ¶¦îß%1136915%%
%ÿÿÿÿÿÿÿÿÿÿÿÿ¥îÛ¤:
%ÿÿÿÿÿÿÿÿÿÿÿÿÿÿÿÿÙ_°¨¹e@¨>Û$eUÀ(0E­>À
%ÿÿÿÿÿÿÿÿÿÿÿÿÿÿÿÿ¸
ÿÿÿÿ
%ÿÿÿÿÿÿÿÿÿÿÿÿV§yu.@ unknown
ÚÉÊd@¨>Û$eUÀ(0E­>ÀÙ_°¨¹e@+ýu¨QÀäÞ¤]/À%%%
%ÿÿÿÿÿÿÿÿÿÿÿÿÿÿÿÿ¦îß%11-1
%¡ÿÿÿÿÿÿÿÿÿÿÿÿ¢ÿÿÿÿ£
ÚÉÊd@¨>Û$eUÀmÝ®pûÀRö´PãTe@ýu¨QÀäÞ¤]/À%%%
%ÿÿÿÿÿÿÿÿÿÿÿÿ¸¦îß%1136916%%%
%ÿÿÿÿÿÿÿÿÿÿÿÿº¦îß%113822%%
%ÿÿÿÿÿÿÿÿ¤ÿÿÿÿ¥îÛè%
%ÿÿÿÿÿÿÿÿÿÿÿÿÿÿÿÿ[øxræf@º£´9YÀwßÑª0Àbf~9ç¿úå¯V¦å¿Wq×9¿Þ$!§å¿íè'Ìç?
%ÿÿÿÿÿÿÿÿÿÿÿÿÿÿÿÿ¥¦§
ÿÿÿÿ
%ÿÿÿÿÿÿÿÿÿÿÿÿÿÿÿÿ¨©Áªÿÿÿÿ
%«ÿÿÿÿÿÿÿÿÿÿÿÿÆ¨Ï´:¬à=¬èv«½ö
@­unknown
¢ÝAÑj@Åÿ¿7F[À
lv¤fÀ´£ð9»k@ÏÖIhï¢ZÀ
lv¤fÀ
%ÿÿÿÿÿÿÿÿÿÿÿÿÿÿÿÿÃ©®Äÿÿÿÿ
%ÿÿÿÿÿÿÿÿÿÿÿÿÿÿÿÿÂÈÄÿÿÿÿ
%¯ÿÿÿÿÿÿÿÿÿÿÿÿÿÿÿÿÔ
%¬¿®Ñªj@PWGyb[À
lv¤fÀ§ÝAÑj@¿ÿ¿7F[ÀçL+îOÀ%%
%ÿÿÿÿÿÿÿÿ°ÿÿÿÿ¥îÛv
%±ÿÿÿÿÿÿÿÿÿÿÿÿÁ²%
%ÿÿÿÿÿÿÿÿÿÿÿÿÿÿÿÿ-¬¿®Ñªj@KWGyb[À
lv¤fÀ½Ó
	î?êølÖ?
%³ÿÿÿÿÿÿÿÿÿÿÿÿÑXñÔÏ´)½!KB.¨?@Ã´unknown
%¬¿®Ñªj@PWGyb[À
lv¤fÀÇºòæ¡¾j@!LÈ`[ÀèL+îOÀ%%%
%ÿÿÿÿÿÿÿÿÿÿÿÿÿÿÿÿ¦îß%11-1
%µÿÿÿÿÿÿÿÿÿÿÿÿ¶ÿÿÿÿ·
b«öi@Âõð¿Þv[À
lv¤fÀÇºòæ¡¾j@!LÈ`[ÀèL+îOÀ%%%
%ÿÿÿÿÿÿÿÿÿÿÿÿ ¿¦îß%1131139%%
%ÿÿÿÿÿÿÿÿ¸ÿÿÿÿ!¥îÛò2
%ÿÿÿÿÿÿÿÿÿÿÿÿÿÿÿÿ-¬¿®Ñªj@KWGyb[À
lv¤fÀ
%ÿÿÿÿÿÿÿÿÿÿÿÿÿÿÿÿ¹º#Ï
»ÿÿÿÿ
%¼ÿÿÿÿÿÿÿÿÿÿÿÿÑ-ä©W'*6>@#½unknown
f¥ìh@î1MýÌ©[ÀèL+îOÀÇºòæ¡¾j@!LÈ`[À¡N!Kt|À%%
%ÿÿÿÿÿÿÿÿ¾ÿÿÿÿ$¥îÛ+
%¿ÿÿÿÿÿÿÿÿÿÿÿÿ$À%
%ÿÿÿÿÿÿÿÿÿÿÿÿÿÿÿÿb«öi@õð¿Þv[À
lv¤fÀã<ÕÀMí?*çqRª?¬¥d6pÚ?%%
%ÿÿÿÿÿÿÿÿÁÿÿÿÿ&¥îÛì
%ÂÿÿÿÿÿÿÿÿÿÿÿÿÃÄÿÿÿÿÄ
%¬¿®Ñªj@PWGyb[À
lv¤fÀ§ÝAÑj@¿ÿ¿7F[ÀçL+îOÀ%
%ÿÿÿÿÿÿÿÿÿÿÿÿÿÿÿÿk­3+çíj@&ã¨´V[ÀGB9~À=ø \¯?É([Â;ðï¿FOÙÜ¿m6å?ðÑÿï¿%%%
%ÿÿÿÿÿÿÿÿÿÿÿÿ(Ä¦îß%1146746%%
%ÿÿÿÿÿÿÿÿÅÿÿÿÿ+¥îÛ+%
%ÿÿÿÿÿÿÿÿÿÿÿÿÿÿÿÿ ñvg@©çÑyàYÀóÆ=ëJÀ¿(µ¤YÙ?!«Ü8;MÏ¿bEì?%%%
%ÿÿÿÿÿÿÿÿÿÿÿÿ,Ç¦îß%1136923%%
%ÿÿÿÿÿÿÿÿÆÿÿÿÿ-¥îÛ§:
%ÿÿÿÿÿÿÿÿÿÿÿÿÿÿÿÿf¥ìh@î1MýÌ©[À¡N!Kt|À%%%
%ÿÿÿÿÿÿÿÿÿÿÿÿ/É¦îß%113826%%%
%ÿÿÿÿÿÿÿÿÿÿÿÿ5Õ¦îß%113842%%
%ÿÿÿÿÿÿÿÿÇÿÿÿÿ6¥îÛü%
%ÿÿÿÿÿÿÿÿÿÿÿÿÿÿÿÿS»°´¶Ue@BàÌªD­SÀK°ãîÀ¸£øC"î¿5®	¢Ð?ù+	[Ë¿RwGVTÌ¿0up×4ï?%%%
%ÿÿÿÿÿÿÿÿÿÿÿÿÿÿÿÿ7¦îß%11-1
%ÿÿÿÿÿÿÿÿÿÿÿÿÿÿÿÿÈÉÊË
7ÿÿÿÿ
%ÿÿÿÿÿÿÿÿÿÿÿÿÿÿÿÿã:ÌÍ
Öÿÿÿÿ
%ÿÿÿÿÿÿÿÿÿÿÿÿÿÿÿÿ:âÎÏÖÿÿÿÿ
%ÿÿÿÿÿÿÿÿÿÿÿÿÿÿÿÿÐÊ:åÑÿÿÿÿ
%ÒÿÿÿÿÿÿÿÿÿÿÿÿÓÀä!í½Ôã`B@äÕunknown
2«x°ö¾l@àW{éF½MÀ-PhEÀÓh¸m@Çl±ì¢BÀ4Ò÷Ù~À
%ÿÿÿÿÿÿÿÿÿÿÿÿÿÿÿÿÖ×;ç
Øÿÿÿÿ
%Ùÿÿÿÿÿÿÿÿÿÿÿÿ->íYÄ"5@;Úunknown
ß]´f@î1MýÌ©[À¡N!Kt|Àf¥ìh@r
ç?´îXÀ\G
`À%%%
%ÿÿÿÿÿÿÿÿÿÿÿÿÿÿÿÿ<¦îß%11-1%%%
%ÿÿÿÿÿÿÿÿÿÿÿÿ=Ù¦îß%1136920%%
%ÿÿÿÿÿÿÿÿÛÿÿÿÿ>¥îÛ¥:
%ÿÿÿÿÿÿÿÿÿÿÿÿÿÿÿÿß]´f@r
ç?´îXÀ\G
`À%%%
%ÿÿÿÿÿÿÿÿÿÿÿÿ@Û¦îß%1136917%%%
%ÿÿÿÿÿÿÿÿÿÿÿÿBÝ¦îß%113824%%
%ÿÿÿÿÿÿÿÿÜÿÿÿÿC¥îÛê%
%ÿÿÿÿÿÿÿÿÿÿÿÿÿÿÿÿ) sOî$i@3åÕ·ò[Àê²EhbÀ+gHÖÅà¿^½å@ë¿ç­ªÓ¨U?^Du@ë¿·M>×Åà?%%%
%ÿÿÿÿÿÿÿÿÿÿÿÿFâ¦îß%1148%%
%ÿÿÿÿÿÿÿÿÝÿÿÿÿG¥îÛ*
%Þÿÿÿÿÿÿÿÿÿÿÿÿßàÿÿÿÿá
ý`AÅne6@9Ä]$XÀlv¤fÀxZ+«G@¦ÁÞáVÀäÓW!À
%âÿÿÿÿÿÿÿÿÿÿÿÿÿÿÿÿãG
öªpÔáD$@ÑÉ<õF3XÀlv¤fÀ(M"½ì9@Uí¬EQWÀËå¹¯À%
%ÿÿÿÿÿÿÿÿÿÿÿÿÿÿÿÿÉ°Í=¯;@»/1Â<XÀ°´Ä×yÀ<ê	2Aª?$<¸ï¿PÛÉïRÄ?¬`dÚ§ôï¿²«~ïª¿%%%
%ÿÿÿÿÿÿÿÿÿÿÿÿÿÿÿÿH¦îß%11-1
%ÿÿÿÿÿÿÿÿÿÿÿÿÿÿÿÿäåæçHÿÿÿÿ
%ÿÿÿÿÿÿÿÿÿÿÿÿÿÿÿÿøKåèãÿÿÿÿ
%ÿÿÿÿÿÿÿÿÿÿÿÿÿÿÿÿK÷Lû
ãÿÿÿÿ
%ÿÿÿÿÿÿÿÿÿÿÿÿÿÿÿÿNæKú
ÿÿÿÿ
%éÿÿÿÿÿÿÿÿÿÿÿÿýÝ&Ú­¼êfA£UU'@ùëunknown
µ½`_Àæ¿¤ùÔWÀ
lv¤fÀl¿6ÒR:@tÛÅ1­WÀ
lv¤fÀ
%ìÿÿÿÿÿÿÿÿÿÿÿÿý6GEÓ@½ØÓ¾4@Líunknown
µ½`_ÀyÛÅ1­WÀ
lv¤fÀò»`_À7²=VÀAWÄÀ%%
%ÿÿÿÿÿÿÿÿîÿÿÿÿO¥îÛ=
%ïÿÿÿÿÿÿÿÿÿÿÿÿúð%
%ÿÿÿÿÿÿÿÿÿÿÿÿÿÿÿÿOéü/Àé¿¤ùÔWÀ
lv¤fÀüÊz]ôï?&,sp9G«?
%ÿÿÿÿÿÿÿÿÿÿÿÿÿÿÿÿñòP
óÿÿÿÿ
%ôÿÿÿÿÿÿÿÿÿÿÿÿòKj2¼.@Põunknown
Ä1*!Ò2ÀUí¬EQWÀAWÄÀµ½`_À;²=VÀËå¹¯À%%
%ÿÿÿÿÿÿÿÿöÿÿÿÿQ¥îÛÅ
%÷ÿÿÿÿÿÿÿÿÿÿÿÿQø%
%ÿÿÿÿÿÿÿÿÿÿÿÿÿÿÿÿIéü/Àë¿¤ùÔWÀlv¤fÀÍ@ú¸-ß?cbôÂ!Ë?iÁUû;ë?
%ÿÿÿÿÿÿÿÿÿÿÿÿÿÿÿÿùRúûÿÿÿÿ
%ÿÿÿÿÿÿÿÿÿÿÿÿÿÿÿÿRùTÿÿÿÿ
%üÿÿÿÿÿÿÿÿÿÿÿÿÿÿÿÿý
^±6NAÀÑÉ<õF3XÀlv¤fÀ$Ä1*!Ò2ÀUí¬EQWÀËå¹¯À%%
%ÿÿÿÿÿÿÿÿþÿÿÿÿS¥îÛÇ
%ÿÿÿÿÿÿÿÿÿÿÿÿÿ	%
%ÿÿÿÿÿÿÿÿÿÿÿÿÿÿÿÿ"Ä1*!Ò2À[í¬EQWÀËå¹¯À6ÖQG­Ã¿ºpsc*NÃ¿Ú¥Æ?ï¿
%ÿÿÿÿÿÿÿÿÿÿÿÿÿÿÿÿ	T		
ÿÿÿÿ
%	ÿÿÿÿÿÿÿÿÿÿÿÿ	ÀÚü×¼V+¯³FY!@T	unknown
ÄÏ:?ÀÏÉ<õF3XÀ
lv¤fÀ*}èk6À6Ä]$XÀ
lv¤fÀ%%%
%ÿÿÿÿÿÿÿÿÿÿÿÿUê¦îß%1131082%%
%ÿÿÿÿÿÿÿÿ	ÿÿÿÿV¥îÛº2
%ÿÿÿÿÿÿÿÿÿÿÿÿÿÿÿÿ*}èk6ÀÎÉ<õF3XÀ
lv¤fÀ%%
%ÿÿÿÿÿÿÿÿ	ÿÿÿÿW¥îÛ¹2
%ÿÿÿÿÿÿÿÿÿÿÿÿÿÿÿÿQéü/Àå¿¤ùÔWÀ
lv¤fÀ
%ÿÿÿÿÿÿÿÿÿÿÿÿÿÿÿÿ		Y
		
ÿÿÿÿ
%ÿÿÿÿÿÿÿÿÿÿÿÿÿÿÿÿ	
	Y	ÿÿÿÿ
%	ÿÿÿÿÿÿÿÿÿÿÿÿ	|ÁØåè+ð<ûX_Æj$@Y	unknown
D	]²ÁT@!Ò9P~R@
lv¤fÀOlW@E";£ûS@
lv¤fÀ
%ÿÿÿÿÿÿÿÿÿÿÿÿÿÿÿÿ	Z]ÿÿÿÿ
%ÿÿÿÿÿÿÿÿÿÿÿÿÿÿÿÿZ			
ÿÿÿÿ
%	ÿÿÿÿÿÿÿÿÿÿÿÿÿÿÿÿZ	
oëqùñaP@ß! ²#S@
lv¤fÀö>®'òT@kvY'>T@!LôÀ%%
%ÿÿÿÿÿÿÿÿ	ÿÿÿÿ[¥îÛ&
%	ÿÿÿÿÿÿÿÿÿÿÿÿ[	%
%ÿÿÿÿÿÿÿÿÿÿÿÿÿÿÿÿD	]²ÁT@@";£ûS@
lv¤fÀ¨ï¿ØQz Î?
%	ÿÿÿÿÿÿÿÿÿÿÿÿ`k,=Cl/@	unknown
oëqùñaP@ÒÄ©ñ+T@
lv¤fÀVHèR@kvY'>T@!LôÀ%%%
%ÿÿÿÿÿÿÿÿÿÿÿÿÿÿÿÿ^¦îß%11-1
%	ÿÿÿÿÿÿÿÿÿÿÿÿd^ÿÿÿÿ	
&¤!KP@ÒÄ©ñ+T@
lv¤fÀVHèR@!¨5.ÃT@!LôÀ%%%
%ÿÿÿÿÿÿÿÿÿÿÿÿ_í¦îß%1131057%%
%ÿÿÿÿÿÿÿÿ	ÿÿÿÿ`¥îÛ¡2
%ÿÿÿÿÿÿÿÿÿÿÿÿÿÿÿÿVHèR@ÒÄ©ñ+T@
lv¤fÀ%%
%ÿÿÿÿÿÿÿÿ	ÿÿÿÿb¥îÛì%
%ÿÿÿÿÿÿÿÿÿÿÿÿÿÿÿÿ&¤!KP@!¨5.ÃT@
lv¤fÀê|§k³?[ÂÙ»ëMÂ¿<ãÞóï?%%
%ÿÿÿÿÿÿÿÿ	ÿÿÿÿd¥îÛ@%
%ÿÿÿÿÿÿÿÿÿÿÿÿÿÿÿÿÀ´ÅYÑP@ýq+T@ÄBoéÀÜ¬M%1Ø?æÈÄöoí? ~f&°º?-_þÑ?¨å)Ùî¿%%%
%ÿÿÿÿÿÿÿÿÿÿÿÿfò¦îß%1146663
%ÿÿÿÿÿÿÿÿÿÿÿÿÿÿÿÿ&h 	!	'ÿÿÿÿ
%ÿÿÿÿÿÿÿÿÿÿÿÿÿÿÿÿh%"	#	
'ÿÿÿÿ
%$	ÿÿÿÿÿÿÿÿÿÿÿÿÿÿÿÿ%%	
úc©AH@kvY'>T@!LôÀw|~2(ÊP@êýûg½LW@®ÐßÙ:À%%
%ÿÿÿÿÿÿÿÿ&	ÿÿÿÿi¥îÛï%
%ÿÿÿÿÿÿÿÿÿÿÿÿÿÿÿÿúc©AH@êýûg½LW@¡¥Ó®·ëÀ)¥(Kõé?Ppû)¤â¿?^é±,ª¿%%%
%ÿÿÿÿÿÿÿÿÿÿÿÿjõ¦îß%1131256%%
%ÿÿÿÿÿÿÿÿ'	ÿÿÿÿk¥îÛ13
%ÿÿÿÿÿÿÿÿÿÿÿÿÿÿÿÿoëqùñaP@kvY'>T@!LôÀ%%%
%ÿÿÿÿÿÿÿÿÿÿÿÿm÷¦îß%1172
%(	ÿÿÿÿÿÿÿÿÿÿÿÿ)	ïRè.7§=@@}*	unknown
ÔÓ_;@'s¡ßW@À@5íÀ49{I@A®àoXY@nUº¯ØCÀ
%ÿÿÿÿÿÿÿÿÿÿÿÿÿÿÿÿ+	 	q0
,	ÿÿÿÿ
%-	ÿÿÿÿÿÿÿÿÿÿÿÿ)	XÑ>âóé<þ_ÿv«C@5@q.	unknown
úc©AH@æýûg½LW@¡¥Ó®·ëÀ?9{I@'s¡ßW@nUº¯ØCÀ%%%
%ÿÿÿÿÿÿÿÿÿÿÿÿÿÿÿÿr¦îß%11-1
%/	ÿÿÿÿÿÿÿÿÿÿÿÿ
rÿÿÿÿ0	
ÔÓ_;@æýûg½LW@À@5íÀ?9{I@A®àoXY@nUº¯ØCÀ%%%
%ÿÿÿÿÿÿÿÿÿÿÿÿsü¦îß%1131260%%%
%ÿÿÿÿÿÿÿÿÿÿÿÿvþ¦îß%1146808%%%
%ÿÿÿÿÿÿÿÿÿÿÿÿy¦îß%1138594%%
%ÿÿÿÿÿÿÿÿ1	ÿÿÿÿz¥îÛÂ<
%ÿÿÿÿÿÿÿÿÿÿÿÿÿÿÿÿJ
ÿè=@cjY@J?,©UÀ
%ÿÿÿÿÿÿÿÿÿÿÿÿÿÿÿÿ2	3	|9
4	ÿÿÿÿ
%5	ÿÿÿÿÿÿÿÿÿÿÿÿz ©(IÉ<ã¼)	JµEV?6@|6	unknown
C
ÿè=@'s¡ßW@R?,©UÀ?9{I@cjY@nUº¯ØCÀ%%%
%ÿÿÿÿÿÿÿÿÿÿÿÿÿÿÿÿ~¦îß%11-1
%7	ÿÿÿÿÿÿÿÿÿÿÿÿ2~ÿÿÿÿ8	
Ó_;@'s¡ßW@À@5íÀ?9{I@»cjY@nUº¯ØCÀ%%%
%ÿÿÿÿÿÿÿÿÿÿÿÿ¦îß%1138591%%%
%ÿÿÿÿÿÿÿÿÿÿÿÿ
¦îß%114956%%
%ÿÿÿÿÿÿÿÿ9	ÿÿÿÿ¥îÛV
%:	ÿÿÿÿÿÿÿÿÿÿÿÿ;	<	ÿÿÿÿ=	
q$º[@ì	Ï#TÀ:	Ãñº~ÀÅ§®»^@sGÑQÀ\´Pz}À%
%ÿÿÿÿÿÿÿÿÿÿÿÿÿÿÿÿ´î?@«CÍªY@rP°FDÀiLpÞñÉ·?mºNüoØï?W)ñ¸1 ¿24dAÔ¿I$áKî¿
%ÿÿÿÿÿÿÿÿÿÿÿÿÿÿÿÿB>	?	¬ÿÿÿÿ
%ÿÿÿÿÿÿÿÿÿÿÿÿÿÿÿÿAF@	¬ÿÿÿÿ%%
%ÿÿÿÿÿÿÿÿA	ÿÿÿÿ¥îÛï1%
%ÿÿÿÿÿÿÿÿÿÿÿÿÿÿÿÿAÃ	+]
@ûÜÚ¥¥Y@:x²cÀ9Di¼Áí?{|jº?YáÏkÖ?%%%
%ÿÿÿÿÿÿÿÿÿÿÿÿ¦îß%1149257
%ÿÿÿÿÿÿÿÿÿÿÿÿÿÿÿÿGB@	
Hÿÿÿÿ
%ÿÿÿÿÿÿÿÿÿÿÿÿÿÿÿÿFB	C	Hÿÿÿÿ
%D	ÿÿÿÿÿÿÿÿÿÿÿÿÿÿÿÿGo
%<Ûsp+@xcjY@
¬±pÀR
ÿè=@s.B[@ÖlZÀ%%
%ÿÿÿÿÿÿÿÿE	ÿÿÿÿ¥îÛ1%
%ÿÿÿÿÿÿÿÿÿÿÿÿÿÿÿÿ?Ûsp+@ôDðéíY@
¬±pÀ$úÎç#5ï?
ÓâM¦µ¿\>TÌR(Ê?
%ÿÿÿÿÿÿÿÿÿÿÿÿÿÿÿÿF	G	H	
ÿÿÿÿ
%ÿÿÿÿÿÿÿÿÿÿÿÿÿÿÿÿI	J	MK	ÿÿÿÿ
%L	ÿÿÿÿÿÿÿÿÿÿÿÿR°ìST§ç<M	ÿµ®r4(@N	unknown
ÃöYKÀQ»ZfW@
lv¤fÀA¿s~EÀ¤
yX@
lv¤fÀ
%ÿÿÿÿÿÿÿÿÿÿÿÿÿÿÿÿOJ	O	
Pÿÿÿÿ
%ÿÿÿÿÿÿÿÿÿÿÿÿÿÿÿÿNU
Pÿÿÿÿ
%P	ÿÿÿÿÿÿÿÿÿÿÿÿÿÿÿÿQ	
W¿s~EÀ¤
yX@lv¤fÀoW×Ó=Àu®æY@À@5íÀ%%
%ÿÿÿÿÿÿÿÿR	ÿÿÿÿ¥îÛX
%S	ÿÿÿÿÿÿÿÿÿÿÿÿMT	%
%ÿÿÿÿÿÿÿÿÿÿÿÿÿÿÿÿoW×Ó=ÀR®æY@
lv¤fÀy·sî¿sr¸³(ªÓ¿
%ÿÿÿÿÿÿÿÿÿÿÿÿÿÿÿÿU	V	ÿÿÿÿ
%W	ÿÿÿÿÿÿÿÿÿÿÿÿ´ãxÈÇ½X	7_ûM0@Y	unknown
nÄ	ÝAÀ*®àoXY@lv¤fÀW×Ó=Àu®æY@À@5íÀ%%%
%ÿÿÿÿÿÿÿÿÿÿÿÿÿÿÿÿ¦îß%11-1
%Z	ÿÿÿÿÿÿÿÿÿÿÿÿ[	ÿÿÿÿ\	
nÄ	ÝAÀ*®àoXY@lv¤fÀ¦.Ñ$M6ÀzÓ8¯¡ÊY@À@5íÀ%%%
%ÿÿÿÿÿÿÿÿÿÿÿÿ¦îß%1131109%%
%ÿÿÿÿÿÿÿÿ]	ÿÿÿÿ¥îÛÔ2
%ÿÿÿÿÿÿÿÿÿÿÿÿÿÿÿÿW×Ó=Àu®æY@
lv¤fÀ
%ÿÿÿÿÿÿÿÿÿÿÿÿÿÿÿÿ^	_	\
`	ÿÿÿÿ
%a	ÿÿÿÿÿÿÿÿÿÿÿÿ^s.&@b	unknown
Ë1Ñ$M6ÀuÕù½Y@"²r}ÀÖ|ç'ÀzÓ8¯¡ÊY@øbÿÀ%%
%ÿÿÿÿÿÿÿÿc	ÿÿÿÿ¥îÛÐ"
%d	ÿÿÿÿÿÿÿÿÿÿÿÿV	e	%
%ÿÿÿÿÿÿÿÿÿÿÿÿÿÿÿÿ¨.Ñ$M6ÀlÓ8¯¡ÊY@¡øbÿÀßéÕyÄzÂ¿dYÜ²¿ÓÿY¨ï¿%%%
%ÿÿÿÿÿÿÿÿÿÿÿÿ¦îß%1146716%%%
%ÿÿÿÿÿÿÿÿÿÿÿÿ¦îß%1134940
%ÿÿÿÿÿÿÿÿÿÿÿÿÿÿÿÿf	g	 ch	ÿÿÿÿ
%i	ÿÿÿÿÿÿÿÿÿÿÿÿj	I/cýF1@bk	unknown
¬cB«¶(À$ÝÚ¥¥Y@"²r}ÀÖ|ç'ÀuÕù½Y@)x²cÀ
%ÿÿÿÿÿÿÿÿÿÿÿÿÿÿÿÿs®¡e
tÿÿÿÿ
%l	ÿÿÿÿÿÿÿÿÿÿÿÿj	NCóVRÜ3@¡m	unknown
¬cB«¶(À/#¨Y@^-=³ ÀÀ½`_À$ÝÚ¥¥Y@)x²cÀ%%%
%ÿÿÿÿÿÿÿÿÿÿÿÿÿÿÿÿ¢¦îß%11-1
%n	ÿÿÿÿÿÿÿÿÿÿÿÿo	¢ÿÿÿÿp	
¬cB«¶(À/#¨Y@^-=³ ÀÀ½`_ÀuÕù½Y@)x²cÀ%%%
%ÿÿÿÿÿÿÿÿÿÿÿÿ¦-¦îß%112495%%
%ÿÿÿÿÿÿÿÿq	ÿÿÿÿ§¥îÛ¹	
%r	ÿÿÿÿÿÿÿÿÿÿÿÿs	t	ÿÿÿÿu	
,Gp	ÞRÀivY'>T@lv¤fÀÃöYKÀ8Q»ZfW@¡¥Ó®·ëÀ
%v	ÿÿÿÿÿÿÿÿÿÿÿÿÿÿÿÿw	§
,Gp	ÞRÀivY'>T@lv¤fÀcÊAsÄOÀÌ-s2¿U@!LôÀ%
%ÿÿÿÿÿÿÿÿÿÿÿÿÿÿÿÿÿÐ"4åNÀõpÈvU@Xå2æãÀõÛ¬M%1Ø¿æÈÄöoí? ~f&°º?
-_þÑ?¨å)Ùî?%%%
%ÿÿÿÿÿÿÿÿÿÿÿÿª1¦îß%115027%%
%ÿÿÿÿÿÿÿÿx	ÿÿÿÿ«¥îÛ
%y	ÿÿÿÿÿÿÿÿÿÿÿÿz	Hÿÿÿÿ{	
%<Ûsp+@xcjY@
¬±pÀR
ÿè=@s.B[@ÖlZÀ
%|	ÿÿÿÿÿÿÿÿÿÿÿÿÿÿÿÿ}	«
x:Ã	+]
@ÝÚ¥¥Y@*x²cÀ17;Õ¡+@s.B[@×lZÀ%
%ÿÿÿÿÿÿÿÿÿÿÿÿÿÿÿÿöµ
ùTÓ/@t
w¤|[@Æ-ÀIà:_Î¿¥7ÿ~Éî?©ú	È4Á¿¡üß¿MIôÏ§×ë?%%%
%ÿÿÿÿÿÿÿÿÿÿÿÿÿÿÿÿ¬¦îß%11-1
%ÿÿÿÿÿÿÿÿÿÿÿÿÿÿÿÿ®d~		
tÿÿÿÿ
%	ÿÿÿÿÿÿÿÿÿÿÿÿÿÿÿÿdo	
¦­cB«¶(À#¨Y@^-=³ À¥²`_À$ÝÚ¥¥Y@)x²cÀ%%
%ÿÿÿÿÿÿÿÿ	ÿÿÿÿ¯¥îÛ_#
%	ÿÿÿÿÿÿÿÿÿÿÿÿ		%
%ÿÿÿÿÿÿÿÿÿÿÿÿÿÿÿÿ¥²`_ÀGWºY@ï«xÒÀØ´±¿FîÝÁÿï¿
%ÿÿÿÿÿÿÿÿÿÿÿÿÿÿÿÿy°		
zÿÿÿÿ
%ÿÿÿÿÿÿÿÿÿÿÿÿÿÿÿÿ°x		zÿÿÿÿ
%	ÿÿÿÿÿÿÿÿÿÿÿÿÿÿÿÿy	
:Æ`_À?WºY@ñ«xÒÀñ<Ã	+]
@6ÙJÃàËY@ x²cÀ%%
%ÿÿÿÿÿÿÿÿ	ÿÿÿÿ±¥îÛ1%
%ÿÿÿÿÿÿÿÿÿÿÿÿÿÿÿÿø<Ã	+]
@òÜÚ¥¥Y@+x²cÀ!r!e+æ¿.ë'b=Ù¤¿`
ç¿%%%
%ÿÿÿÿÿÿÿÿÿÿÿÿ´7¦îß%1149254%%
%ÿÿÿÿÿÿÿÿ	ÿÿÿÿµ¥îÛ1
%	ÿÿÿÿÿÿÿÿÿÿÿÿ		
%ÿÿÿÿÿÿÿÿÿÿÿÿÿÿÿÿ		}	µ	ÿÿÿÿ%
%ÿÿÿÿÿÿÿÿÿÿÿÿÿÿÿÿ¼j?g@¹_IÍZ@&[­ûêÀèÚá®W¿³ìZ#ÂÂ¿ÒZªµ®ï¿%%%
%ÿÿÿÿÿÿÿÿÿÿÿÿ¹<¦îß%115034%%
%ÿÿÿÿÿÿÿÿ	ÿÿÿÿº¥îÛ¤
%	ÿÿÿÿÿÿÿÿÿÿÿÿ		ÿÿÿÿ	
À`_ÀÙ¾²ÂY@ß6û÷ÎHÀ`R»*q¥ÀÌ]SeY@lw·¦À
%	ÿÿÿÿÿÿÿÿÿÿÿÿÿÿÿÿ	º

¾`_ÀÙ¾²ÂY@Tù[>À#ÇÔþ=ÀË]SeY@iw·¦À%
%ÿÿÿÿÿÿÿÿÿÿÿÿÿÿÿÿä=Ò´öû¿X©p$jY@ ²o0OÀ¸:=§,.?Ëo]-Kî?	uô
Ô¿AÚµUÛï¿1ÞºÊ1¸¿%%%
%ÿÿÿÿÿÿÿÿÿÿÿÿ¾C¦îß%1182%%
%ÿÿÿÿÿÿÿÿ	ÿÿÿÿ¿¥îÛL
%	ÿÿÿÿÿÿÿÿÿÿÿÿ		ÿÿÿÿ	
R FJï+ÀÆÓ§0&»U@N4©D¥'@örà	'À	ÀôÑÚW@Fù8@%
%ÿÿÿÿÿÿÿÿÿÿÿÿÿÿÿÿJ¦¶eÀ00myY@0O0aK'@VÅ¢þÐíÏ¿
)bÏé¿»ÆÑurwá¿wýh	â?ªT¶nê¿%%%
%ÿÿÿÿÿÿÿÿÿÿÿÿÿÿÿÿÀ¦îß%11-1
%ÿÿÿÿÿÿÿÿÿÿÿÿÿÿÿÿÃ		Dÿÿÿÿ
%ÿÿÿÿÿÿÿÿÿÿÿÿÿÿÿÿÃÐ¤Dÿÿÿÿ
%ÿÿÿÿÿÿÿÿÿÿÿÿÿÿÿÿ 	¡	Ã
¢	ÿÿÿÿ
%£	ÿÿÿÿÿÿÿÿÿÿÿÿT¤	Ï¸q'Ç0@Ã¥	unknown
ÌHÞÌ¦©À=¢'U@ò¿á"&@KI!RÀzJ¶OW@Ä;ëxf9@
%ÿÿÿÿÿÿÿÿÿÿÿÿÿÿÿÿ¦	§	Å
¨	ÿÿÿÿ
%©	ÿÿÿÿÿÿÿÿÿÿÿÿÎã]lgï¼Våö#@Åª	unknown
örà	'ÀGM¿V@Fù8@]T
¨L#À}àÝ1$W@ðA@
%ÿÿÿÿÿÿÿÿÿÿÿÿÿÿÿÿÖÆ«	¬	
ÿÿÿÿ
%­	ÿÿÿÿÿÿÿÿÿÿÿÿÿÿÿÿÆ®	
E÷rà	'À^àÝ1$W@çM«+@jA¿ù-$Àâw{Y@q[P=À:@%%
%ÿÿÿÿÿÿÿÿ¯	ÿÿÿÿÇ¥îÛý
%°	ÿÿÿÿÿÿÿÿÿÿÿÿÇ±	%
%ÿÿÿÿÿÿÿÿÿÿÿÿÿÿÿÿF÷rà	'À^àÝ1$W@îFù8@ÜÅû§@á?.ÒÚçZÈ?ÈßvSAê?%%
%ÿÿÿÿÿÿÿÿ²	ÿÿÿÿÈ¥îÛü%
%ÿÿÿÿÿÿÿÿÿÿÿÿÿÿÿÿ[T
¨L#ÀJM¿V@ðA@³
¼ËÒ­¿'ß²ô(Ñ?gyòCv¶î¿
%ÿÿÿÿÿÿÿÿÿÿÿÿÿÿÿÿ¥³	É
´	ÿÿÿÿ
%µ	ÿÿÿÿÿÿÿÿÿÿÿÿÍ¨´Æ*©¨Â¼¶	0Ý)O$Ë/@É·	unknown
¢:(³Å"À£)¨|T@qß")
A@
D!Àk@9åAyV@;$®îG@
%ÿÿÿÿÿÿÿÿÿÿÿÿÿÿÿÿ¸	¹	Ê
º	ÿÿÿÿ
%»	ÿÿÿÿÿÿÿÿÿÿÿÿ¶	Î¯l7B÷0@Ê¼	unknown
gT
¨L#À¤)¨|T@ðA@¢:(³Å"ÀGM¿V@;$®îG@%%%
%ÿÿÿÿÿÿÿÿÿÿÿÿÿÿÿÿË¦îß%11-1
%½	ÿÿÿÿÿÿÿÿÿÿÿÿ¾	Ëÿÿÿÿ¿	
gT
¨L#À£)¨|T@ðA@êD!ÀJM¿V@;$®îG@%%%
%ÿÿÿÿÿÿÿÿÿÿÿÿÌK¦îß%1131270%%
%ÿÿÿÿÿÿÿÿÀ	ÿÿÿÿÍ¥îÛ83
%ÿÿÿÿÿÿÿÿÿÿÿÿÿÿÿÿD!Àk@9åAyV@rß")
A@%%
%ÿÿÿÿÿÿÿÿÁ	ÿÿÿÿÎ¥îÛ93
%ÿÿÿÿÿÿÿÿÿÿÿÿÿÿÿÿgT
¨L#ÀGM¿V@ðA@
%Â	ÿÿÿÿÿÿÿÿÿÿÿÿÃ	T>rKÝ0¶(@Ä	unknown
ÏHÞÌ¦©ÀOàR©ÉfT@»:C5@¢InírÀzJ¶OW@Ä;ëxf9@
%ÿÿÿÿÿÿÿÿÿÿÿÿÿÿÿÿ³	Ñ¦
´	ÿÿÿÿ
%Å	ÿÿÿÿÿÿÿÿÿÿÿÿÃ	Í8~1µ.@ÑÆ	unknown
D!ÀOàR©ÉfT@»:C5@¢InírÀk@9åAyV@rß")
A@%%%
%ÿÿÿÿÿÿÿÿÿÿÿÿÒM¦îß%1131268%%%
%ÿÿÿÿÿÿÿÿÿÿÿÿÔN¦îß%1131269%%
%ÿÿÿÿÿÿÿÿÇ	ÿÿÿÿ×¥îÛ
%È	ÿÿÿÿÿÿÿÿÿÿÿÿ×É	%
%ÿÿÿÿÿÿÿÿÿÿÿÿÿÿÿÿÓA¿ù-$ÀÉËæqDW@0[P=À:@ðòëí´¿I@Ölâ?ôÿPõé¿
%ÿÿÿÿÿÿÿÿÿÿÿÿÿÿÿÿ­ØÊ	Ë	®ÿÿÿÿ
%ÿÿÿÿÿÿÿÿÿÿÿÿÿÿÿÿØ¬ 	Ì	®ÿÿÿÿ
%Í	ÿÿÿÿÿÿÿÿÿÿÿÿÿÿÿÿ¬Î	
úysÈ&ÀzJ¶OW@:/i0+@ÌHÞÌ¦©ÀÙøËoZ@ØÄ;ëxf9@%%
%ÿÿÿÿÿÿÿÿÏ	ÿÿÿÿÙ¥îÛ%
%ÿÿÿÿÿÿÿÿÿÿÿÿÿÿÿÿúysÈ&ÀÈw{Y@^çM«+@\GP-yÏ?rûÜÙªã¿¶lè?%%%
%ÿÿÿÿÿÿÿÿÿÿÿÿÜS¦îß%1146812%%%
%ÿÿÿÿÿÿÿÿÿÿÿÿÞT¦îß%1146813%%%
%ÿÿÿÿÿÿÿÿÿÿÿÿáX¦îß%1125
%ÿÿÿÿÿÿÿÿÿÿÿÿÿÿÿÿåäÐ	Ñ	#ÿÿÿÿ%%
%ÿÿÿÿÿÿÿÿÒ	ÿÿÿÿæ¥îÛ%
%ÿÿÿÿÿÿÿÿÿÿÿÿÿÿÿÿØsZmÀÅMûXÀ
lv¤fÀ#	H	±ç?ï³Â½å¿
%ÿÿÿÿÿÿÿÿÿÿÿÿÿÿÿÿÓ	Ô	ç¸
Õ	ÿÿÿÿ
%Ö	ÿÿÿÿÿÿÿÿÿÿÿÿºhì4ÁìË;@ç×	unknown
°á¯<ÎnÀºY¨E³XÀA»ë`2À1%XJmÀiºP	sSÀD3÷ºÀ%%
%ÿÿÿÿÿÿÿÿØ	ÿÿÿÿè¥îÛ¢
%Ù	ÿÿÿÿÿÿÿÿÿÿÿÿèÚ	%
%ÿÿÿÿÿÿÿÿÿÿÿÿÿÿÿÿªsZmÀÒÅMûXÀ
lv¤fÀÄKª?×¯ÚÈ¿ö³ÉYï?%%%
%ÿÿÿÿÿÿÿÿÿÿÿÿé`¦îß%1131153%%
%ÿÿÿÿÿÿÿÿÛ	ÿÿÿÿê¥îÛ3
%ÿÿÿÿÿÿÿÿÿÿÿÿÿÿÿÿÐsZmÀrÅMûXÀ
lv¤fÀ%%%
%ÿÿÿÿÿÿÿÿÿÿÿÿìa¦îß%1131180%%%
%ÿÿÿÿÿÿÿÿÿÿÿÿïc¦îß%1146760%%%
%ÿÿÿÿÿÿÿÿÿÿÿÿñf¦îß%1131179%%%
%ÿÿÿÿÿÿÿÿÿÿÿÿôh¦îß%1146781
%ÿÿÿÿÿÿÿÿÿÿÿÿÿÿÿÿÄ÷Ü	Ý	
ÿÿÿÿ
%ÿÿÿÿÿÿÿÿÿÿÿÿÿÿÿÿ÷ÃÞ	ß	ÿÿÿÿ%%
%ÿÿÿÿÿÿÿÿà	ÿÿÿÿø¥îÛ%
%ÿÿÿÿÿÿÿÿÿÿÿÿÿÿÿÿá¯<ÎnÀvºP	sSÀ?3÷ºÀûÐê¼½ ?[ë®ósî?¯9ìÓ?%%
%ÿÿÿÿÿÿÿÿá	ÿÿÿÿú¥îÛà%
%ÿÿÿÿÿÿÿÿÿÿÿÿÿÿÿÿ AóZÃnÀ(,gO
TÀ*AÉórÀmÅâråï¿Ð%èSg«?ÕrTäÀ®¿KÓuPË®¿ÿÇn+ñï?%%%
%ÿÿÿÿÿÿÿÿÿÿÿÿür¦îß%1147446
%ÿÿÿÿÿÿÿÿÿÿÿÿÿÿÿÿËþâ	ã	Ìÿÿÿÿ
%ÿÿÿÿÿÿÿÿÿÿÿÿÿÿÿÿþÊ{GÌÿÿÿÿ
%ä	ÿÿÿÿÿÿÿÿÿÿÿÿÿÿÿÿË
Òµg	ÎnÀÃX{éF½MÀû	ÇQÀ!Ùw¸ìÔmÀFm±ì¢BÀ@Ò÷Ù~À%%
%ÿÿÿÿÿÿÿÿå	ÿÿÿÿÿ¥îÛ%
%ÿÿÿÿÿÿÿÿÿÿÿÿÿÿÿÿ!Ùw¸ìÔmÀ\m±ì¢BÀ(PhEÀl\HÖ¿÷ÂÆ±½Öí¿iÊâwÚ×³¿%%%
%ÿÿÿÿÿÿÿÿÿÿÿÿz¦îß%111257%%%
%ÿÿÿÿÿÿÿÿÿÿÿÿÿÿÿÿ¦îß%11-1%%%
%ÿÿÿÿÿÿÿÿÿÿÿÿ~¦îß%1133081%%
%ÿÿÿÿÿÿÿÿæ	ÿÿÿÿ¥îÛ±5
%ÿÿÿÿÿÿÿÿÿÿÿÿÿÿÿÿ+Ùw¸ìÔmÀFm±ì¢BÀ-PhEÀ
%ÿÿÿÿÿÿÿÿÿÿÿÿÿÿÿÿj7
ÕÓÿÿÿÿ
%ç	ÿÿÿÿÿÿÿÿÿÿÿÿè	®ó?v3"4@Ôé	unknown
+Ùw¸ìÔmÀFm±ì¢BÀ®ÿèGÀ2¬¨41kÀ[&( ;À-PhEÀ
%ÿÿÿÿÿÿÿÿÿÿÿÿÿÿÿÿê	ë	×ì	ÿÿÿÿ
%í	ÿÿÿÿÿÿÿÿÿÿÿÿEjÁ-r»#½è	E¯¶Q6@@Öî	unknown
ÉÒâ[äkÀp¤8ò@Àf0îúºEÀ&¬¨41kÀB&( ;À®ÿèGÀ%%%
%ÿÿÿÿÿÿÿÿÿÿÿÿÿÿÿÿ¦îß%11-1%%%
%ÿÿÿÿÿÿÿÿÿÿÿÿ
¦îß%1133079%%%
%ÿÿÿÿÿÿÿÿÿÿÿÿ¦îß%111258%%
%ÿÿÿÿÿÿÿÿï	ÿÿÿÿ¥îÛä
%ð	ÿÿÿÿÿÿÿÿÿÿÿÿñ	ì	ÿÿÿÿò	
ÉÒâ[äkÀp¤8ò@Àf0îúºEÀ#¾ÙYC³iÀB&( ;À®ÿèGÀ%
%ÿÿÿÿÿÿÿÿÿÿÿÿÿÿÿÿýÔV	oÀ´ü"ÝNÀò(ÑhÀ[]òðí¿©ÅaÖ?qWyÖú¹?~0Ê¨¥Y?ä´	E}ýï?%%%
%ÿÿÿÿÿÿÿÿÿÿÿÿ¦îß%111279%%
%ÿÿÿÿÿÿÿÿó	ÿÿÿÿ¥îÛù
%ô	ÿÿÿÿÿÿÿÿÿÿÿÿõ	ö	ÿÿÿÿ÷	
Èµg	ÎnÀ¬CÎ4ÕRÀû	ÇQÀGY/ùî£nÀ&ÿ¤úÎKÀÒ÷Ù~À%
%ÿÿÿÿÿÿÿÿÿÿÿÿÿÿÿÿÍ-µRÞÞiÀÚ©BQCÀ¶»9ÀÖ\:¿+?Ô?ª;'MÔí?`6K!<Æ¿#È´#ß¿:÷ñôë¿%%%
%ÿÿÿÿÿÿÿÿÿÿÿÿÿÿÿÿ¦îß%11-1
%ÿÿÿÿÿÿÿÿÿÿÿÿÿÿÿÿHø	ù	
ÿÿÿÿ
%ÿÿÿÿÿÿÿÿÿÿÿÿÿÿÿÿú	û	åü	ÿÿÿÿ
%ý	ÿÿÿÿÿÿÿÿÿÿÿÿþ	 \²Ûð¼ê:ù¥±ÆÞ@ÿ	unknown
vWX¾iÀ¾é4GÀ
lv¤fÀú»Ã
iÀ[Ø¤uïDÀ
lv¤fÀ
%ÿÿÿÿÿÿÿÿÿÿÿÿÿÿÿÿçìèÿÿÿÿ
%ÿÿÿÿÿÿÿÿÿÿÿÿÿÿÿÿæú	

èÿÿÿÿ
%
ÿÿÿÿÿÿÿÿÿÿÿÿÿÿÿÿ
i¡jÀrØ¤uïDÀ
lv¤fÀvWX¾iÀd9eù®CÀM 0=]À%%
%ÿÿÿÿÿÿÿÿ
ÿÿÿÿ¥îÛ
%
ÿÿÿÿÿÿÿÿÿÿÿÿ
%
%ÿÿÿÿÿÿÿÿÿÿÿÿÿÿÿÿvWX¾iÀrØ¤uïDÀ
lv¤fÀYO++sªè¿aKÞbä?
%
ÿÿÿÿÿÿÿÿÿÿÿÿU¾Ù#
'½ó1ËÝ°.ó?æ
unknown
i¡jÀÿé¶ËCÀ
lv¤fÀM-!pjÀd9eù®CÀM 0=]À%%%
%ÿÿÿÿÿÿÿÿÿÿÿÿ¦îß%1131162%%
%ÿÿÿÿÿÿÿÿ
ÿÿÿÿ¥îÛ
3
%ÿÿÿÿÿÿÿÿÿÿÿÿÿÿÿÿb¡jÀÿé¶ËCÀ
lv¤fÀ
%ÿÿÿÿÿÿÿÿÿÿÿÿÿÿÿÿ
	
 ñ


ÿÿÿÿ
%
ÿÿÿÿÿÿÿÿÿÿÿÿEóÂSnå/@ 
unknown
ÉÒâ[äkÀ9eù®CÀM 0=]ÀM-!pjÀp¤8ò@Àf0îúºEÀ%%
%ÿÿÿÿÿÿÿÿ
ÿÿÿÿ!¥îÛ6
%
ÿÿÿÿÿÿÿÿÿÿÿÿ

%
%ÿÿÿÿÿÿÿÿÿÿÿÿÿÿÿÿãÎ6#jÀêÞ [·CÀ
lv¤fÀ­áph]×?â"upª?'å½¾í?%%%
%ÿÿÿÿÿÿÿÿÿÿÿÿ$¦îß%1146768%%%
%ÿÿÿÿÿÿÿÿÿÿÿÿ&¦îß%1133120%%%
%ÿÿÿÿÿÿÿÿÿÿÿÿ+¦îß%1131151%%
%ÿÿÿÿÿÿÿÿ
ÿÿÿÿ,¥îÛÿ2
%ÿÿÿÿÿÿÿÿÿÿÿÿÿÿÿÿÑïA±-lÀÏÖIhï¢ZÀ
lv¤fÀ%%
%ÿÿÿÿÿÿÿÿ
ÿÿÿÿ.¥îÛ¦%
%ÿÿÿÿÿÿÿÿÿÿÿÿÿÿÿÿcÌÜ7çkÀýÿ¿7F[Àlv¤fÀiÅÞ0uÉ?Ø±Wn¯Á¿PK¦f'ï?%%%
%ÿÿÿÿÿÿÿÿÿÿÿÿ1 ¦îß%1146757%%%
%ÿÿÿÿÿÿÿÿÿÿÿÿ3¢¦îß%1131186%%%
%ÿÿÿÿÿÿÿÿÿÿÿÿ5¤¦îß%1126
%ÿÿÿÿÿÿÿÿÿÿÿÿÿÿÿÿ

8

ÿÿÿÿ
%
ÿÿÿÿÿÿÿÿÿÿÿÿi
ãâ5Dm(@8
unknown
ñ^GkÀî1MýÌ©[À¡N!Kt|ÀZÓùjÀJhÛ [Àû²\*äiÀ
%ÿÿÿÿÿÿÿÿÿÿÿÿÿÿÿÿ
Ð	9

ÿÿÿÿ
%
ÿÿÿÿÿÿÿÿÿÿÿÿ
 mç4Æ<«úîÆá<@9
unknown
ÂèñîÔkÀ*JhÛ [ÀèL+îOÀñ^GkÀ!LÈ`[Àû²\*äiÀ%%%
%ÿÿÿÿÿÿÿÿÿÿÿÿÿÿÿÿ:¦îß%11-1
%
ÿÿÿÿÿÿÿÿÿÿÿÿ
:ÿÿÿÿ

ÂèñîÔkÀî1MýÌ©[ÀèL+îOÀZÓùjÀ!LÈ`[Àû²\*äiÀ%%%
%ÿÿÿÿÿÿÿÿÿÿÿÿ;©¦îß%1131189%%%
%ÿÿÿÿÿÿÿÿÿÿÿÿ>«¦îß%1146783%%
%ÿÿÿÿÿÿÿÿ
ÿÿÿÿ?¥îÛ¤%
%ÿÿÿÿÿÿÿÿÿÿÿÿÿÿÿÿjÑïA±-lÀG×Ihï¢ZÀ%lv¤fÀxtº¢ûá?A&ö\Æã¿¸JF!Vâ?
%ÿÿÿÿÿÿÿÿÿÿÿÿÿÿÿÿ
B 
!

ÿÿÿÿ
%ÿÿÿÿÿÿÿÿÿÿÿÿÿÿÿÿB	
"

ÿÿÿÿ
%#
ÿÿÿÿÿÿÿÿÿÿÿÿÿÿÿÿ	$

ZÓùjÀ2MýÌ©[À¡N!Kt|À?ÞSÊgÀr
ç?´îXÀww1À%%
%ÿÿÿÿÿÿÿÿ%
ÿÿÿÿC¥îÛ2%
%ÿÿÿÿÿÿÿÿÿÿÿÿÿÿÿÿ?ÞSÊgÀr
ç?´îXÀ\G
`Àhæ ÍSÜê¿bã¦aPà¿|d0Å¿%%
%ÿÿÿÿÿÿÿÿ&
ÿÿÿÿE¥îÛô
%'
ÿÿÿÿÿÿÿÿÿÿÿÿDèÿÿÿÿ(

i¡jÀrØ¤uïDÀ
lv¤fÀvWX¾iÀd9eù®CÀM 0=]À%
%ÿÿÿÿÿÿÿÿÿÿÿÿÿÿÿÿH~¥ÒÕgÀ²Ö"&«XÀ±­µ·bÀ1gHÖÅà?û]½å@ë¿P±ªÓ¨U?-ÊßnY¿·R(yýÿï¿
%ÿÿÿÿÿÿÿÿÿÿÿÿÿÿÿÿ)
*
H+
ÿÿÿÿ
%,
ÿÿÿÿÿÿÿÿÿÿÿÿ§®ç8Ïì<-
µÂ(eE¦&@H.
unknown
¬¤MØñhÀÛÙ"óKÀ
lv¤fÀýßò6ØgÀ<.N}zGÀ
lv¤fÀ
%ÿÿÿÿÿÿÿÿÿÿÿÿÿÿÿÿ/
I*
0
ÿÿÿÿ
%ÿÿÿÿÿÿÿÿÿÿÿÿÿÿÿÿI/
Kÿÿÿÿ
%1
ÿÿÿÿÿÿÿÿÿÿÿÿÿÿÿÿI2

ýßò6ØgÀþ¨¦ÀNÀ
lv¤fÀzü¤M$ÐfÀ
R:±IÀùÕK±À%%
%ÿÿÿÿÿÿÿÿ3
ÿÿÿÿJ¥îÛ
%4
ÿÿÿÿÿÿÿÿÿÿÿÿ5
%
%ÿÿÿÿÿÿÿÿÿÿÿÿÿÿÿÿYëwgÀhÕ;ªßÍLÀ
lv¤fÀ¥Ò ýBà¿B
aë?
%6
ÿÿÿÿÿÿÿÿÿÿÿÿ"OJY5­2@7
unknown
YëwgÀþ¨¦ÀNÀ
lv¤fÀzü¤M$ÐfÀÕ;ªßÍLÀ¿G¥Ì;ÞÀ%%%
%ÿÿÿÿÿÿÿÿÿÿÿÿÿÿÿÿM¦îß%11-1
%8
ÿÿÿÿÿÿÿÿÿÿÿÿMÿÿÿÿ9

YëwgÀ­~qKPÀlv¤fÀzü¤M$ÐfÀcÕ;ªßÍLÀ¿G¥Ì;ÞÀ%%%
%ÿÿÿÿÿÿÿÿÿÿÿÿN»¦îß%1131168%%
%ÿÿÿÿÿÿÿÿ:
ÿÿÿÿO¥îÛ3
%ÿÿÿÿÿÿÿÿÿÿÿÿÿÿÿÿYëwgÀÕ;ªßÍLÀ
lv¤fÀ
%ÿÿÿÿÿÿÿÿÿÿÿÿÿÿÿÿ;
DQ xÿÿÿÿ
%<
ÿÿÿÿÿÿÿÿÿÿÿÿÊ"<ÿÔÁ.@=
unknown
zü¤M$ÐfÀÎx¦¼fþRÀjÝ®pûÀ5$´XÙjfÀþ¨¦ÀNÀ¿G¥Ì;ÞÀ%%
%ÿÿÿÿÿÿÿÿ>
ÿÿÿÿR¥îÛ>
%?
ÿÿÿÿÿÿÿÿÿÿÿÿ@
A
%
%ÿÿÿÿÿÿÿÿÿÿÿÿÿÿÿÿØ%W~gÀç~qKPÀlv¤fÀêÍFêÀ?9§+¼¼Ê?ïE8Îï?%%
%ÿÿÿÿÿÿÿÿB
ÿÿÿÿT¥îÛ
%C
ÿÿÿÿÿÿÿÿÿÿÿÿpD
ÿÿÿÿE

5$´XÙjfÀ¨>Û$eUÀlÝ®pûÀÈ÷àeÀøýu¨QÀäÞ¤]/À%
%ÿÿÿÿÿÿÿÿÿÿÿÿÿÿÿÿpq¾
8fÀÁ³³àÊSÀ]ª4ÒÀLp^_Æaî? B1Ð¥DÐ?¯bÇ¿±[WÈâ¿´¿fèé¿%%%
%ÿÿÿÿÿÿÿÿÿÿÿÿVÀ¦îß%1146775%%%
%ÿÿÿÿÿÿÿÿÿÿÿÿXÂ¦îß%1133110%%%
%ÿÿÿÿÿÿÿÿÿÿÿÿZÄ¦îß%111271%%
%ÿÿÿÿÿÿÿÿF
ÿÿÿÿ[¥îÛñ
%G
ÿÿÿÿÿÿÿÿÿÿÿÿÙmÿÿÿÿH

?ÞSÊgÀr
ç?´îXÀBngS#À²¯°¯'fÀ>Û$eUÀ(0E­>À%
%ÿÿÿÿÿÿÿÿÿÿÿÿÿÿÿÿp	qö£JfÀMåÇf_nWÀ9Ex&À¬zD4ûî?l
~QÈ¿maFÜÄ¿vj^ÍÕä?9x«Iè¿
%ÿÿÿÿÿÿÿÿÿÿÿÿÿÿÿÿI
J
^.
D
ÿÿÿÿ
%K
ÿÿÿÿÿÿÿÿÿÿÿÿÊL
G7,J 9@^M
unknown
5$´XÙjfÀ¨>Û$eUÀjÝ®pûÀÎ¯°¯'fÀÎx¦¼fþRÀ(0E­>À
%N
ÿÿÿÿÿÿÿÿÿÿÿÿL
:!È<w¾ÊÛ7 h<@_O
unknown
»³<êÝfÀAúq 4ÎVÀBngS#À²¯°¯'fÀ>Û$eUÀ(0E­>À%%%
%ÿÿÿÿÿÿÿÿÿÿÿÿÿÿÿÿ`¦îß%11-1%%%
%ÿÿÿÿÿÿÿÿÿÿÿÿbÊ¦îß%1147462%%%
%ÿÿÿÿÿÿÿÿÿÿÿÿfÒ¦îß%111291%%
%ÿÿÿÿÿÿÿÿP
ÿÿÿÿg¥îÛ
%Q
ÿÿÿÿÿÿÿÿÿÿÿÿR
S
ÿÿÿÿT

M-!pjÀ«i­y®EÀM 0=]À2Âh¥phÀz&#öÖ@ÀÌl[À
%U
ÿÿÿÿÿÿÿÿÿÿÿÿÿÿÿÿV
g
¤ü×ôlÀI×ÃÎ;À®ÿèGÀ·B:üjÀQ£õÜ9À;øq¹~À%
%ÿÿÿÿÿÿÿÿÿÿÿÿÿÿÿÿin`ÒÙ¿jÀ!s)ºd8Àý¥»~À ï¤ýY
Ç¿¶PÎ6Jkï?D­Hl®¿Îô-Ô¿³çmrH^î?
%ÿÿÿÿÿÿÿÿÿÿÿÿÿÿÿÿÔjV
W
Óÿÿÿÿ
%ÿÿÿÿÿÿÿÿÿÿÿÿÿÿÿÿEX
j9Y
ÿÿÿÿ
%Z
ÿÿÿÿÿÿÿÿÿÿÿÿ[
 w
µR	=úúäØJ?@8\
unknown
8Ùw¸ìÔmÀtm±ì¢BÀ-PhEÀ¤ü×ôlÀ#×ÃÎ;À;øq¹~À
%ÿÿÿÿÿÿÿÿÿÿÿÿÿÿÿÿ]
^
l;
_
ÿÿÿÿ
%`
ÿÿÿÿÿÿÿÿÿÿÿÿL
<ÿvç=oJ]rF»3@la
unknown
?ÞSÊgÀr
ç?´îXÀ!\G
`À´¯°¯'fÀ>Û$eUÀ(0E­>À%%%
%ÿÿÿÿÿÿÿÿÿÿÿÿÿÿÿÿm¦îß%11-1%%%
%ÿÿÿÿÿÿÿÿÿÿÿÿnÖ¦îß%1133114%%
%ÿÿÿÿÿÿÿÿb
ÿÿÿÿo¥îÛÃ5
%ÿÿÿÿÿÿÿÿÿÿÿÿÿÿÿÿ?ÞSÊgÀr
ç?´îXÀ\G
`À%%%
%ÿÿÿÿÿÿÿÿÿÿÿÿq×¦îß%1133115%%%
%ÿÿÿÿÿÿÿÿÿÿÿÿsÙ¦îß%111274%%%
%ÿÿÿÿÿÿÿÿÿÿÿÿwà¦îß%111286%%%
%ÿÿÿÿÿÿÿÿÿÿÿÿÿÿÿÿx¦îß%11-1
%ÿÿÿÿÿÿÿÿÿÿÿÿÿÿÿÿ;
I
c
xÿÿÿÿ
%ÿÿÿÿÿÿÿÿÿÿÿÿÿÿÿÿX
8zFY
ÿÿÿÿ
%d
ÿÿÿÿÿÿÿÿÿÿÿÿ=YÛ¶=MÇ¥E=@Ee
unknown
:&­9nÀîdÏDÀ-PhEÀ*Ùw¸ìÔmÀ1m±ì¢BÀô©³Bô¾~À
%f
ÿÿÿÿÿÿÿÿÿÿÿÿLtçI â¼ã`B@Ëg
unknown
Òµg	ÎnÀÃX{éF½MÀ8PhEÀ+Ùw¸ìÔmÀFm±ì¢BÀBÒ÷Ù~À
%ÿÿÿÿÿÿÿÿÿÿÿÿÿÿÿÿI|h
i
Jÿÿÿÿ
%ÿÿÿÿÿÿÿÿÿÿÿÿÿÿÿÿ|Hj
k

Jÿÿÿÿ
%l
ÿÿÿÿÿÿÿÿÿÿÿÿÿÿÿÿIm

Èµg	ÎnÀYX{éF½MÀ[Ò÷Ù~À5&­9nÀîdÏDÀ-]ØAü|À%%
%ÿÿÿÿÿÿÿÿn
ÿÿÿÿ}¥îÛ;
%o
ÿÿÿÿÿÿÿÿÿÿÿÿGp

%q
ÿÿÿÿÿÿÿÿÿÿÿÿr
s
%
%ÿÿÿÿÿÿÿÿÿÿÿÿÿÿÿÿÃµg	ÎnÀÔW{éF½MÀ[Ò÷Ù~ÀÛáÅÞÍ?Ìñê)Mï?EÝH^µ?%%%
%ÿÿÿÿÿÿÿÿÿÿÿÿæ¦îß%1134%%
%ÿÿÿÿÿÿÿÿt
ÿÿÿÿ¥îÛ
%u
ÿÿÿÿÿÿÿÿÿÿÿÿ|uÿÿÿÿv

=aÃ`¯Zg@¾é4GÀ
lv¤fÀXÿ!zþh@9eù®CÀ"pÌ¦q~À
%w
ÿÿÿÿÿÿÿÿÿÿÿÿÿÿÿÿq
HXb¨h@Ø¤uïDÀ
lv¤fÀzÖ«i@9eù®CÀL 0=]À%
%ÿÿÿÿÿÿÿÿÿÿÿÿÿÿÿÿ×¿
®
i@9ÿÀLzCÀÚ:x5\ÀáæøÏdä¿àUnÒAè?Ï<=Ña4Ç¿yîi_ÊÑ¿V;ã/½î?%%%
%ÿÿÿÿÿÿÿÿÿÿÿÿÿÿÿÿ¦îß%11-1
%ÿÿÿÿÿÿÿÿÿÿÿÿÿÿÿÿx
y
pz
ÿÿÿÿ
%ÿÿÿÿÿÿÿÿÿÿÿÿÿÿÿÿ{
y
|
çÿÿÿÿ
%ÿÿÿÿÿÿÿÿÿÿÿÿÿÿÿÿ{
Z
çÿÿÿÿ
%ÿÿÿÿÿÿÿÿÿÿÿÿÿÿÿÿpY
ÿÿÿÿ
%}
ÿÿÿÿÿÿÿÿÿÿÿÿ\5Bb$Å½~
¢@Ù-@X
unknown
îÕÆ@
i@êÞ [·CÀ
lv¤fÀÁ¼Ìj@O}Û5àWAÀ
lv¤fÀ
%
ÿÿÿÿÿÿÿÿÿÿÿÿ\i{¸d	½aEcÀÃ@
unknown
Á¼Ìj@O}Û5àWAÀ
lv¤fÀâñÒÚeÎj@h¤8ò@Àf0îúºEÀ%%
%ÿÿÿÿÿÿÿÿ
ÿÿÿÿ¥îÛl
%
ÿÿÿÿÿÿÿÿÿÿÿÿY
%
%ÿÿÿÿÿÿÿÿÿÿÿÿÿÿÿÿ%i¶\êj@YwÑç0uAÀ
lv¤fÀ(g4Øï¿XÓcÏ?
%ÿÿÿÿÿÿÿÿÿÿÿÿÿÿÿÿ

_

ÿÿÿÿ
%
ÿÿÿÿÿÿÿÿÿÿÿÿag%P+â-¬,@
unknown
ÔñÒÚeÎj@¢¦,TW}CÀf0îúºEÀù#K{l@p¤8ò@ÀW_ìXEÀ%%
%ÿÿÿÿÿÿÿÿ
ÿÿÿÿ¥îÛ¯
%
ÿÿÿÿÿÿÿÿÿÿÿÿ
%
%ÿÿÿÿÿÿÿÿÿÿÿÿÿÿÿÿ5i¶\êj@ewÑç0uAÀ	lv¤fÀ¾û{õÉ¿¿AÀLÎ?q7IÝlî?
%ÿÿÿÿÿÿÿÿÿÿÿÿÿÿÿÿ



eÿÿÿÿ
%ÿÿÿÿÿÿÿÿÿÿÿÿÿÿÿÿ
jeÿÿÿÿ
%
ÿÿÿÿÿÿÿÿÿÿÿÿÿÿÿÿdÃ
 ,L¶=il@ìAGZKÀlv¤fÀ½Éq4x_m@o¦,TW}CÀW_ìXEÀ%%
%ÿÿÿÿÿÿÿÿ
ÿÿÿÿ¥îÛ±
%
ÿÿÿÿÿÿÿÿÿÿÿÿ_
%
%ÿÿÿÿÿÿÿÿÿÿÿÿÿÿÿÿ#K{l@¦,TW}CÀX_ìXEÀõºÁÁ¿»Ïw·?½¿G¦«÷Oï¿
%ÿÿÿÿÿÿÿÿÿÿÿÿÿÿÿÿ



ÿÿÿÿ
%
ÿÿÿÿÿÿÿÿÿÿÿÿ
Jû|3rú<ÍÏÉÍK0@
unknown
 ,L¶=il@Ñ}£KÀ
lv¤fÀ¼øìKm@
ãI)í»CÀ
lv¤fÀ%%%
%ÿÿÿÿÿÿÿÿÿÿÿÿî¦îß%1131129%%
%ÿÿÿÿÿÿÿÿ
ÿÿÿÿ¥îÛé2
%ÿÿÿÿÿÿÿÿÿÿÿÿÿÿÿÿ ,L¶=il@ãI)í»CÀ
lv¤fÀ%%
%ÿÿÿÿÿÿÿÿ
ÿÿÿÿ¥îÛè2
%ÿÿÿÿÿÿÿÿÿÿÿÿÿÿÿÿ%i¶\êj@[wÑç0uAÀ
lv¤fÀ
%ÿÿÿÿÿÿÿÿÿÿÿÿÿÿÿÿXUz

ÿÿÿÿ
%ÿÿÿÿÿÿÿÿÿÿÿÿÿÿÿÿ

rRÿÿÿÿ
%
ÿÿÿÿÿÿÿÿÿÿÿÿ
À-1¯¹¿ÿ<wb
N¢@ 
unknown
HXb¨h@Ø¤uïDÀ
lv¤fÀvÖ«i@ÿé¶ËCÀ
lv¤fÀ
%ÿÿÿÿÿÿÿÿÿÿÿÿÿÿÿÿ¡
zuÿÿÿÿ
%ÿÿÿÿÿÿÿÿÿÿÿÿÿÿÿÿ¡

¢

uÿÿÿÿ
%£
ÿÿÿÿÿÿÿÿÿÿÿÿÿÿÿÿQ
=aÃ`¯Zg@¾é4GÀ
lv¤fÀXÿ!zþh@9eù®CÀ"pÌ¦q~À%%
%ÿÿÿÿÿÿÿÿ¤
ÿÿÿÿ¥îÛh
%¥
ÿÿÿÿÿÿÿÿÿÿÿÿ¦
%
%ÿÿÿÿÿÿÿÿÿÿÿÿÿÿÿÿHXb¨h@eØ¤uïDÀ
lv¤fÀ¯'áè¿+´OÅfä¿
%ÿÿÿÿÿÿÿÿÿÿÿÿÿÿÿÿ§
¨
ÿÿÿÿ
%©
ÿÿÿÿÿÿÿÿÿÿÿÿª
§°§C>¹=@s«
unknown
=aÃ`¯Zg@°é4GÀ
lv¤fÀÍôg@«i­y®EÀ"pÌ¦q~À%%%
%ÿÿÿÿÿÿÿÿÿÿÿÿÿÿÿÿ¦îß%11-1
%¬
ÿÿÿÿÿÿÿÿÿÿÿÿÿÿÿÿ­

KY¼if@	
R:±IÀ
lv¤fÀÍôg@i­y®EÀ"pÌ¦q~À%%%
%ÿÿÿÿÿÿÿÿÿÿÿÿñ¦îß%1131123%%
%ÿÿÿÿÿÿÿÿ®
ÿÿÿÿ¥îÛã2
%ÿÿÿÿÿÿÿÿÿÿÿÿÿÿÿÿÍôg@°é4GÀ
lv¤fÀ%%
%ÿÿÿÿÿÿÿÿ¯
ÿÿÿÿ¥îÛ¹%
%ÿÿÿÿÿÿÿÿÿÿÿÿÿÿÿÿ·vNÐ¢Ûg@c.N}zGÀ
lv¤fÀNLIí¥àÜ¿èÊç¿®½¿vÂ×±¶Pì?%%
%ÿÿÿÿÿÿÿÿ°
ÿÿÿÿ¥îÛ%
%ÿÿÿÿÿÿÿÿÿÿÿÿÿÿÿÿÍ Z}Ùh@¸Èº0ü¸CÀjEÁ»®À}1nµ1²ã¿Å©ª·Dè?âmDtË¿Ë÷K¦gÕ¿Ç¶Ã7î?%%%
%ÿÿÿÿÿÿÿÿÿÿÿÿö¦îß%1146729
%ÿÿÿÿÿÿÿÿÿÿÿÿÿÿÿÿ¡±
ÿÿÿÿ
%ÿÿÿÿÿÿÿÿÿÿÿÿÿÿÿÿ¡²
³
ÿÿÿÿ
%´
ÿÿÿÿÿÿÿÿÿÿÿÿÿÿÿÿ¡µ

&6Y0"we@þ¨¦ÀNÀÁG¥Ì;ÞÀ?KY¼if@{	R:±IÀôjt¼À%%
%ÿÿÿÿÿÿÿÿ¶
ÿÿÿÿ¢¥îÛ½%
%ÿÿÿÿÿÿÿÿÿÿÿÿÿÿÿÿÎ¥E.ºe@þ¨¦ÀNÀ¿G¥Ì;ÞÀêàpü9Ù?Âúåkê?w«lÂÔÙ?%%%
%ÿÿÿÿÿÿÿÿÿÿÿÿ£ù¦îß%1131206%%
%ÿÿÿÿÿÿÿÿ·
ÿÿÿÿ¤¥îÛ 3
%ÿÿÿÿÿÿÿÿÿÿÿÿÿÿÿÿKY¼if@	
R:±IÀùÕK±À%%%
%ÿÿÿÿÿÿÿÿÿÿÿÿ¦û¦îß%1139%%
%ÿÿÿÿÿÿÿÿ¸
ÿÿÿÿ«¥îÛ!+
%¹
ÿÿÿÿÿÿÿÿÿÿÿÿº
»
%
%ÿÿÿÿÿÿÿÿÿÿÿÿÿÿÿÿRö´PãTe@9x¦¼fþRÀmÝ®pûÀH%QvqêÄ¿J6¾îÚÉ?Vs×­æî?
%ÿÿÿÿÿÿÿÿÿÿÿÿÿÿÿÿ¬¼
º
ÿÿÿÿ
%ÿÿÿÿÿÿÿÿÿÿÿÿÿÿÿÿ¬±

ÿÿÿÿ
%½
ÿÿÿÿÿÿÿÿÿÿÿÿÿÿÿÿ¾

´ÉÊd@°ýu¨QÀÖG¥Ì;ÞÀ¸Î¥E.ºe@ç93LÀôjt¼À%%
%ÿÿÿÿÿÿÿÿ¿
ÿÿÿÿ­¥îÛ+%
%ÿÿÿÿÿÿÿÿÿÿÿÿÿÿÿÿ`Î¥E.ºe@þ¨¦ÀNÀÖG¥Ì;ÞÀfáµYDÓ¿ØÐl|×¿ÿ`*ì?
%ÿÿÿÿÿÿÿÿÿÿÿÿÿÿÿÿ±À
Á
ÿÿÿÿ
%ÿÿÿÿÿÿÿÿÿÿÿÿÿÿÿÿ±Â

ÿÿÿÿ
%Ã
ÿÿÿÿÿÿÿÿÿÿÿÿÿÿÿÿÄ

².¨ü¢d@}
ç?´îXÀ\G
`Àß]´f@x%i#çlSÀax<Ô~À%%
%ÿÿÿÿÿÿÿÿÅ
ÿÿÿÿ²¥îÛ+%
%ÿÿÿÿÿÿÿÿÿÿÿÿÿÿÿÿß]´f@n
ç?´îXÀ\G
`ÀÐW,z7å¿ÊÜqòæ?úRìeË?%%%
%ÿÿÿÿÿÿÿÿÿÿÿÿµ¦îß%1148714
%ÿÿÿÿÿÿÿÿÿÿÿÿÿÿÿÿ·Â
ÿÿÿÿ
%ÿÿÿÿÿÿÿÿÿÿÿÿÿÿÿÿ·Æ
Ç
ÿÿÿÿ
%È
ÿÿÿÿÿÿÿÿÿÿÿÿÿÿÿÿÉ

².¨ü¢d@Ì>Û$eUÀ(0E­>Àó_°¨¹e@ýu¨QÀOx<Ô~À%%
%ÿÿÿÿÿÿÿÿÊ
ÿÿÿÿ¸¥îÛ"+%
%ÿÿÿÿÿÿÿÿÿÿÿÿÿÿÿÿÙ_°¨¹e@¨>Û$eUÀ(0E­>À[å¯Â¿Piï?Îø/¿?%%
%ÿÿÿÿÿÿÿÿË
ÿÿÿÿº¥îÛý
%Ì
ÿÿÿÿÿÿÿÿÿÿÿÿÍ
Î
ÿÿÿÿÏ

=~©,;j@Fm±ì¢BÀ®ÿèGÀ7«x°ö¾l@[&( ;À;øq¹~À%
%ÿÿÿÿÿÿÿÿÿÿÿÿÿÿÿÿëoþ¥e@ÊÁÜUÀþÂÂGÀZkï¿-lßÏTtÀ¿õ½x>ÓÁ¿ìlùÁ¿û5Ô®ï?%%%
%ÿÿÿÿÿÿÿÿÿÿÿÿ½¦îß%113823
%ÿÿÿÿÿÿÿÿÿÿÿÿÿÿÿÿ¿Ð
Ñ
Ò

ÿÿÿÿ
%ÿÿÿÿÿÿÿÿÿÿÿÿÿÿÿÿÓ
Ô
¿§Õ
ÿÿÿÿ
%Ö
ÿÿÿÿÿÿÿÿÿÿÿÿ¬¬2¼¼×
lûÑGr.@¿Ø
unknown
¤£ð9»k@ðÖIhï¢ZÀ
lv¤fÀáEydl@rÅMûXÀ
lv¤fÀ
%ÿÿÿÿÿÿÿÿÿÿÿÿÿÿÿÿ©ÀÔ
Ù
ªÿÿÿÿ
%ÿÿÿÿÿÿÿÿÿÿÿÿÿÿÿÿÀ¨Â®
ªÿÿÿÿ
%Ú
ÿÿÿÿÿÿÿÿÿÿÿÿÿÿÿÿÀÛ

Çºòæ¡¾j@>LÈ`[Àlv¤fÀ´£ð9»k@ÏÖIhï¢ZÀçL+îOÀ%%
%ÿÿÿÿÿÿÿÿÜ
ÿÿÿÿÁ¥îÛu
%Ý
ÿÿÿÿÿÿÿÿÿÿÿÿ§Þ
%
%ÿÿÿÿÿÿÿÿÿÿÿÿÿÿÿÿ¥ÝAÑj@Åÿ¿7F[À
lv¤fÀ_ #"éä?OÖ!9è?
%ß
ÿÿÿÿÿÿÿÿÿÿÿÿÆÝE=Ñ¤lýMÏh@Âà
unknown
Çºòæ¡¾j@!LÈ`[À
lv¤fÀ§ÝAÑj@¿ÿ¿7F[ÀçL+îOÀ%%%
%ÿÿÿÿÿÿÿÿÿÿÿÿÿÿÿÿÄ¦îß%11-1%%%
%ÿÿÿÿÿÿÿÿÿÿÿÿÅ¦îß%1131138%%
%ÿÿÿÿÿÿÿÿá
ÿÿÿÿÆ¥îÛñ2
%ÿÿÿÿÿÿÿÿÿÿÿÿÿÿÿÿ¢ÝAÑj@¿ÿ¿7F[À
lv¤fÀ%%
%ÿÿÿÿÿÿÿÿâ
ÿÿÿÿÈ¥îÛ+%
%ÿÿÿÿÿÿÿÿÿÿÿÿÿÿÿÿÀºòæ¡¾j@3LÈ`[ÀèL+îOÀ5IGwEË¿ðq¸ë~7¿T¨]Ï6Cï¿%%
%ÿÿÿÿÿÿÿÿã
ÿÿÿÿÊ¥îÛô
%ä
ÿÿÿÿÿÿÿÿÿÿÿÿå
æ
ÿÿÿÿç

©MÖ5Al@±ºY¨E³XÀA»ë`2À¼³°4¡¸m@iºP	sSÀ
#UøÀ%
%ÿÿÿÿÿÿÿÿÿÿÿÿÿÿÿÿÿ@¢Òj@<Ðú][À¸êhÀ¶¡¯µð¬?[ö5&çòï¿·ÚxcÆH?ËxÿÐH¿fÿÿï¿%%%
%ÿÿÿÿÿÿÿÿÿÿÿÿÌ!¦îß%1146745
%ÿÿÿÿÿÿÿÿÿÿÿÿÿÿÿÿºÎè
é
»ÿÿÿÿ
%ÿÿÿÿÿÿÿÿÿÿÿÿÿÿÿÿÎ¹ê
ë
»ÿÿÿÿ
%ì
ÿÿÿÿÿÿÿÿÿÿÿÿÿÿÿÿ¹í

f¥ìh@î1MýÌ©[ÀèL+îOÀåºòæ¡¾j@!LÈ`[Àú²\*äiÀ%%
%ÿÿÿÿÿÿÿÿî
ÿÿÿÿÏ¥îÛ+%
%ÿÿÿÿÿÿÿÿÿÿÿÿÿÿÿÿÇºòæ¡¾j@!LÈ`[ÀèL+îOÀÎÏÀÚãÞ¿@G§£¿üz×¾Ôÿë?%%%
%ÿÿÿÿÿÿÿÿÿÿÿÿÐ$¦îß%1136925%%
%ÿÿÿÿÿÿÿÿï
ÿÿÿÿÑ¥îÛ¨:
%ÿÿÿÿÿÿÿÿÿÿÿÿÿÿÿÿÇºòæ¡¾j@!LÈ`[ÀèL+îOÀ%%%
%ÿÿÿÿÿÿÿÿÿÿÿÿÓ&¦îß%113827%%
%ÿÿÿÿÿÿÿÿð
ÿÿÿÿÔ¥îÛí
%ñ
ÿÿÿÿÿÿÿÿÿÿÿÿò
eÿÿÿÿó

 ,L¶=il@ìAGZKÀlv¤fÀ½Éq4x_m@o¦,TW}CÀW_ìXEÀ%
%ÿÿÿÿÿÿÿÿÿÿÿÿÿÿÿÿ¨!àôB×j@7ÕÆÐ@[À.¿ïähÀµC ;C	Ö?J$a¥Ûùí¿2ü¿°¿IyÝ ±?Ñ}ô¡¤íï¿%%%
%ÿÿÿÿÿÿÿÿÿÿÿÿ×+¦îß%1136921%%%
%ÿÿÿÿÿÿÿÿÿÿÿÿÚ-¦îß%1148717%%%
%ÿÿÿÿÿÿÿÿÿÿÿÿÞ6¦îß%113843
%ÿÿÿÿÿÿÿÿÿÿÿÿÿÿÿÿÉáô
õ

7ÿÿÿÿ
%ÿÿÿÿÿÿÿÿÿÿÿÿÿÿÿÿáÈ
ö

7ÿÿÿÿ
%ÿÿÿÿÿÿÿÿÿÿÿÿÿÿÿÿäÐáËÑÿÿÿÿ
%÷
ÿÿÿÿÿÿÿÿÿÿÿÿø
øk®Å½Ó>ï#£ó3@Êù
unknown
7«x°ö¾l@'ÿ¤úÎKÀû	ÇQÀJ`*> m@Fm±ì¢BÀ&PhEÀ
%ÿÿÿÿÿÿÿÿÿÿÿÿÿÿÿÿú
û
âÍü
ÿÿÿÿ
%ý
ÿÿÿÿÿÿÿÿÿÿÿÿþ
ÀãÒÍ
¬=ÓÆ¥E=@Ìÿ
unknown
7«x°ö¾l@!îdÏDÀ-PhEÀHd·#m@Fm±ì¢BÀô©³Bô¾~À
%ÿÿÿÿÿÿÿÿÿÿÿÿÿÿÿÿãÏ
ÿÿÿÿ
%ÿÿÿÿÿÿÿÿÿÿÿÿþ
@Ò#^ã¼Ô1+DÝ3@ãunknown
Ed·#m@äW{éF½MÀBÒ÷Ù~ÀØh¸m@îdÏDÀæ©³Bô¾~À
%ÿÿÿÿÿÿÿÿÿÿÿÿÿÿÿÿÊäÑÿÿÿÿ
%ÿÿÿÿÿÿÿÿÿÿÿÿÿÿÿÿÐ
2«x°ö¾l@àW{éF½MÀû	ÇQÀÓh¸m@Çl±ì¢BÀ4Ò÷Ù~À%%
%ÿÿÿÿÿÿÿÿ	ÿÿÿÿå¥îÛù*
%
ÿÿÿÿÿÿÿÿÿÿÿÿö

%ÿÿÿÿÿÿÿÿÿÿÿÿ
%
%ÿÿÿÿÿÿÿÿÿÿÿÿÿÿÿÿ2«x°ö¾l@Èl±ì¢BÀ&PhEÀf6"9¡Ë?jÝ¤ðã¿
|®{»è?
%ÿÿÿÿÿÿÿÿÿÿÿÿÿÿÿÿ×æ
Øÿÿÿÿ
%ÿÿÿÿÿÿÿÿÿÿÿÿÿÿÿÿæÖ
Øÿÿÿÿ
%ÿÿÿÿÿÿÿÿÿÿÿÿÿÿÿÿæ
ß]´f@2MýÌ©[À¡N!Kt|À¥ìh@r
ç?´îXÀww1À%%
%ÿÿÿÿÿÿÿÿÿÿÿÿç¥îÛ+%
%ÿÿÿÿÿÿÿÿÿÿÿÿÿÿÿÿf¥ìh@î1MýÌ©[À¡N!Kt|Àlæ ÍSÜê¿]ã¦aPà?ud0Å?%%%
%ÿÿÿÿÿÿÿÿÿÿÿÿê>¦îß%1148715%%%
%ÿÿÿÿÿÿÿÿÿÿÿÿîC¦îß%113825%%%
%ÿÿÿÿÿÿÿÿÿÿÿÿñG¦îß%1149%%
%ÿÿÿÿÿÿÿÿÿÿÿÿò¥îÛ+
%ÿÿÿÿÿÿÿÿÿÿÿÿÿÿÿÿ
ßL"½ì9@xÄ
¯WÀ
lv¤fÀÙM@¢ëz²RÖVÀ¦HféÓÀ
%ÿÿÿÿÿÿÿÿÿÿÿÿÿÿÿÿò
ý`AÅne6@9Ä]$XÀlv¤fÀxZ+«G@¦ÁÞáVÀäÓW!À%
%ÿÿÿÿÿÿÿÿÿÿÿÿÿÿÿÿ"êìH@Þ^hÌVÀØÏ·º^rÀ|séc;)È?öu¨$@ï¿v·/Ýÿnº?¹=rjßêº¿uÂµùÒï¿%%%
%ÿÿÿÿÿÿÿÿÿÿÿÿÿÿÿÿó¦îß%11-1
%ÿÿÿÿÿÿÿÿÿÿÿÿÿÿÿÿóÿÿÿÿ
%ÿÿÿÿÿÿÿÿÿÿÿÿÿÿÿÿ ö!Hÿÿÿÿ
%ÿÿÿÿÿÿÿÿÿÿÿÿÿÿÿÿö ÷è
Hÿÿÿÿ
%ÿÿÿÿÿÿÿÿÿÿÿÿÿÿÿÿùöç
ÿÿÿÿ
%"ÿÿÿÿÿÿÿÿÿÿÿÿêVÞ]_´<#f£òæ_@æ$unknown
R¿6ÒR:@ÔÉ<õF3XÀ
lv¤fÀ°vQ½w+@å¿¤ùÔWÀ
lv¤fÀ
%%ÿÿÿÿÿÿÿÿÿÿÿÿê°$¨]u=Ç¦Qþé7@÷&unknown
®¾`_Àè¿¤ùÔWÀlv¤fÀl¿6ÒR:@7²=VÀAWÄÀ%%
%ÿÿÿÿÿÿÿÿ'ÿÿÿÿú¥îÛ<
%(ÿÿÿÿÿÿÿÿÿÿÿÿç)%
%ÿÿÿÿÿÿÿÿÿÿÿÿÿÿÿÿ°½`_ÀtÛÅ1­WÀ
lv¤fÀªËz]ôï?
úgp9G«¿%%
%ÿÿÿÿÿÿÿÿ*ÿÿÿÿû¥îÛÈ%
%ÿÿÿÿÿÿÿÿÿÿÿÿÿÿÿÿò»`_ÀvÛÅ1­WÀ
lv¤fÀ(ùÚ
½p\Ä«qË?îd¼}Aï?%%%
%ÿÿÿÿÿÿÿÿÿÿÿÿüO¦îß%1131081%%
%ÿÿÿÿÿÿÿÿ+ÿÿÿÿý¥îÛ¸2
%ÿÿÿÿÿÿÿÿÿÿÿÿÿÿÿÿµ½`_ÀyÛÅ1­WÀ
lv¤fÀ
%ÿÿÿÿÿÿÿÿÿÿÿÿÿÿÿÿòÿ,-óÿÿÿÿ
%ÿÿÿÿÿÿÿÿÿÿÿÿÿÿÿÿÿñ./óÿÿÿÿ
%0ÿÿÿÿÿÿÿÿÿÿÿÿÿÿÿÿò1
Ä1*!Ò2ÀUí¬EQWÀAWÄÀ÷¼`_À&Í}¹UÀF7fÐÀ%%
%ÿÿÿÿÿÿÿÿ2ÿÿÿÿ¥îÛÆ%
%ÿÿÿÿÿÿÿÿÿÿÿÿÿÿÿÿµ½`_À;²=VÀAWÄÀOÂØWÉÚî¿,ð~æªÉ¿tëdÄY4Æ?%%%
%ÿÿÿÿÿÿÿÿÿÿÿÿQ¦îß%1131216%%
%ÿÿÿÿÿÿÿÿ3ÿÿÿÿ¥îÛ$3
%ÿÿÿÿÿÿÿÿÿÿÿÿÿÿÿÿµ½`_À;²=VÀAWÄÀ
%ÿÿÿÿÿÿÿÿÿÿÿÿÿÿÿÿ45
ÿÿÿÿ
%ÿÿÿÿÿÿÿÿÿÿÿÿÿÿÿÿ67û
8ÿÿÿÿ
%9ÿÿÿÿÿÿÿÿÿÿÿÿ¨¤²v½:º*üB5@;unknown
Ó]±6NAÀxÄ
¯WÀäÓW!ÀoÄ1*!Ò2ÀUí¬EQWÀËå¹¯À%%%
%ÿÿÿÿÿÿÿÿÿÿÿÿÿÿÿÿ¦îß%11-1
%<ÿÿÿÿÿÿÿÿÿÿÿÿ1ÿÿÿÿ=
^±6NAÀÑÉ<õF3XÀlv¤fÀ$Ä1*!Ò2ÀUí¬EQWÀËå¹¯À%%%
%ÿÿÿÿÿÿÿÿÿÿÿÿS¦îß%1131218%%
%ÿÿÿÿÿÿÿÿ>ÿÿÿÿ¥îÛ%3
%ÿÿÿÿÿÿÿÿÿÿÿÿÿÿÿÿÄ1*!Ò2ÀUí¬EQWÀËå¹¯À
%ÿÿÿÿÿÿÿÿÿÿÿÿÿÿÿÿ?
@A
ÿÿÿÿ
%ÿÿÿÿÿÿÿÿÿÿÿÿÿÿÿÿ4B
	Cÿÿÿÿ
%DÿÿÿÿÿÿÿÿÿÿÿÿEº¾xJè<	d¹ùhóf9@
Funknown
÷ÂVKóLÀ;Ä]$XÀ
lv¤fÀÄÏ:?À¦ÁÞáVÀ
lv¤fÀ%%
%ÿÿÿÿÿÿÿÿGÿÿÿÿ¥îÛ?
%HÿÿÿÿÿÿÿÿÿÿÿÿI%
%ÿÿÿÿÿÿÿÿÿÿÿÿÿÿÿÿÃÏ:?À6Ä]$XÀ
lv¤fÀ­`dÚ§ôï?.«~ïª¿%%%
%ÿÿÿÿÿÿÿÿÿÿÿÿ
V¦îß%1146689%%%
%ÿÿÿÿÿÿÿÿÿÿÿÿW¦îß%1146688
%ÿÿÿÿÿÿÿÿÿÿÿÿÿÿÿÿJKL
ÿÿÿÿ
%ÿÿÿÿÿÿÿÿÿÿÿÿÿÿÿÿMN	Oÿÿÿÿ
%PÿÿÿÿÿÿÿÿÿÿÿÿQ`	kéÍè¼	Ô¿bïþ2(@Runknown
BlW@°@HéP@
lv¤fÀ»]7÷­Y@!Ò9P~R@
lv¤fÀ
%ÿÿÿÿÿÿÿÿÿÿÿÿÿÿÿÿ
			ÿÿÿÿ
%ÿÿÿÿÿÿÿÿÿÿÿÿÿÿÿÿ	MS
	ÿÿÿÿ
%TÿÿÿÿÿÿÿÿÿÿÿÿÿÿÿÿU
D	]²ÁT@!Ò9P~R@lv¤fÀOlW@E";£ûS@_ºuLôÀ%%
%ÿÿÿÿÿÿÿÿVÿÿÿÿ¥îÛ'
%WÿÿÿÿÿÿÿÿÿÿÿÿX%
%ÿÿÿÿÿÿÿÿÿÿÿÿÿÿÿÿOlW@%Ò9P~R@
lv¤fÀT0pbí¿õè÷uWÙ?
%ÿÿÿÿÿÿÿÿÿÿÿÿÿÿÿÿYZÿÿÿÿ
%[ÿÿÿÿÿÿÿÿÿÿÿÿ¢!=B#½\JPéicÆ,@	]unknown
D	]²ÁT@ß! ²#S@
lv¤fÀö>®'òT@B";£ûS@_ºuLôÀ%%%
%ÿÿÿÿÿÿÿÿÿÿÿÿÿÿÿÿ¦îß%11-1
%^ÿÿÿÿÿÿÿÿÿÿÿÿÿÿÿÿ_
oëqùñaP@ß! ²#S@
lv¤fÀö>®'òT@kvY'>T@!LôÀ%%%
%ÿÿÿÿÿÿÿÿÿÿÿÿ[¦îß%1131058%%
%ÿÿÿÿÿÿÿÿ`ÿÿÿÿ¥îÛ¢2
%ÿÿÿÿÿÿÿÿÿÿÿÿÿÿÿÿD	]²ÁT@B";£ûS@
lv¤fÀ%%
%ÿÿÿÿÿÿÿÿaÿÿÿÿ¥îÛê%
%ÿÿÿÿÿÿÿÿÿÿÿÿÿÿÿÿVHèR@ÒÄ©ñ+T@
lv¤fÀáÉÚ¿ÝáÛ?é§+ºÂí?%%
%ÿÿÿÿÿÿÿÿbÿÿÿÿ¥îÛ?%
%ÿÿÿÿÿÿÿÿÿÿÿÿÿÿÿÿ©ix½6R@¦4ñ£S@D °êÀë¬ùrgðÒ?ÐñXî?Ijí¤>[½?}¯ ×?*ßÖí¿%%%
%ÿÿÿÿÿÿÿÿÿÿÿÿ`¦îß%1146664%%%
%ÿÿÿÿÿÿÿÿÿÿÿÿ b¦îß%1131255%%%
%ÿÿÿÿÿÿÿÿÿÿÿÿ"d¦îß%1171
%ÿÿÿÿÿÿÿÿÿÿÿÿÿÿÿÿ/+	%!	
,	ÿÿÿÿ
%cÿÿÿÿÿÿÿÿÿÿÿÿþdH§ô>@%eunknown
úc©AH@©ZÑÒT@¡¥Ó®·ëÀw|~2(ÊP@êýûg½LW@®ÐßÙ:À
%ÿÿÿÿÿÿÿÿÿÿÿÿÿÿÿÿfY&#	gÿÿÿÿ
%hÿÿÿÿÿÿÿÿÿÿÿÿkÎÏçw¡ä<d	k'\Z7@"	iunknown
gëqùñaP@kvY'>T@!LôÀw|~2(ÊP@¤©ZÑÒT@®ÐßÙ:À%%%
%ÿÿÿÿÿÿÿÿÿÿÿÿÿÿÿÿ'¦îß%11-1
%jÿÿÿÿÿÿÿÿÿÿÿÿk'ÿÿÿÿl
úc©AH@kvY'>T@!LôÀw|~2(ÊP@êýûg½LW@®ÐßÙ:À%%%
%ÿÿÿÿÿÿÿÿÿÿÿÿ(i¦îß%1131258%%%
%ÿÿÿÿÿÿÿÿÿÿÿÿ+k¦îß%1146807%%
%ÿÿÿÿÿÿÿÿmÿÿÿÿ.¥îÛ1
%nÿÿÿÿÿÿÿÿÿÿÿÿ.o%
%ÿÿÿÿÿÿÿÿÿÿÿÿÿÿÿÿ49{I@'s¡ßW@nUº¯ØCÀ}È¡ç¿w"<¦3Ç?Ä3-Ûä¿
%ÿÿÿÿÿÿÿÿÿÿÿÿÿÿÿÿ 	/pq
,	ÿÿÿÿ
%rÿÿÿÿÿÿÿÿÿÿÿÿÿÿÿÿ/k
úc©AH@©ZÑÒT@¡¥Ó®·ëÀw|~2(ÊP@'s¡ßW@®ÐßÙ:À%%
%ÿÿÿÿÿÿÿÿsÿÿÿÿ0¥îÛ1%
%ÿÿÿÿÿÿÿÿÿÿÿÿÿÿÿÿ?9{I@'s¡ßW@nUº¯ØCÀ_MP½¿!/ü¥»¿¶Ôï¿%%
%ÿÿÿÿÿÿÿÿtÿÿÿÿ2¥îÛT%
%ÿÿÿÿÿÿÿÿÿÿÿÿÿÿÿÿÒèÑmK@µ¶I
±W@¹3¿)ÀÎv§s¡Ö?V6bí?T®;Â¿±çu¥ê×¿°ð_#®í¿%%%
%ÿÿÿÿÿÿÿÿÿÿÿÿ6z¦îß%1149256
%ÿÿÿÿÿÿÿÿÿÿÿÿÿÿÿÿ3	8uv
4	ÿÿÿÿ
%ÿÿÿÿÿÿÿÿÿÿÿÿÿÿÿÿ82	wx
4	ÿÿÿÿ
%yÿÿÿÿÿÿÿÿÿÿÿÿÿÿÿÿ8z
C
ÿè=@'s¡ßW@R?,©UÀ?9{I@¡9öÇkT[@·`ùÛÁQÀ%%
%ÿÿÿÿÿÿÿÿ{ÿÿÿÿ9¥îÛ1%
%ÿÿÿÿÿÿÿÿÿÿÿÿÿÿÿÿD
ÿè=@cjY@R?,©UÀÇþG(ÈIî?'x¢Ó¿
P$Rª¹?%%
%ÿÿÿÿÿÿÿÿ|ÿÿÿÿ;¥îÛS%
%ÿÿÿÿÿÿÿÿÿÿÿÿÿÿÿÿ_ÒÄæ]±J@Pò~¾W@¼ÅU|,À4p­ÂÂ8Ô?ü©A¡´5î?ô|ÊW/¸¿éòuUÒ¿wÝ%­¨î¿%%%
%ÿÿÿÿÿÿÿÿÿÿÿÿ>¦îß%114957%%
%ÿÿÿÿÿÿÿÿ}ÿÿÿÿ?¥îÛW
%~ÿÿÿÿÿÿÿÿÿÿÿÿÿÿÿÿ
ÎÙòET@DkGWÀ¸y{BÀÖ¥ICïkX@±­V¶ðUÀÚ`=Q~À
%ÿÿÿÿÿÿÿÿÿÿÿÿÿÿÿÿ?
q$º[@ì	Ï#TÀ:	Ãñº~ÀÅ§®»^@sGÑQÀ\´Pz}À%
%ÿÿÿÿÿÿÿÿÿÿÿÿÿÿÿÿO>Ûé79_@ù ]kÉNÀP´kÄ~ÀýÃýpè?Ý¿Ónä¿ý9Ù«¥Å¿¤¶TÅbÐ?~vRôîî¿
%ÿÿÿÿÿÿÿÿÿÿÿÿÿÿÿÿ}	A?	
pÿÿÿÿ
%ÿÿÿÿÿÿÿÿÿÿÿÿ7@ÝØ t½Zbêú¸>@Aunknown
x:Ã	+]
@ÝÚ¥¥Y@*x²cÀ#6;Õ¡+@s.B[@×lZÀ
%ÿÿÿÿÿÿÿÿÿÿÿÿ)?æ`ø<iêM#9@Bunknown
%<Ûsp+@
EðéíY@
¬±pÀ5;Õ¡+@s.B[@ÖlZÀ%%%
%ÿÿÿÿÿÿÿÿÿÿÿÿC¦îß%1138682
%ÿÿÿÿÿÿÿÿÿÿÿÿÿÿÿÿuGC	
ÿÿÿÿ
%ÿÿÿÿÿÿÿÿÿÿÿÿ@µ¯1Ì½zÔt½-#W;@Gunknown
G4;Õ¡+@|cjY@M?,©UÀJ
ÿè=@s.B[@×lZÀ%%%
%ÿÿÿÿÿÿÿÿÿÿÿÿÿÿÿÿH¦îß%11-1%%%
%ÿÿÿÿÿÿÿÿÿÿÿÿI¦îß%1138596
%ÿÿÿÿÿÿÿÿÿÿÿÿÿÿÿÿKw	
ÿÿÿÿ
%ÿÿÿÿÿÿÿÿÿÿÿÿÿÿÿÿKH	t	ÿÿÿÿ
%ÿÿÿÿÿÿÿÿÿÿÿÿM	àTW"8à¼º)*IXÑ&@Kunknown
¢cÊAsÄOÀÌ-s2¿U@
lv¤fÀÃöYKÀ8Q»ZfW@
lv¤fÀ
%ÿÿÿÿÿÿÿÿÿÿÿÿÿÿÿÿL
K	ÿÿÿÿ
%ÿÿÿÿÿÿÿÿÿÿÿÿÿÿÿÿLNO	K	ÿÿÿÿ
%ÿÿÿÿÿÿÿÿÿÿÿÿÿÿÿÿLs	
±²`®LÀ¦ýûg½LW@lv¤fÀÍÄ	ÝAÀA®àoXY@¡¥Ó®·ëÀ%%
%ÿÿÿÿÿÿÿÿÿÿÿÿM¥îÛW
%ÿÿÿÿÿÿÿÿÿÿÿÿH	%
%ÿÿÿÿÿÿÿÿÿÿÿÿÿÿÿÿA¿s~EÀ
yX@
lv¤fÀ2Q¼IÄåí¿ùFAËÐÖ¿
%ÿÿÿÿÿÿÿÿÿÿÿÿX	R(:/1@J	unknown
V¿s~EÀ¤
yX@
lv¤fÀÍÄ	ÝAÀA®àoXY@À@5íÀ%%%
%ÿÿÿÿÿÿÿÿÿÿÿÿÿÿÿÿP¦îß%11-1
%ÿÿÿÿÿÿÿÿÿÿÿÿPÿÿÿÿ
W¿s~EÀ¤
yX@lv¤fÀoW×Ó=Àu®æY@À@5íÀ%%%
%ÿÿÿÿÿÿÿÿÿÿÿÿQ¦îß%1131108%%
%ÿÿÿÿÿÿÿÿ ÿÿÿÿR¥îÛÓ2
%ÿÿÿÿÿÿÿÿÿÿÿÿÿÿÿÿV¿s~EÀ¤
yX@
lv¤fÀ
%ÿÿÿÿÿÿÿÿÿÿÿÿÿÿÿÿ¡¢TV	
£ÿÿÿÿ
%¤ÿÿÿÿÿÿÿÿÿÿÿÿX	^ÀhÉ¯!y+@T¥unknown
ÍÄ	ÝAÀA®àoXY@øbÿÀË1Ñ$M6ÀzÓ8¯¡ÊY@À@5íÀ%%
%ÿÿÿÿÿÿÿÿ¦ÿÿÿÿU¥îÛÎ"
%§ÿÿÿÿÿÿÿÿÿÿÿÿU¨%
%ÿÿÿÿÿÿÿÿÿÿÿÿÿÿÿÿÕX×Ó=À3®æY@lv¤fÀ
ãÜ¦ò+×¿PSníÔ§¿·®Á±Êí?%%
%ÿÿÿÿÿÿÿÿ©ÿÿÿÿW¥îÛY	
%ªÿÿÿÿÿÿÿÿÿÿÿÿ«¬ÿÿÿÿ­
¥ð~¨pÓMÀ's¡ßW@À@5íÀÍÄ	ÝAÀµcjY@VUº¯ØCÀ%
%ÿÿÿÿÿÿÿÿÿÿÿÿÿÿÿÿTîô4À¿hGÖY@Y5DáÀÞtåÀ¿ø#TM¸ï?¡n¢¦]¿ÌÆ$7¿ÄXë7Bÿï?%%%
%ÿÿÿÿÿÿÿÿÿÿÿÿY¦îß%1146715
%ÿÿÿÿÿÿÿÿÿÿÿÿÿÿÿÿ_	[®¯
`	ÿÿÿÿ
%ÿÿÿÿÿÿÿÿÿÿÿÿÿÿÿÿ[^	f	°`	ÿÿÿÿ
%±ÿÿÿÿÿÿÿÿÿÿÿÿÿÿÿÿ[
êçyèw6ÀßtÕù½Y@'²r}ÀÖ|ç'ÀEðéíY@
¬±pÀ%%
%ÿÿÿÿÿÿÿÿ²ÿÿÿÿ\¥îÛR#%
%ÿÿÿÿÿÿÿÿÿÿÿÿÿÿÿÿË1Ñ$M6ÀzÓ8¯¡ÊY@øbÿÀê,¥D¦î?¾íW¿J LdêÒ¿%%%
%ÿÿÿÿÿÿÿÿÿÿÿÿ]¦îß%1134811%%
%ÿÿÿÿÿÿÿÿ³ÿÿÿÿ^¥îÛü7
%ÿÿÿÿÿÿÿÿÿÿÿÿÿÿÿÿË1Ñ$M6ÀzÓ8¯¡ÊY@øbÿÀ
%ÿÿÿÿÿÿÿÿÿÿÿÿÿÿÿÿg	b_	°
h	ÿÿÿÿ
%ÿÿÿÿÿÿÿÿÿÿÿÿÿÿÿÿbf	´µh	ÿÿÿÿ
%¶ÿÿÿÿÿÿÿÿÿÿÿÿÿÿÿÿf	·
Ñçyèw6ÀÿÜÚ¥¥Y@'²r}ÀÖ|ç'ÀEðéíY@
¬±pÀ%%
%ÿÿÿÿÿÿÿÿ¸ÿÿÿÿc¥îÛX#
%¹ÿÿÿÿÿÿÿÿÿÿÿÿº»%
%ÿÿÿÿÿÿÿÿÿÿÿÿÿÿÿÿ¬cB«¶(À$ÝÚ¥¥Y@)x²cÀÝÆQÔ¡?«ì?õúùï¿%%
%ÿÿÿÿÿÿÿÿ¼ÿÿÿÿe¥îÛ^#%
%ÿÿÿÿÿÿÿÿÿÿÿÿÿÿÿÿ¬cB«¶(À$ÝÚ¥¥Y@)x²cÀûÖÒÙ?*îR0¿îqÛ$Dí¿%%
%ÿÿÿÿÿÿÿÿ½ÿÿÿÿg¥îÛÅ	
%¾ÿÿÿÿÿÿÿÿÿÿÿÿ¿tÿÿÿÿÀ
¦­cB«¶(À#¨Y@^-=³ À¥²`_À$ÝÚ¥¥Y@)x²cÀ%
%ÿÿÿÿÿÿÿÿÿÿÿÿÿÿÿÿPØ·KÀ¾	Ã0ZY@ªma×øÀ_Í»dGÀ?+NßW¡ºï?/WOóå?ºNQãÉ?­3:´Vï¿%%%
%ÿÿÿÿÿÿÿÿÿÿÿÿi§¦îß%112496%%
%ÿÿÿÿÿÿÿÿÁÿÿÿÿj¥îÛº	
%ÂÿÿÿÿÿÿÿÿÿÿÿÿQ	K	ÿÿÿÿÃ
±²`®LÀ¦ýûg½LW@lv¤fÀÍÄ	ÝAÀA®àoXY@¡¥Ó®·ëÀ
%ÄÿÿÿÿÿÿÿÿÿÿÿÿÿÿÿÿG	j
,Gp	ÞRÀivY'>T@lv¤fÀÃöYKÀ8Q»ZfW@¡¥Ó®·ëÀ%
%ÿÿÿÿÿÿÿÿÿÿÿÿÿÿÿÿ#»­åJÀß?Wó8X@°J4ò6áÀ>Íz7xâ¿	ÁFãøé?hÔµR·¿cÌ_Ôx¿Ã¿¦æêï?%%%
%ÿÿÿÿÿÿÿÿÿÿÿÿÿÿÿÿk¦îß%11-1
%ÿÿÿÿÿÿÿÿÿÿÿÿÿÿÿÿÅÆF	kÿÿÿÿ%%%
%ÿÿÿÿÿÿÿÿÿÿÿÿn«¦îß%115028%%
%ÿÿÿÿÿÿÿÿÇÿÿÿÿo¥îÛ
%ÈÿÿÿÿÿÿÿÿÿÿÿÿÉÿÿÿÿÊ
G4;Õ¡+@|cjY@M?,©UÀÊ&
y>@¡9öÇkT[@·`ùÛÁQÀ%
%ÿÿÿÿÿÿÿÿÿÿÿÿÿÿÿÿ­!z@@+§3zCÐZ@o @À*ÀT[úkÀ?N¥ýÑï?Kù@Á
Ë¿]qÖZë¿¡Xà¿%%%
%ÿÿÿÿÿÿÿÿÿÿÿÿÿÿÿÿp¦îß%11-1
%ÿÿÿÿÿÿÿÿÿÿÿÿÿÿÿÿ>	µ
pÿÿÿÿ
%ÿÿÿÿÿÿÿÿÿÿÿÿÿÿÿÿË	s	Ìÿÿÿÿ
%Íÿÿÿÿÿÿÿÿÿÿÿÿvhw·¾Uº"=j	¢DêV"'@~	Îunknown
¦­cB«¶(ÀQWºY@ó«xÒÀÀ½`_À$ÝÚ¥¥Y@)x²cÀ%%%
%ÿÿÿÿÿÿÿÿÿÿÿÿÿÿÿÿt¦îß%11-1%%%
%ÿÿÿÿÿÿÿÿÿÿÿÿu¯¦îß%1134954%%
%ÿÿÿÿÿÿÿÿÏÿÿÿÿv¥îÛú7
%ÐÿÿÿÿÿÿÿÿÿÿÿÿÑ°
Gý¡&=vÈ»ÐjÙ@	Òunknown
:Æ`_ÀMWºY@ï«xÒÀÀ½`_À6ÙJÃàËY@"äÀ
%ÿÿÿÿÿÿÿÿÿÿÿÿÿÿÿÿÀ½`_ÀsWºY@ï«xÒÀ
%ÿÿÿÿÿÿÿÿÿÿÿÿÿÿÿÿ~	Ëx	Ìÿÿÿÿ
%ÿÿÿÿÿÿÿÿÿÿÿÿÿÿÿÿÓÔy	
Õÿÿÿÿ
%ÖÿÿÿÿÿÿÿÿÿÿÿÿÑ+yÔ<7{ ÷êv @y×unknown
3¾`_ÀÝÚ¥¥Y@#äÀx:Ã	+]
@6ÙJÃàËY@ x²cÀ%%%
%ÿÿÿÿÿÿÿÿÿÿÿÿÿÿÿÿz¦îß%11-1
%ØÿÿÿÿÿÿÿÿÿÿÿÿÙzÿÿÿÿÚ
:Æ`_À?WºY@ñ«xÒÀñ<Ã	+]
@6ÙJÃàËY@ x²cÀ%%%
%ÿÿÿÿÿÿÿÿÿÿÿÿ{±¦îß%1138588%%%
%ÿÿÿÿÿÿÿÿÿÿÿÿ~µ¦îß%1138584%%
%ÿÿÿÿÿÿÿÿÛÿÿÿÿ¥îÛu<
%ÜÿÿÿÿÿÿÿÿÿÿÿÿÝêàV½ª&¢}yB@Þßunknown
F¦j?g@_IÍZ@&[­ûêÀ´à\0úø@¯½ZÉ~Å\@XÞ=#J}À
%ÿÿÿÿÿÿÿÿÿÿÿÿÿÿÿÿ¼j?g@¹_IÍZ@&[­ûêÀ
%ÿÿÿÿÿÿÿÿÿÿÿÿÿÿÿÿ	Ôà	ÿÿÿÿ
%ÿÿÿÿÿÿÿÿÿÿÿÿÿÿÿÿ	áâ	ÿÿÿÿ
%ãÿÿÿÿÿÿÿÿÿÿÿÿÿÿÿÿ	ä
P³qTÁÞ?cfâ1óY@)x²cÀ¼j?g@¹_IÍZ@&[­ûêÀ%%%
%ÿÿÿÿÿÿÿÿÿÿÿÿº¦îß%115035%%
%ÿÿÿÿÿÿÿÿåÿÿÿÿ¥îÛ¥
%æÿÿÿÿÿÿÿÿÿÿÿÿçèÿÿÿÿé
²ÿ¹?F@-ÅwrrXÀ½¬ðó;]À¦ÚûZO@3Ë®+VÀû¶Ç'XÀ
%êÿÿÿÿÿÿÿÿÿÿÿÿÿÿÿÿë
À`_ÀÙ¾²ÂY@ß6û÷ÎHÀ`R»*q¥ÀÌ]SeY@lw·¦À%
%ÿÿÿÿÿÿÿÿÿÿÿÿÿÿÿÿM$ÿ¿éíKLY@æcÀ<@Ó Í?:·w<î?¥¹Rþ8Î¿ñnm§ç¿1I@+æ¿%%%
%ÿÿÿÿÿÿÿÿÿÿÿÿÿÿÿÿ¦îß%11-1
%ÿÿÿÿÿÿÿÿÿÿÿÿÿÿÿÿìíîïÿÿÿÿ%%%
%ÿÿÿÿÿÿÿÿÿÿÿÿ¿¦îß%1183%%
%ÿÿÿÿÿÿÿÿðÿÿÿÿ¥îÛM
%ñÿÿÿÿÿÿÿÿÿÿÿÿòóÿÿÿÿô
³³¯Î2À11Çás¸A@YS»S@ñÎ}!À
ÐH@eÁÙ}j2@
%õÿÿÿÿÿÿÿÿÿÿÿÿÿÿÿÿö
R FJï+ÀÆÓ§0&»U@N4©D¥'@örà	'À	ÀôÑÚW@Fù8@%
%ÿÿÿÿÿÿÿÿÿÿÿÿÿÿÿÿÌ£6iT(ÀzO§¯tU@ª²Uü9@ÛéÇæhï?0Yã¿¿QÔ(Â¿>Lè¿®gÒä?
%ÿÿÿÿÿÿÿÿÿÿÿÿÿÿÿÿ÷ø	
ùÿÿÿÿ
%úÿÿÿÿÿÿÿÿÿÿÿÿ¤	7EowÝ<Ã	¨øÑAÍ$@ûunknown
PI!RÀOàR©ÉfT@ô¿á"&@¢InírÀ=¢'U@¿:C5@
%ÿÿÿÿÿÿÿÿÿÿÿÿÿÿÿÿ¡	­Ì	
¢	ÿÿÿÿ
%ÿÿÿÿÿÿÿÿÿÿÿÿÿÿÿÿ 	üý¢	ÿÿÿÿ
%þÿÿÿÿÿÿÿÿÿÿÿÿÿÿÿÿÿ

ÔI"À=¢'U@ò¿á"&@KI!RÀØøËoZ@ØÄ;ëxf9@%%
%ÿÿÿÿÿÿÿÿÿÿÿÿ¥îÛÿ
%ÿÿÿÿÿÿÿÿÿÿÿÿ%
%ÿÿÿÿÿÿÿÿÿÿÿÿÿÿÿÿÌHÞÌ¦©ÀzJ¶OW@Ä;ëxf9@,#=Ïa?e×à¿F%03ë¿
%ÿÿÿÿÿÿÿÿÿÿÿÿÿÿÿÿ§	¹	¨	ÿÿÿÿ
%ÿÿÿÿÿÿÿÿÿÿÿÿÿÿÿÿ¦	
¨	ÿÿÿÿ
%ÿÿÿÿÿÿÿÿÿÿÿÿÿÿÿÿ§	
£örà	'ÀÚ]pMªT@Fù8@UT
¨L#À}àÝ1$W@å7=!êpH@%%
%ÿÿÿÿÿÿÿÿÿÿÿÿ¥îÛþ%
%ÿÿÿÿÿÿÿÿÿÿÿÿÿÿÿÿ]T
¨L#ÀJM¿V@ðA@ÈÅ 3È¿D÷Q$°Ä?s22Þjúî¿
%ÿÿÿÿÿÿÿÿÿÿÿÿÿÿÿÿ	
¬	ÿÿÿÿ
%ÿÿÿÿÿÿÿÿÿÿÿÿª@±è=hò<^B-û,@«	
unknown
örà	'ÀyàÝ1$W@RçM«+@ysÈ&Àâw{Y@üFù8@%%%
%ÿÿÿÿÿÿÿÿÿÿÿÿÿÿÿÿ¦îß%11-1
%ÿÿÿÿÿÿÿÿÿÿÿÿÎ	ÿÿÿÿ
E÷rà	'À^àÝ1$W@çM«+@jA¿ù-$Àâw{Y@q[P=À:@%%%
%ÿÿÿÿÿÿÿÿÿÿÿÿÇ¦îß%1131272%%
%ÿÿÿÿÿÿÿÿÿÿÿÿ¥îÛ:3
%ÿÿÿÿÿÿÿÿÿÿÿÿÿÿÿÿörà	'ÀyàÝ1$W@Fù8@%%%
%ÿÿÿÿÿÿÿÿÿÿÿÿÈ¦îß%1131271
%ÿÿÿÿÿÿÿÿÿÿÿÿÿÿÿÿ¥´	ÿÿÿÿ
%ÿÿÿÿÿÿÿÿÿÿÿÿÿÿÿÿ
¢:(³Å"ÀOàR©ÉfT@»:C5@InírÀk@9åAyV@;$®îG@%%
%ÿÿÿÿÿÿÿÿÿÿÿÿ¥îÛ
%ÿÿÿÿÿÿÿÿÿÿÿÿ%
%ÿÿÿÿÿÿÿÿÿÿÿÿÿÿÿÿ
D!Àj@9åAyV@qß")
A@Íéÿ'	 ¿ÅAï½à¿c·*¥¯ë?
%ÿÿÿÿÿÿÿÿÿÿÿÿÿÿÿÿ¹	
º	ÿÿÿÿ
%ÿÿÿÿÿÿÿÿÿÿÿÿÿÿÿÿ¸	¦	
º	ÿÿÿÿ
%ÿÿÿÿÿÿÿÿÿÿÿÿÿÿÿÿ
w¿H_1õ$À¤)¨|T@ðA@:(³Å"ÀJM¿V@ç7=!êpH@%%
%ÿÿÿÿÿÿÿÿÿÿÿÿ¥îÛ
%
%ÿÿÿÿÿÿÿÿÿÿÿÿÿÿÿÿ¢:(³Å"À¤)¨|T@;$®îG@ß¼#¢¿"Ãá?÷"µ¶Ãê¿%%
%ÿÿÿÿÿÿÿÿÿÿÿÿ¥îÛP
%ÿÿÿÿÿÿÿÿÿÿÿÿ ÿÿÿÿ!
K¨WÁ¯#Àq¡§¨8C@cu{Í3@7ÝùÜ4!ÀËqØlñK@HZ#1üG@%
%ÿÿÿÿÿÿÿÿÿÿÿÿÿÿÿÿ3ÈR·¨ÀCpzV@l9®áe>@ÑÛQ%!ä¿ÙÍ$5å¿*ù
ÿÙ¿¢RQâ5ç¿Ì×Oogæ?%%%
%ÿÿÿÿÿÿÿÿÿÿÿÿ Í¦îß%1146814%%%
%ÿÿÿÿÿÿÿÿÿÿÿÿ¢Î¦îß%1146815%%
%ÿÿÿÿÿÿÿÿ"ÿÿÿÿ¤¥îÛ
%#ÿÿÿÿÿÿÿÿÿÿÿÿ	$%
%ÿÿÿÿÿÿÿÿÿÿÿÿÿÿÿÿ¢InírÀOàR©ÉfT@»:C5@V?pöî¦¿£-)î?K>ROoÕ?%%
%ÿÿÿÿÿÿÿÿ%ÿÿÿÿ¦¥îÛ%
%ÿÿÿÿÿÿÿÿÿÿÿÿÿÿÿÿ¢InírÀOàR©ÉfT@»:C5@]âCµü·¿)º]¸VFá?Í:qíÄê?%%%
%ÿÿÿÿÿÿÿÿÿÿÿÿ©×¦îß%1131278%%
%ÿÿÿÿÿÿÿÿ&ÿÿÿÿª¥îÛ=3
%ÿÿÿÿÿÿÿÿÿÿÿÿÿÿÿÿØysÈ&ÀÕw{Y@RçM«+@
%ÿÿÿÿÿÿÿÿÿÿÿÿÿÿÿÿ'(¬Ë	
)ÿÿÿÿ
%*ÿÿÿÿÿÿÿÿÿÿÿÿªà6B¡í<+ðs¹jª@¬,unknown
ßysÈ&ÀÕw{Y@:/i0+@
ÔI"ÀÙøËoZ@rçM«+@
%-ÿÿÿÿÿÿÿÿÿÿÿÿ+ czcOô¼T¶Ï®10@­.unknown

ÔI"ÀzJ¶OW@:/i0+@ÌHÞÌ¦©ÀØøËoZ@ØÄ;ëxf9@%%%
%ÿÿÿÿÿÿÿÿÿÿÿÿÿÿÿÿ®¦îß%11-1
%/ÿÿÿÿÿÿÿÿÿÿÿÿÿ®ÿÿÿÿ0
úysÈ&ÀzJ¶OW@:/i0+@ÌHÞÌ¦©ÀÙøËoZ@ØÄ;ëxf9@%%%
%ÿÿÿÿÿÿÿÿÿÿÿÿ¯Ù¦îß%1131279
%ÿÿÿÿÿÿÿÿÿÿÿÿÿÿÿÿ
´Ñ	

ÿÿÿÿ
%1ÿÿÿÿÿÿÿÿÿÿÿÿ«bÞqó½ºhqÑ µ3@´2unknown
K%XJmÀ-LÈ`[ÀíL+îOÀ¼èñîÔkÀºY¨E³XÀA»ë`2À%%%
%ÿÿÿÿÿÿÿÿÿÿÿÿµæ¦îß%1131152
%ÿÿÿÿÿÿÿÿÿÿÿÿÿÿÿÿÔ	·34Õ	ÿÿÿÿ
%ÿÿÿÿÿÿÿÿÿÿÿÿÿÿÿÿ·Ó	56
Õ	ÿÿÿÿ
%7ÿÿÿÿÿÿÿÿÿÿÿÿÿÿÿÿÔ	õ	
°á¯<ÎnÀºY¨E³XÀA»ë`2À{Õ=WmÀiºP	sSÀ
#UøÀ%%
%ÿÿÿÿÿÿÿÿ8ÿÿÿÿ¸¥îÛ£%
%ÿÿÿÿÿÿÿÿÿÿÿÿÿÿÿÿ1%XJmÀºY¨E³XÀA»ë`2ÀÚu²8û×¿ïa'i.è?$ñ Í1á?%%%
%ÿÿÿÿÿÿÿÿÿÿÿÿ¹è¦îß%1131181%%
%ÿÿÿÿÿÿÿÿ9ÿÿÿÿº¥îÛ3
%ÿÿÿÿÿÿÿÿÿÿÿÿÿÿÿÿ1%XJmÀºY¨E³XÀA»ë`2À%%%
%ÿÿÿÿÿÿÿÿÿÿÿÿ½ê¦îß%1146759
%ÿÿÿÿÿÿÿÿÿÿÿÿÿÿÿÿ5:ÃÝ	;ÿÿÿÿ
%<ÿÿÿÿÿÿÿÿÿÿÿÿ=¦Ü'"3=h(}ÞÖr>@Ü	>unknown
°á¯<ÎnÀiºP	sSÀE3÷ºÀKY/ùî£nÀ3CÎ4ÕRÀlñf0À
%ÿÿÿÿÿÿÿÿÿÿÿÿÿÿÿÿ?â	Äß	
ö	ÿÿÿÿ
%@ÿÿÿÿÿÿÿÿÿÿÿÿ=@ÂåØYg	=rkVÄr>@ÄAunknown
724¶nÀdCÎ4ÕRÀû	ÇQÀIY/ùî£nÀ§&ÿ¤úÎKÀ^ñf0À%%%
%ÿÿÿÿÿÿÿÿÿÿÿÿÅø¦îß%1133075%%%
%ÿÿÿÿÿÿÿÿÿÿÿÿÇú¦îß%111255
%ÿÿÿÿÿÿÿÿÿÿÿÿÿÿÿÿÞ	?Êã	
ö	ÿÿÿÿ
%Bÿÿÿÿÿÿÿÿÿÿÿÿrh	â¹=LÊ¢'Uì<@ÊCunknown
Èµg	ÎnÀàW{éF½MÀû	ÇQÀ24¶nÀ&ÿ¤úÎKÀ@Ò÷Ù~À%%%
%ÿÿÿÿÿÿÿÿÿÿÿÿÿÿÿÿÌ¦îß%11-1%%%
%ÿÿÿÿÿÿÿÿÿÿÿÿÍÿ¦îß%1133083%%%
%ÿÿÿÿÿÿÿÿÿÿÿÿÒ¦îß%1147447%%
%ÿÿÿÿÿÿÿÿDÿÿÿÿÕ¥îÛA
%Eÿÿÿÿÿÿÿÿÿÿÿÿ×F%
%ÿÿÿÿÿÿÿÿÿÿÿÿÿÿÿÿ2¬¨41kÀ[&( ;À®ÿèGÀOh}v/Lì¿èAvÄÝÝ¿ïÑ.r]Ò?
%ÿÿÿÿÿÿÿÿÿÿÿÿÿÿÿÿë	ÖGHì	ÿÿÿÿ
%ÿÿÿÿÿÿÿÿÿÿÿÿÿÿÿÿÖê	
Iì	ÿÿÿÿ
%JÿÿÿÿÿÿÿÿÿÿÿÿÿÿÿÿÖÜ
ÉÒâ[äkÀp¤8ò@Àf0îúºEÀ#¾ÙYC³iÀB&( ;À®ÿèGÀ%%
%ÿÿÿÿÿÿÿÿKÿÿÿÿ×¥îÛ%
%ÿÿÿÿÿÿÿÿÿÿÿÿÿÿÿÿ½Òâ[äkÀh¤8ò@Àf0îúºEÀÒìù 
²?4?ûçÄÈ?çö(^Pï?%%%
%ÿÿÿÿÿÿÿÿÿÿÿÿÛ¦îß%111259%%
%ÿÿÿÿÿÿÿÿLÿÿÿÿÜ¥îÛå
%MÿÿÿÿÿÿÿÿÿÿÿÿNY
ÿÿÿÿO
:&­9nÀîdÏDÀ-PhEÀ¤ü×ôlÀ#×ÃÎ;À;øq¹~À%
%ÿÿÿÿÿÿÿÿÿÿÿÿÿÿÿÿ E¡ÎliÀ,Lì&»u@Àzíi"é#À¡âKÕ?Y¤©rí?ÃÓ\Ê¿¾f`×à¿éÛg¹±5ë¿%%%
%ÿÿÿÿÿÿÿÿÿÿÿÿß¦îß%111280%%
%ÿÿÿÿÿÿÿÿPÿÿÿÿà¥îÛú
%QÿÿÿÿÿÿÿÿÿÿÿÿÕ	ÿÿÿÿR
°á¯<ÎnÀºY¨E³XÀA»ë`2À{Õ=WmÀiºP	sSÀ
#UøÀ
%SÿÿÿÿÿÿÿÿÿÿÿÿÿÿÿÿÞ	à
Èµg	ÎnÀ¬CÎ4ÕRÀû	ÇQÀGY/ùî£nÀ&ÿ¤úÎKÀÒ÷Ù~À%
%ÿÿÿÿÿÿÿÿÿÿÿÿÿÿÿÿS¯Þ@ÞnÀf<Õà«TSÀôK=9phÀS&0ezæï¿7wi²¿rÎYÃ¢¿º=+÷²¿)Äëï?
%ÿÿÿÿÿÿÿÿÿÿÿÿÿÿÿÿTUãù	Vÿÿÿÿ
%Wÿÿÿÿÿÿÿÿÿÿÿÿ-
!ë¤v´ù¼þ	Lé³ª%ð?ãXunknown
ú»Ã
iÀc.N}zGÀ
lv¤fÀ¡¤MØñhÀé4GÀ
lv¤fÀ
%ÿÿÿÿÿÿÿÿÿÿÿÿÿÿÿÿYäç
ü	ÿÿÿÿ
%ÿÿÿÿÿÿÿÿÿÿÿÿÿÿÿÿäYTZ
ü	ÿÿÿÿ
%[ÿÿÿÿÿÿÿÿÿÿÿÿÿÿÿÿä\
M-!pjÀ¾é4GÀ
lv¤fÀ2Âh¥phÀ9eù®CÀ"pÌ¦q~À%%
%ÿÿÿÿÿÿÿÿ]ÿÿÿÿå¥îÛ
%^ÿÿÿÿÿÿÿÿÿÿÿÿå_%
%ÿÿÿÿÿÿÿÿÿÿÿÿÿÿÿÿý»Ã
iÀ¾é4GÀ
lv¤fÀ*¯'áè¿"´OÅfä?
%`ÿÿÿÿÿÿÿÿÿÿÿÿêóÖÉÈÈÑß@ú	aunknown
M-!pjÀ[Ø¤uïDÀ
lv¤fÀvWX¾iÀ9eù®CÀM 0=]À%%%
%ÿÿÿÿÿÿÿÿÿÿÿÿÿÿÿÿè¦îß%11-1%%%
%ÿÿÿÿÿÿÿÿÿÿÿÿé¦îß%1131163%%
%ÿÿÿÿÿÿÿÿbÿÿÿÿê¥îÛ3
%ÿÿÿÿÿÿÿÿÿÿÿÿÿÿÿÿvWX¾iÀ[Ø¤uïDÀ
lv¤fÀ%%
%ÿÿÿÿÿÿÿÿcÿÿÿÿì¥îÛ3%
%ÿÿÿÿÿÿÿÿÿÿÿÿÿÿÿÿi¡jÀsÿé¶ËCÀ
lv¤fÀ>~Mÿ?­?Z¡ùÇ?wkeaï?%%%
%ÿÿÿÿÿÿÿÿÿÿÿÿî¦îß%1146769
%ÿÿÿÿÿÿÿÿÿÿÿÿÿÿÿÿ	
ðë	I


ÿÿÿÿ
%ÿÿÿÿÿÿÿÿÿÿÿÿÿÿÿÿð
de


ÿÿÿÿ
%fÿÿÿÿÿÿÿÿÿÿÿÿÿÿÿÿ
R

ÉÒâ[äkÀ9eù®CÀM 0=]À#¾ÙYC³iÀz&#öÖ@ÀÌl[À%%
%ÿÿÿÿÿÿÿÿgÿÿÿÿñ¥îÛ7%
%ÿÿÿÿÿÿÿÿÿÿÿÿÿÿÿÿÉÒâ[äkÀp¤8ò@Àf0îúºEÀN²kií?Qú£¶7Ö¿öhFj¦ØÇ¿%%%
%ÿÿÿÿÿÿÿÿÿÿÿÿò!¦îß%1133121%%
%ÿÿÿÿÿÿÿÿhÿÿÿÿó¥îÛ¼5
%ÿÿÿÿÿÿÿÿÿÿÿÿÿÿÿÿM-!pjÀ9eù®CÀM 0=]À%%%
%ÿÿÿÿÿÿÿÿÿÿÿÿø,¦îß%1146758%%%
%ÿÿÿÿÿÿÿÿÿÿÿÿú.¦îß%1131185
%ÿÿÿÿÿÿÿÿÿÿÿÿÿÿÿÿ
ÿ
"

ÿÿÿÿ
%ÿÿÿÿÿÿÿÿÿÿÿÿÿÿÿÿÿ
ij

ÿÿÿÿ
%kÿÿÿÿÿÿÿÿÿÿÿÿÿÿÿÿ
l
ñ^GkÀ2MýÌ©[À¡N!Kt|ÀTö#¸`iÀiKp[Àww1À%%
%ÿÿÿÿÿÿÿÿmÿÿÿÿ¥îÛJ
%nÿÿÿÿÿÿÿÿÿÿÿÿo%
%ÿÿÿÿÿÿÿÿÿÿÿÿÿÿÿÿZÓùjÀî1MýÌ©[À¡N!Kt|À®¥»µ8lï¿áXH¢£G?	¿(È?
%ÿÿÿÿÿÿÿÿÿÿÿÿÿÿÿÿÐ	pq
ÿÿÿÿ
%rÿÿÿÿÿÿÿÿÿÿÿÿÿÿÿÿ

K%XJmÀ*JhÛ [ÀíL+îOÀñ^GkÀºY¨E³XÀû²\*äiÀ%%
%ÿÿÿÿÿÿÿÿsÿÿÿÿ¥îÛK%
%ÿÿÿÿÿÿÿÿÿÿÿÿÿÿÿÿ÷^GkÀ*JhÛ [Àû²\*äiÀ~nPÿ>¶¿ê3Rbð¡?&ÓCöÛï¿%%
%ÿÿÿÿÿÿÿÿtÿÿÿÿ¥îÛ

%uÿÿÿÿÿÿÿÿÿÿÿÿv
ÿÿÿÿw
K%XJmÀ*JhÛ [ÀíL+îOÀñ^GkÀºY¨E³XÀû²\*äiÀ%
%ÿÿÿÿÿÿÿÿÿÿÿÿÿÿÿÿLÔ:±ÒiÀ[Gll[Àzà¤cgÀx5¤Yu¿\Ârwúï¿¾?¾73¡¿ÿ¢]Õ3¡?ö,÷_ûï¿%%%
%ÿÿÿÿÿÿÿÿÿÿÿÿ?¦îß%1131183
%ÿÿÿÿÿÿÿÿÿÿÿÿÿÿÿÿxy	!
zÿÿÿÿ
%{ÿÿÿÿÿÿÿÿÿÿÿÿ|oÈL
º>@ 
}unknown
Uö#¸`iÀiKp[À\G
`À?ÞSÊgÀr
ç?´îXÀww1À
%~ÿÿÿÿÿÿÿÿÿÿÿÿiON´Û5=|Æ·	õ£<@
unknown
ZÓùjÀ2MýÌ©[À¡N!Kt|ÀTö#¸`iÀiKp[Àww1À%%%
%ÿÿÿÿÿÿÿÿÿÿÿÿÿÿÿÿ¦îß%11-1
%ÿÿÿÿÿÿÿÿÿÿÿÿÿÿÿÿ
ZÓùjÀ2MýÌ©[À¡N!Kt|À?ÞSÊgÀr
ç?´îXÀww1À%%%
%ÿÿÿÿÿÿÿÿÿÿÿÿC¦îß%1133117%%%
%ÿÿÿÿÿÿÿÿÿÿÿÿE¦îß%111275%%
%ÿÿÿÿÿÿÿÿÿÿÿÿ¥îÛõ%
%ÿÿÿÿÿÿÿÿÿÿÿÿÿÿÿÿíôây°iÀÛ¹^joâDÀ~Ôß+9WÀçæøÏdä?ºUnÒAè?ò>=Ña4Ç¿öïi_ÊÑ¿;ã/½î¿
%ÿÿÿÿÿÿÿÿÿÿÿÿÿÿÿÿ*
U
+
ÿÿÿÿ
%ÿÿÿÿÿÿÿÿÿÿÿÿÿÿÿÿ)
0

+
ÿÿÿÿ
%ÿÿÿÿÿÿÿÿÿÿÿÿÿÿÿÿ
¬¤MØñhÀÛÙ"óKÀ
lv¤fÀÿxX²gÀ<.N}zGÀùÕK±À%%
%ÿÿÿÿÿÿÿÿÿÿÿÿ¥îÛ
%ÿÿÿÿÿÿÿÿÿÿÿÿù	%
%ÿÿÿÿÿÿÿÿÿÿÿÿÿÿÿÿýßò6ØgÀoÛÙ"óKÀ
lv¤fÀïÀØè¿N)V*ä?
%ÿÿÿÿÿÿÿÿÿÿÿÿÿÿÿÿ@
ÿÿÿÿ
%ÿÿÿÿÿÿÿÿÿÿÿÿ%²Bs¤ ½²ð2Ï¸67@unknown
ýßò6ØgÀÛÙ"óKÀ
lv¤fÀÿxX²gÀ
R:±IÀùÕK±À%%%
%ÿÿÿÿÿÿÿÿÿÿÿÿÿÿÿÿ¦îß%11-1
%ÿÿÿÿÿÿÿÿÿÿÿÿÿÿÿÿ
ýßò6ØgÀþ¨¦ÀNÀ
lv¤fÀzü¤M$ÐfÀ
R:±IÀùÕK±À%%%
%ÿÿÿÿÿÿÿÿÿÿÿÿJ¦îß%1131167%%
%ÿÿÿÿÿÿÿÿÿÿÿÿ¥îÛ3
%ÿÿÿÿÿÿÿÿÿÿÿÿÿÿÿÿýßò6ØgÀÛÙ"óKÀ
lv¤fÀ%%
%ÿÿÿÿÿÿÿÿÿÿÿÿ¥îÛ#%
%ÿÿÿÿÿÿÿÿÿÿÿÿÿÿÿÿzü¤M$ÐfÀþ¨¦ÀNÀ¿G¥Ì;ÞÀµÇ¥xÕ¿;i¤)ÝÊ?þ´Ecí¿%%
%ÿÿÿÿÿÿÿÿÿÿÿÿ¥îÛ%
%ÿÿÿÿÿÿÿÿÿÿÿÿÿÿÿÿ¥2(7^kfÀ#F!!ÆPÀùw¼>ÕÀ¬woÇë?ó¸ý¨£Ü?½`âË¿·áË#³Û¿HD·èÜØì¿%%%
%ÿÿÿÿÿÿÿÿÿÿÿÿO¦îß%1146774
%ÿÿÿÿÿÿÿÿÿÿÿÿÿÿÿÿD
xÿÿÿÿ%%
%ÿÿÿÿÿÿÿÿÿÿÿÿ ¥îÛ=%
%ÿÿÿÿÿÿÿÿÿÿÿÿÿÿÿÿ5$´XÙjfÀÎx¦¼fþRÀjÝ®pûÀ%®Y)Ê¿÷«kh8Zî?à±¯¡Î?%%%
%ÿÿÿÿÿÿÿÿÿÿÿÿ!R¦îß%1133129%%
%ÿÿÿÿÿÿÿÿÿÿÿÿ"¥îÛ½5
%ÿÿÿÿÿÿÿÿÿÿÿÿ"Òß Ö+@/
unknown
yX²gÀþ¨¦ÀNÀ¿G¥Ì;ÞÀzü¤M$ÐfÀ	
R:±IÀùÕK±À
%ÿÿÿÿÿÿÿÿÿÿÿÿÿÿÿÿzü¤M$ÐfÀþ¨¦ÀNÀ¿G¥Ì;ÞÀ%%%
%ÿÿÿÿÿÿÿÿÿÿÿÿ$T¦îß%111287%%
%ÿÿÿÿÿÿÿÿÿÿÿÿ%¥îÛ
%ÿÿÿÿÿÿÿÿÿÿÿÿÿÿÿÿI
%
5$´XÙjfÀ¨>Û$eUÀlÝ®pûÀÈ÷àeÀøýu¨QÀäÞ¤]/À%
%ÿÿÿÿÿÿÿÿÿÿÿÿÿÿÿÿFøfÀÊÁÜUÀÒ{$À[kï?åkßÏTtÀ¿¾x>ÓÁ¿ÿpªpç¿A&Ï´å?%%%
%ÿÿÿÿÿÿÿÿÿÿÿÿ*[¦îß%111272%%
%ÿÿÿÿÿÿÿÿÿÿÿÿ+¥îÛò%
%ÿÿÿÿÿÿÿÿÿÿÿÿÿÿÿÿþe*ýeÀß2¸WáTÀì¶$»Õ-Àbf~9ç?ñå¯V¦å¿ÒVq×9¿ü¬ÛÏÚ?ÎþMþï¿
%ÿÿÿÿÿÿÿÿÿÿÿÿÿÿÿÿJ
-Dc

D
ÿÿÿÿ
%ÿÿÿÿÿÿÿÿÿÿÿÿÿÿÿÿ-I
D
ÿÿÿÿ%%
%ÿÿÿÿÿÿÿÿÿÿÿÿ.¥îÛ,
%ÿÿÿÿÿÿÿÿÿÿÿÿ. %
%ÿÿÿÿÿÿÿÿÿÿÿÿÿÿÿÿ5$´XÙjfÀÎx¦¼fþRÀjÝ®pûÀvûYß÷´?Nl¬u%ý×¿
ªlÝí?%%
%ÿÿÿÿÿÿÿÿ¡ÿÿÿÿ/¥îÛ-%
%ÿÿÿÿÿÿÿÿÿÿÿÿÿÿÿÿ²¯°¯'fÀ>Û$eUÀ*0E­>ÀØ¥v}ú¨É¿·cáf¸kÉ¿:­O%³î¿%%%
%ÿÿÿÿÿÿÿÿÿÿÿÿ3g¦îß%111292%%
%ÿÿÿÿÿÿÿÿ¢ÿÿÿÿ4¥îÛ
%£ÿÿÿÿÿÿÿÿÿÿÿÿ¤

ÿÿÿÿ¥
ÉÒâ[äkÀ9eù®CÀM 0=]À#¾ÙYC³iÀz&#öÖ@ÀÌl[À
%¦ÿÿÿÿÿÿÿÿÿÿÿÿÿÿÿÿ§4
M-!pjÀ«i­y®EÀM 0=]À2Âh¥phÀz&#öÖ@ÀÌl[À%
%ÿÿÿÿÿÿÿÿÿÿÿÿÿÿÿÿÄ`æ í,hÀ¹ÞM®DÀûu,ô0ÀÎ¾¶ â?¨ÛN«yDé? ¡BÞÈ¿{Ö.VCÔ¿ÌÜÇZî¿%%%
%ÿÿÿÿÿÿÿÿÿÿÿÿÿÿÿÿ5¦îß%11-1
%ÿÿÿÿÿÿÿÿÿÿÿÿÿÿÿÿ¨©7W

5ÿÿÿÿ
%ªÿÿÿÿÿÿÿÿÿÿÿÿ[
-«¤¿:'½è	¤oÝO?@7«unknown
¤ü×ôlÀI×ÃÎ;À®ÿèGÀ0¬¨41kÀ[&( ;À;øq¹~À
%ÿÿÿÿÿÿÿÿÿÿÿÿÿÿÿÿ8E¬r
Y
ÿÿÿÿ
%­ÿÿÿÿÿÿÿÿÿÿÿÿÿÿÿÿX
ñ	
:&­9nÀîdÏDÀ-PhEÀ¤ü×ôlÀ#×ÃÎ;À;øq¹~À%%
%ÿÿÿÿÿÿÿÿ®ÿÿÿÿ9¥îÛ
%¯ÿÿÿÿÿÿÿÿÿÿÿÿr
°%
%ÿÿÿÿÿÿÿÿÿÿÿÿÿÿÿÿ¤ü×ôlÀs×ÃÎ;À;øq¹~Àò½SÜ¤Ì¿ãÍ¯ÞÓÒ¿%î7Öæ»í¿
%ÿÿÿÿÿÿÿÿÿÿÿÿÿÿÿÿ^
:±²
_
ÿÿÿÿ
%ÿÿÿÿÿÿÿÿÿÿÿÿÿÿÿÿ:]
³´_
ÿÿÿÿ
%µÿÿÿÿÿÿÿÿÿÿÿÿÿÿÿÿ:¶
?ÞSÊgÀ
ç?´îXÀ!\G
`À\§¸eÀC%i#çlSÀdx<Ô~À%%
%ÿÿÿÿÿÿÿÿ·ÿÿÿÿ;¥îÛ.%
%ÿÿÿÿÿÿÿÿÿÿÿÿÿÿÿÿ´¯°¯'fÀ>Û$eUÀD0E­>À¨W,z7å¿ÊÜqòæ¿¾UìeË¿%%%
%ÿÿÿÿÿÿÿÿÿÿÿÿ>o¦îß%1147465
%¸ÿÿÿÿÿÿÿÿÿÿÿÿ¹pô~å=ÊÙ0Ns:@Dºunknown
5$´XÙjfÀÎx¦¼fþRÀlÝ®pûÀÈ÷àeÀøýu¨QÀäÞ¤]/À%%
%ÿÿÿÿÿÿÿÿ»ÿÿÿÿF¥îÛ%
%ÿÿÿÿÿÿÿÿÿÿÿÿÿÿÿÿ*Ùw¸ìÔmÀ1m±ì¢BÀ-PhEÀX½=§´»¿nÅÔ9þU¼¿lÌ+?ï?%%
%ÿÿÿÿÿÿÿÿ¼ÿÿÿÿG¥îÛ%
%ÿÿÿÿÿÿÿÿÿÿÿÿÿÿÿÿÒµg	ÎnÀÃX{éF½MÀ[Ò÷Ù~Ày6"9¡Ë?Ý¤ðã?è{®{»è¿
%ÿÿÿÿÿÿÿÿÿÿÿÿÿÿÿÿ½¾Hi

¿ÿÿÿÿ
%ÀÿÿÿÿÿÿÿÿÿÿÿÿL'|=Áä+C]î?@HÂunknown
Èµg	ÎnÀYX{éF½MÀBÒ÷Ù~ÀÅ.dAnÀv&QPrHÀ-]ØAü|À
%ÿÿÿÿÿÿÿÿÿÿÿÿÿÿÿÿÃÄIk
Åÿÿÿÿ
%ÆÿÿÿÿÿÿÿÿÿÿÿÿM ðU=ÁVÑx=@j
Çunknown
Ç.dAnÀ±&QPrHÀö©³Bô¾~À5&­9nÀîdÏDÀ2]ØAü|À%%%
%ÿÿÿÿÿÿÿÿÿÿÿÿÿÿÿÿJ¦îß%11-1
%ÈÿÿÿÿÿÿÿÿÿÿÿÿÉJÿÿÿÿÊ
Èµg	ÎnÀYX{éF½MÀ[Ò÷Ù~À5&­9nÀîdÏDÀ-]ØAü|À%%%
%ÿÿÿÿÿÿÿÿÿÿÿÿK}¦îß%1133126%%
%ÿÿÿÿÿÿÿÿËÿÿÿÿL¥îÛ³5
%ÿÿÿÿÿÿÿÿÿÿÿÿÿÿÿÿÈµg	ÎnÀàW{éF½MÀBÒ÷Ù~À%%
%ÿÿÿÿÿÿÿÿÌÿÿÿÿM¥îÛ¶5
%ÍÿÿÿÿÿÿÿÿÿÿÿÿM[
Õ®ZU0@X
Îunknown
:&­9nÀîdÏDÀô©³Bô¾~À¤ü×ôlÀ#×ÃÎ;À;øq¹~À
%ÿÿÿÿÿÿÿÿÿÿÿÿÿÿÿÿ:&­9nÀîdÏDÀô©³Bô¾~À%%%
%ÿÿÿÿÿÿÿÿÿÿÿÿP¦îß%1135%%
%ÿÿÿÿÿÿÿÿÏÿÿÿÿQ¥îÛ%
%ÿÿÿÿÿÿÿÿÿÿÿÿÿÿÿÿuì,4i@¬Y;>ÀÛ£XpzÀYÃ!­©ã¿ÒkMPè?Õ«£V5Ë¿,>{aìÔ¿§ÆãAØ=î?%%%
%ÿÿÿÿÿÿÿÿÿÿÿÿÿÿÿÿR¦îß%11-1
%ÿÿÿÿÿÿÿÿÿÿÿÿÿÿÿÿy
U
Ðÿÿÿÿ
%ÿÿÿÿÿÿÿÿÿÿÿÿÿÿÿÿUx
V|

ÿÿÿÿ
%Ñÿÿÿÿÿÿÿÿÿÿÿÿ~
°C@$²
=
è¥1m%Û?pÒunknown
mÖ«i@Æÿé¶ËCÀ
lv¤fÀóÕÆ@
i@êÞ [·CÀ
lv¤fÀ
%ÿÿÿÿÿÿÿÿÿÿÿÿÿÿÿÿWVÓÔçÿÿÿÿ
%Õÿÿÿÿÿÿÿÿÿÿÿÿ~
ÖgL°îû;ô?V×unknown
Xÿ!zþh@êÞ [·CÀ
lv¤fÀîÕÆ@
i@9eù®CÀM 0=]À%%
%ÿÿÿÿÿÿÿÿØÿÿÿÿY¥îÛk
%Ùÿÿÿÿÿÿÿÿÿÿÿÿz
Ú%
%ÿÿÿÿÿÿÿÿÿÿÿÿÿÿÿÿÁ¼Ìj@k}Û5àWAÀ
lv¤fÀ¾'hMî¿[>Ô¿%%
%ÿÿÿÿÿÿÿÿÛÿÿÿÿZ¥îÛ²%
%ÿÿÿÿÿÿÿÿÿÿÿÿÿÿÿÿÁ¼Ìj@M}Û5àWAÀ
lv¤fÀô}úm^?¡ðtòHJÈ?~èjï?%%%
%ÿÿÿÿÿÿÿÿÿÿÿÿ[¦îß%1131128%%
%ÿÿÿÿÿÿÿÿÜÿÿÿÿ\¥îÛç2
%ÿÿÿÿÿÿÿÿÿÿÿÿÿÿÿÿÁ¼Ìj@O}Û5àWAÀ
lv¤fÀ
%ÿÿÿÿÿÿÿÿÿÿÿÿÿÿÿÿ
^ÝÞ
ÿÿÿÿ
%ÿÿÿÿÿÿÿÿÿÿÿÿÿÿÿÿ^
Éö

ÿÿÿÿ
%ßÿÿÿÿÿÿÿÿÿÿÿÿÿÿÿÿ
à
ÔñÒÚeÎj@¢¦,TW}CÀg0îúºEÀ@«x°ö¾l@b¤8ò@À-PhEÀ%%
%ÿÿÿÿÿÿÿÿáÿÿÿÿ_¥îÛ°%
%ÿÿÿÿÿÿÿÿÿÿÿÿÿÿÿÿÔñÒÚeÎj@p¤8ò@Àf0îúºEÀ~×Ï,±êí?cQ{§¶Ö¿·±tþ\k?%%%
%ÿÿÿÿÿÿÿÿÿÿÿÿ`¦îß%1131194%%
%ÿÿÿÿÿÿÿÿâÿÿÿÿa¥îÛ3
%ÿÿÿÿÿÿÿÿÿÿÿÿÿÿÿÿÔñÒÚeÎj@p¤8ò@Àf0îúºEÀ
%ÿÿÿÿÿÿÿÿÿÿÿÿÿÿÿÿdcãäeÿÿÿÿ
%ÿÿÿÿÿÿÿÿÿÿÿÿÿÿÿÿô
åc
æÿÿÿÿ
%çÿÿÿÿÿÿÿÿÿÿÿÿèÀÐ_Þ
=gÀa¡l1@
éunknown
ò#K{l@ìëAGZKÀÿZÊXÀÉq4x_m@o¦,TW}CÀW_ìXEÀ%%%
%ÿÿÿÿÿÿÿÿÿÿÿÿÿÿÿÿe¦îß%11-1%%%
%ÿÿÿÿÿÿÿÿÿÿÿÿf¦îß%1131196%%
%ÿÿÿÿÿÿÿÿêÿÿÿÿg¥îÛ3
%ÿÿÿÿÿÿÿÿÿÿÿÿÿÿÿÿù#K{l@¢¦,TW}CÀW_ìXEÀ
%ÿÿÿÿÿÿÿÿÿÿÿÿÿÿÿÿëiìí
ÿÿÿÿ
%ÿÿÿÿÿÿÿÿÿÿÿÿÿÿÿÿãîi
ïÿÿÿÿ
%ðÿÿÿÿÿÿÿÿÿÿÿÿñ§ÿ ø<
MùÍMæ?iòunknown
­øìKm@ÁÃhdVKÀ
lv¤fÀs~ô¾Zm@Ñ}£KÀ
lv¤fÀ%%
%ÿÿÿÿÿÿÿÿóÿÿÿÿj¥îÛn
%ôÿÿÿÿÿÿÿÿÿÿÿÿjõ%
%ÿÿÿÿÿÿÿÿÿÿÿÿÿÿÿÿ¼øìKm@µ}£KÀ
lv¤fÀKúÙTÉÛ¿9c^7¢Óì?%%%
%ÿÿÿÿÿÿÿÿÿÿÿÿl¦îß%1146736%%%
%ÿÿÿÿÿÿÿÿÿÿÿÿn¦îß%1146735
%ÿÿÿÿÿÿÿÿÿÿÿÿÿÿÿÿ
qt¢
Rÿÿÿÿ
%ÿÿÿÿÿÿÿÿÿÿÿÿÿÿÿÿq
x
Ð
Rÿÿÿÿ%%
%ÿÿÿÿÿÿÿÿöÿÿÿÿr¥îÛi
%÷ÿÿÿÿÿÿÿÿÿÿÿÿrø%
%ÿÿÿÿÿÿÿÿÿÿÿÿÿÿÿÿvÖ«i@Åÿé¶ËCÀ
lv¤fÀeO++sªè¿qaKÞbä¿
%ÿÿÿÿÿÿÿÿÿÿÿÿÿÿÿÿtsùúuÿÿÿÿ
%ûÿÿÿÿÿÿÿÿÿÿÿÿwÖÉÈÈÑß@
üunknown
HXb¨h@MØ¤uïDÀ
lv¤fÀXÿ!zþh@9eù®CÀM 0=]À%%%
%ÿÿÿÿÿÿÿÿÿÿÿÿÿÿÿÿu¦îß%11-1%%%
%ÿÿÿÿÿÿÿÿÿÿÿÿv¦îß%1131124%%
%ÿÿÿÿÿÿÿÿýÿÿÿÿw¥îÛä2
%ÿÿÿÿÿÿÿÿÿÿÿÿÿÿÿÿHXb¨h@MØ¤uïDÀ
lv¤fÀ
%ÿÿÿÿÿÿÿÿÿÿÿÿÿÿÿÿþÿy¨


ÿÿÿÿ
%
ÿÿÿÿÿÿÿÿÿÿÿÿ¤ÀSÇ;èþ¼ª
Óí}o+)@y
unknown
KY¼if@	
R:±IÀýÕK±ÀFaÃ`¯Zg@i­y®EÀ"pÌ¦q~À%%
%ÿÿÿÿÿÿÿÿ
ÿÿÿÿz¥îÛ·
%
ÿÿÿÿÿÿÿÿÿÿÿÿz
%
%ÿÿÿÿÿÿÿÿÿÿÿÿÿÿÿÿÍôg@°é4GÀ
lv¤fÀ¶ýròx½Ä¿<Gä&2Â?äñl?ï?%%
%ÿÿÿÿÿÿÿÿ
ÿÿÿÿ|¥îÛ%
%ÿÿÿÿÿÿÿÿÿÿÿÿÿÿÿÿrúµOdh@÷×ÎÿAÀ÷?uÀ¨¬Rã¿t ,D^è?xYË2Ë¿ô0±úÔ¿½!];î?%%%
%ÿÿÿÿÿÿÿÿÿÿÿÿ~¦îß%1146730%%%
%ÿÿÿÿÿÿÿÿÿÿÿÿ¦îß%1131204%%%
%ÿÿÿÿÿÿÿÿÿÿÿÿ¦îß%1138
%
ÿÿÿÿÿÿÿÿÿÿÿÿ®p(Ñ1¦ÿ=
^/Õá1ò9@	
unknown
&6Y0"we@þ¨¦ÀNÀÁG¥Ì;ÞÀ¸Î¥E.ºe@ç93LÀôjt¼À
%ÿÿÿÿÿÿÿÿÿÿÿÿÿÿÿÿ


³


ÿÿÿÿ
%

ÿÿÿÿÿÿÿÿÿÿÿÿ
 Åd.¾=¤~Ï"þ5@
unknown
&6Y0"we@Ôç93LÀùÕK±À?KY¼if@{	R:±IÀôjt¼À%%%
%ÿÿÿÿÿÿÿÿÿÿÿÿÿÿÿÿ¦îß%11-1
%
ÿÿÿÿÿÿÿÿÿÿÿÿ¾
ÿÿÿÿ

&6Y0"we@þ¨¦ÀNÀÁG¥Ì;ÞÀ?KY¼if@{	R:±IÀôjt¼À%%%
%ÿÿÿÿÿÿÿÿÿÿÿÿ¢¦îß%1131208%%%
%ÿÿÿÿÿÿÿÿÿÿÿÿ¤¦îß%1146790%%%
%ÿÿÿÿÿÿÿÿÿÿÿÿ«¦îß%1136940%%
%ÿÿÿÿÿÿÿÿ
ÿÿÿÿ¥îÛ£:
%
ÿÿÿÿÿÿÿÿÿÿÿÿ
xÞ«X{/@
unknown
ÚÉÊd@+ýu¨QÀäÞ¤]/À&6Y0"we@Ôç93LÀôjt¼À
%ÿÿÿÿÿÿÿÿÿÿÿÿÿÿÿÿÚÉÊd@+ýu¨QÀäÞ¤]/À
%ÿÿÿÿÿÿÿÿÿÿÿÿÿÿÿÿ

º


ÿÿÿÿ%%%
%ÿÿÿÿÿÿÿÿÿÿÿÿÿÿÿÿ¦îß%11-1
%
ÿÿÿÿÿÿÿÿÿÿÿÿºÿÿÿÿ

´ÉÊd@°ýu¨QÀÖG¥Ì;ÞÀ¸Î¥E.ºe@ç93LÀôjt¼À%%%
%ÿÿÿÿÿÿÿÿÿÿÿÿ­¦îß%1136914
%ÿÿÿÿÿÿÿÿÿÿÿÿÿÿÿÿ

Á


ÿÿÿÿ
%
ÿÿÿÿÿÿÿÿÿÿÿÿ>@¼ÁæÖ¼
ïpoÄ%¥D@
unknown
².¨ü¢d@}
ç?´îXÀ\G
`Àß]´f@x%i#çlSÀdx<Ô~À
%
ÿÿÿÿÿÿÿÿÿÿÿÿÐä|ñù=
"¨Oß;@ 
unknown
².¨ü¢d@Ì>Û$eUÀ(0E­>Àó_°¨¹e@%i#çlSÀax<Ô~À%%%
%ÿÿÿÿÿÿÿÿÿÿÿÿÿÿÿÿ¦îß%11-1
%!
ÿÿÿÿÿÿÿÿÿÿÿÿ"
ÿÿÿÿ#

².¨ü¢d@}
ç?´îXÀ\G
`Àß]´f@x%i#çlSÀax<Ô~À%%%
%ÿÿÿÿÿÿÿÿÿÿÿÿ²¦îß%1136918
%ÿÿÿÿÿÿÿÿÿÿÿÿÿÿÿÿ$
%
Ç

&
ÿÿÿÿ
%'
ÿÿÿÿÿÿÿÿÿÿÿÿ
nÜ¼Ãø½´¢q¨9@(
unknown
².¨ü¢d@%i#çlSÀäÞ¤]/ÀÚÉÊd@ýu¨QÀOx<Ô~À%%%
%ÿÿÿÿÿÿÿÿÿÿÿÿÿÿÿÿ¦îß%11-1
%)
ÿÿÿÿÿÿÿÿÿÿÿÿ*
ÿÿÿÿ+

².¨ü¢d@Ì>Û$eUÀ(0E­>Àó_°¨¹e@ýu¨QÀOx<Ô~À%%%
%ÿÿÿÿÿÿÿÿÿÿÿÿ¸¦îß%1136941%%%
%ÿÿÿÿÿÿÿÿÿÿÿÿ¡º¦îß%113844%%
%ÿÿÿÿÿÿÿÿ,
ÿÿÿÿ¢¥îÛþ
%-
ÿÿÿÿÿÿÿÿÿÿÿÿ.
/
ÿÿÿÿ0

=~©,;j@Fm±ì¢BÀg0îúºEÀ@«x°ö¾l@[&( ;À-PhEÀ
%1
ÿÿÿÿÿÿÿÿÿÿÿÿÿÿÿÿ2
¢
=~©,;j@Fm±ì¢BÀ®ÿèGÀ7«x°ö¾l@[&( ;À;øq¹~À%
%ÿÿÿÿÿÿÿÿÿÿÿÿÿÿÿÿM:{·ÅEm@î¡*þ}@Àr	>w~À×ÿTI¨Ý?ØWC¾µàë?¼K
Å¿BÆµA³mÕ¿U¶î`,'î¿
%ÿÿÿÿÿÿÿÿÿÿÿÿÿÿÿÿ¥ë3
4

ÿÿÿÿ
%ÿÿÿÿÿÿÿÿÿÿÿÿÿÿÿÿ5
6
¥Ò
7
ÿÿÿÿ
%8
ÿÿÿÿÿÿÿÿÿÿÿÿ×
©J6ÿI½9
w$¬5ü4 @¥:
unknown
ÛEydl@ÅMûXÀ
lv¤fÀk«P;-îl@dI²3)>VÀ
lv¤fÀ
%ÿÿÿÿÿÿÿÿÿÿÿÿÿÿÿÿ;
¦6
<
Õ
ÿÿÿÿ
%ÿÿÿÿÿÿÿÿÿÿÿÿÿÿÿÿ¦;
¨Ù

Õ
ÿÿÿÿ
%=
ÿÿÿÿÿÿÿÿÿÿÿÿÿÿÿÿ¦>

Âºòæ¡¾j@dLÈ`[Àlv¤fÀÿEydl@KÅMûXÀ8»ë`2À%%
%ÿÿÿÿÿÿÿÿ?
ÿÿÿÿ§¥îÛt
%@
ÿÿÿÿÿÿÿÿÿÿÿÿÒ
A
%
%ÿÿÿÿÿÿÿÿÿÿÿÿÿÿÿÿ³£ð9»k@ðÖIhï¢ZÀ
lv¤fÀ#	H	±ç?ï³Â½å?
%B
ÿÿÿÿÿÿÿÿÿÿÿÿ¬tÊ0¿Îî½ÑDÝîÑ@¨C
unknown
Çºòæ¡¾j@>LÈ`[Àlv¤fÀ±£ð9»k@ÏÖIhï¢ZÀèL+îOÀ%%%
%ÿÿÿÿÿÿÿÿÿÿÿÿÿÿÿÿª¦îß%11-1
%D
ÿÿÿÿÿÿÿÿÿÿÿÿ>
ªÿÿÿÿE

Çºòæ¡¾j@>LÈ`[Àlv¤fÀ´£ð9»k@ÏÖIhï¢ZÀçL+îOÀ%%%
%ÿÿÿÿÿÿÿÿÿÿÿÿ«Á¦îß%1131137%%
%ÿÿÿÿÿÿÿÿF
ÿÿÿÿ¬¥îÛð2
%ÿÿÿÿÿÿÿÿÿÿÿÿÿÿÿÿ¤£ð9»k@ÏÖIhï¢ZÀ
lv¤fÀ%%
%ÿÿÿÿÿÿÿÿG
ÿÿÿÿ®¥îÛ+%
%ÿÿÿÿÿÿÿÿÿÿÿÿÿÿÿÿ§ÝAÑj@Àÿ¿7F[À
lv¤fÀÄÞ0uÉ¿°Wn¯Á¿iK¦f'ï?%%%
%ÿÿÿÿÿÿÿÿÿÿÿÿ±Æ¦îß%1146744%%%
%ÿÿÿÿÿÿÿÿÿÿÿÿ³È¦îß%1136928%%%
%ÿÿÿÿÿÿÿÿÿÿÿÿµÊ¦îß%113835%%
%ÿÿÿÿÿÿÿÿH
ÿÿÿÿ¶¥îÛõ
%I
ÿÿÿÿÿÿÿÿÿÿÿÿ¯7
ÿÿÿÿJ

<÷XTkl@ºY¨E³XÀ
lv¤fÀÀ³°4¡¸m@iºP	sSÀ@3÷ºÀ
%K
ÿÿÿÿÿÿÿÿÿÿÿÿÿÿÿÿL
¶
©MÖ5Al@±ºY¨E³XÀA»ë`2À¼³°4¡¸m@iºP	sSÀ
#UøÀ%
%ÿÿÿÿÿÿÿÿÿÿÿÿÿÿÿÿYÙl@qEÁRbYÀû¢ªkÄÀËËJAì?°ÖàF¸ëÝ¿l¢PæWW¥?Vûÿè»¶¿2B¢ßï¿
%ÿÿÿÿÿÿÿÿÿÿÿÿÿÿÿÿM
N
¹é

O
ÿÿÿÿ
%P
ÿÿÿÿÿÿÿÿÿÿÿÿÑ¸½ì$6*½Q
íîÆá<@¹R
unknown
üo_Qnj@JhÛ [ÀèL+îOÀåºòæ¡¾j@!LÈ`[Àú²\*äiÀ
%ÿÿÿÿÿÿÿÿÿÿÿÿÿÿÿÿS
ºë

T
ÿÿÿÿ
%U
ÿÿÿÿÿÿÿÿÿÿÿÿQ
-Ôâ5Dm(@ºV
unknown
f¥ìh@î1MýÌ©[À¡N!Kt|Àüo_Qnj@JhÛ [Àû²\*äiÀ%%%
%ÿÿÿÿÿÿÿÿÿÿÿÿÿÿÿÿ»¦îß%11-1
%W
ÿÿÿÿÿÿÿÿÿÿÿÿX
»ÿÿÿÿY

f¥ìh@î1MýÌ©[ÀèL+îOÀåºòæ¡¾j@!LÈ`[Àú²\*äiÀ%%%
%ÿÿÿÿÿÿÿÿÿÿÿÿ¼Ï¦îß%1136926%%%
%ÿÿÿÿÿÿÿÿÿÿÿÿ¿Ñ¦îß%1148718%%%
%ÿÿÿÿÿÿÿÿÿÿÿÿÂÔ¦îß%113828%%
%ÿÿÿÿÿÿÿÿZ
ÿÿÿÿÃ¥îÛî
%[
ÿÿÿÿÿÿÿÿÿÿÿÿ\
ïÿÿÿÿ]

­øìKm@ìAGZKÀlv¤fÀ½Éq4x_m@Ñ}£KÀäZÊXÀ%
%ÿÿÿÿÿÿÿÿÿÿÿÿÿÿÿÿºJ¾m@rW¬)9LÀçBÀÆL·|gì?YÐ}EaÛ?ãMeNÕÅ¿wÙ´×¿3\Vp¹í¿
%ÿÿÿÿÿÿÿÿÿÿÿÿÿÿÿÿå
Èõ
æÿÿÿÿ
%^
ÿÿÿÿÿÿÿÿÿÿÿÿgø
&[§ñA@ô
_
unknown
ù#K{l@'ÿ¤úÎKÀW_ìXEÀB`*> m@¢¦,TW}CÀû	ÇQÀ
%`
ÿÿÿÿÿÿÿÿÿÿÿÿÓ¯Eº¢V=gKï¯@@
a
unknown
ù#K{l@¢¦,TW}CÀW_ìXEÀ:«x°ö¾l@2m±ì¢BÀ-PhEÀ%%
%ÿÿÿÿÿÿÿÿb
ÿÿÿÿË¥îÛø*
%c
ÿÿÿÿÿÿÿÿÿÿÿÿd
e
%
%ÿÿÿÿÿÿÿÿÿÿÿÿÿÿÿÿJ`*> m@
'ÿ¤úÎKÀñ	ÇQÀl\HÖ¿òÂÆ±½Öí?jÊâwÚ×³?
%ÿÿÿÿÿÿÿÿÿÿÿÿÿÿÿÿû
Ìf
g
ü
ÿÿÿÿ
%ÿÿÿÿÿÿÿÿÿÿÿÿÿÿÿÿÌú
h
i
ü
ÿÿÿÿ
%j
ÿÿÿÿÿÿÿÿÿÿÿÿÿÿÿÿÌk

výáÞk@!îdÏDÀ.PhEÀHd·#m@Ù×ÃÎ;À;øq¹~À%%
%ÿÿÿÿÿÿÿÿl
ÿÿÿÿÍ¥îÛý*
%m
ÿÿÿÿÿÿÿÿÿÿÿÿÍn
%
%ÿÿÿÿÿÿÿÿÿÿÿÿÿÿÿÿHd·#m@!îdÏDÀô©³Bô¾~ÀZ½=§´»¿ÚÅÔ9þU¼?lÌ+?ï¿
%ÿÿÿÿÿÿÿÿÿÿÿÿÿÿÿÿÎo
p

ÿÿÿÿ
%ÿÿÿÿÿÿÿÿÿÿÿÿÿÿÿÿÎq
r
ÿÿÿÿ
%s
ÿÿÿÿÿÿÿÿÿÿÿÿÿÿÿÿt

Ad·#m@`X{éF½MÀBÒ÷Ù~Ààh¸m@uídÏDÀ,]ØAü|À%%
%ÿÿÿÿÿÿÿÿu
ÿÿÿÿÏ¥îÛ +%
%ÿÿÿÿÿÿÿÿÿÿÿÿÿÿÿÿJd·#m@îdÏDÀæ©³Bô¾~ÀÛáÅÞÍ?Ìñê)Mï¿EÝH^µ¿
%ÿÿÿÿÿÿÿÿÿÿÿÿÿÿÿÿv
w
Ð
x
ÿÿÿÿ
%y
ÿÿÿÿÿÿÿÿÿÿÿÿÔ¾ûi4Ô<ø
Ã¢'Uì<@Ðz
unknown
?`*> m@àW{éF½MÀû	ÇQÀÓh¸m@&ÿ¤úÎKÀ@Ò÷Ù~À%%%
%ÿÿÿÿÿÿÿÿÿÿÿÿÿÿÿÿÑ¦îß%11-1
%{
ÿÿÿÿÿÿÿÿÿÿÿÿ|
Ñÿÿÿÿ}

2«x°ö¾l@àW{éF½MÀû	ÇQÀÓh¸m@Çl±ì¢BÀ4Ò÷Ù~À%%%
%ÿÿÿÿÿÿÿÿÿÿÿÿÒå¦îß%1136900%%
%ÿÿÿÿÿÿÿÿ~
ÿÿÿÿÓ¥îÛ:
%ÿÿÿÿÿÿÿÿÿÿÿÿÿÿÿÿ7«x°ö¾l@Fm±ì¢BÀ-PhEÀ%%
%ÿÿÿÿÿÿÿÿ
ÿÿÿÿÔ¥îÛ:
%ÿÿÿÿÿÿÿÿÿÿÿÿÿÿÿÿÓh¸m@àW{éF½MÀBÒ÷Ù~À
%ÿÿÿÿÿÿÿÿÿÿÿÿÿÿÿÿê
S
ÖT
ÿÿÿÿ
%
ÿÿÿÿÿÿÿÿÿÿÿÿ
Ô)qä§ð½-¿·	õ£<@
unknown
`È$°jh@2MýÌ©[À¡N!Kt|À¥ìh@iKp[Àww1À
%ÿÿÿÿÿÿÿÿÿÿÿÿÿÿÿÿ

×
ÿÿÿÿ
%
ÿÿÿÿÿÿÿÿÿÿÿÿ>
ÈL
º>@
unknown
ß]´f@iKp[À\G
`À`È$°jh@r
ç?´îXÀww1À%%%
%ÿÿÿÿÿÿÿÿÿÿÿÿÿÿÿÿØ¦îß%11-1
%
ÿÿÿÿÿÿÿÿÿÿÿÿ
Øÿÿÿÿ

ß]´f@2MýÌ©[À¡N!Kt|À¥ìh@r
ç?´îXÀww1À%%%
%ÿÿÿÿÿÿÿÿÿÿÿÿÙç¦îß%1136922%%%
%ÿÿÿÿÿÿÿÿÿÿÿÿÞò¦îß%1150%%
%ÿÿÿÿÿÿÿÿ
ÿÿÿÿß¥îÛ,
%
ÿÿÿÿÿÿÿÿÿÿÿÿ

ÿÿÿÿ

h;uI@ªÙNñ­WÀ
lv¤fÀºkÜh¸lS@]ú²àCòUÀ¦HféÓÀ
%
ÿÿÿÿÿÿÿÿÿÿÿÿÿÿÿÿ
ß
ßL"½ì9@xÄ
¯WÀ
lv¤fÀÙM@¢ëz²RÖVÀ¦HféÓÀ%
%ÿÿÿÿÿÿÿÿÿÿÿÿÿÿÿÿÐ<¬ÂN@F¬á$VÀºr~ðtÀÆnÅ2)°?<Xttå?ï¿¤Q·XÊ¿I/à
fÊ?ÿâOï¿%%%
%ÿÿÿÿÿÿÿÿÿÿÿÿÿÿÿÿà¦îß%11-1
%ÿÿÿÿÿÿÿÿÿÿÿÿÿÿÿÿ



àÿÿÿÿ
%ÿÿÿÿÿÿÿÿÿÿÿÿÿÿÿÿ
ã

óÿÿÿÿ
%ÿÿÿÿÿÿÿÿÿÿÿÿÿÿÿÿã
ä!
óÿÿÿÿ
%ÿÿÿÿÿÿÿÿÿÿÿÿÿÿÿÿæ
ã
ÿÿÿÿ
%
ÿÿÿÿÿÿÿÿÿÿÿÿ#DÒ#m´¼
*¯³FY!@
unknown
°vQ½w+@ÐÉ<õF3XÀ
lv¤fÀþ`AÅne6@6Ä]$XÀ
lv¤fÀ
%ÿÿÿÿÿÿÿÿÿÿÿÿÿÿÿÿåä

Hÿÿÿÿ
%
ÿÿÿÿÿÿÿÿÿÿÿÿ#üYmñJö½
&­°Müi7@ä
unknown
öªpÔáD$@ÑÉ<õF3XÀ
lv¤fÀ°vQ½w+@Uí¬EQWÀËå¹¯À%%
%ÿÿÿÿÿÿÿÿ 
ÿÿÿÿç¥îÛ;
%¡
ÿÿÿÿÿÿÿÿÿÿÿÿ¢
%
%ÿÿÿÿÿÿÿÿÿÿÿÿÿÿÿÿR¿6ÒR:@ì¿¤ùÔWÀ
lv¤fÀ-µÐÕ0ï?}
  Ì¿%%
%ÿÿÿÿÿÿÿÿ£
ÿÿÿÿè¥îÛÉ%
%ÿÿÿÿÿÿÿÿÿÿÿÿÿÿÿÿ²½6ÒR:@è¿¤ùÔWÀlv¤fÀ	ú¸-ß¿Õ»ñÂ!Ë?µSû;ë?%%%
%ÿÿÿÿÿÿÿÿÿÿÿÿéú¦îß%1131080%%
%ÿÿÿÿÿÿÿÿ¤
ÿÿÿÿê¥îÛ·2
%ÿÿÿÿÿÿÿÿÿÿÿÿÿÿÿÿl¿6ÒR:@å¿¤ùÔWÀ
lv¤fÀ%%%
%ÿÿÿÿÿÿÿÿÿÿÿÿìû¦îß%1131219%%%
%ÿÿÿÿÿÿÿÿÿÿÿÿïý¦îß%1146687
%ÿÿÿÿÿÿÿÿÿÿÿÿÿÿÿÿ
¥
ñ-
¦
ÿÿÿÿ
%§
ÿÿÿÿÿÿÿÿÿÿÿÿ6 ÎXk½¨
Ø+Wä&À;@ñ©
unknown
¶½`_À;²=VÀAWÄÀ½`_À'Í}¹UÀF7fÐÀ
%ÿÿÿÿÿÿÿÿÿÿÿÿÿÿÿÿª
«
ò/
¬
ÿÿÿÿ
%­
ÿÿÿÿÿÿÿÿÿÿÿÿ¨
ÀþNä<6|w3=@ò®
unknown
Ä1*!Ò2ÀUí¬EQWÀËå¹¯À÷¼`_À&Í}¹UÀF7fÐÀ%%%
%ÿÿÿÿÿÿÿÿÿÿÿÿÿÿÿÿó¦îß%11-1
%¯
ÿÿÿÿÿÿÿÿÿÿÿÿ°
óÿÿÿÿ±

Ä1*!Ò2ÀUí¬EQWÀAWÄÀ÷¼`_À&Í}¹UÀF7fÐÀ%%%
%ÿÿÿÿÿÿÿÿÿÿÿÿô¦îß%1131217%%%
%ÿÿÿÿÿÿÿÿÿÿÿÿ÷¦îß%1146794
%ÿÿÿÿÿÿÿÿÿÿÿÿÿÿÿÿB	ù5Cÿÿÿÿ
%²
ÿÿÿÿÿÿÿÿÿÿÿÿ	*%Ð	%=:úo¬
#@4³
unknown
^±6NAÀ9Ä]$XÀlv¤fÀÄÏ:?ÀxÄ
¯WÀäÓW!À
%ÿÿÿÿÿÿÿÿÿÿÿÿÿÿÿÿ7ú´
µ

8ÿÿÿÿ
%ÿÿÿÿÿÿÿÿÿÿÿÿÿÿÿÿú6¶
·

8ÿÿÿÿ
%¸
ÿÿÿÿÿÿÿÿÿÿÿÿÿÿÿÿ6¹

ïrÑË GÀO3ÉØ	XÀäÓW!ÀoÄ1*!Ò2ÀUí¬EQWÀ½ÿ7êöfÀ%%
%ÿÿÿÿÿÿÿÿº
ÿÿÿÿû¥îÛõ"
%»
ÿÿÿÿÿÿÿÿÿÿÿÿ5¼
%
%ÿÿÿÿÿÿÿÿÿÿÿÿÿÿÿÿrÄ1*!Ò2ÀZí¬EQWÀËå¹¯Àg¸ðâÃç¿)­Ò»±¿à £zPå¿%%
%ÿÿÿÿÿÿÿÿ½
ÿÿÿÿý¥îÛo	%
%ÿÿÿÿÿÿÿÿÿÿÿÿÿÿÿÿÂY+61ÀQÑdÅ\XÀ,çxÀê	2Aª¿$<¸ï¿PÛÉïRÄ?¬`dÚ§ôï¿«~ïª?%%%
%ÿÿÿÿÿÿÿÿÿÿÿÿÿ¦îß%1146795
%ÿÿÿÿÿÿÿÿÿÿÿÿÿÿÿÿ¾
	¿
À

ÿÿÿÿ
%ÿÿÿÿÿÿÿÿÿÿÿÿÿÿÿÿÁ
Â
	AÃ
ÿÿÿÿ
%Ä
ÿÿÿÿÿÿÿÿÿÿÿÿÅ
èÿQ¼´â<Eq0	0?Á@	Æ
unknown
8£M^MÀ¦ÁÞáVÀ
lv¤fÀöÂVKóLÀëz²RÖVÀ
lv¤fÀ
%ÿÿÿÿÿÿÿÿÿÿÿÿÿÿÿÿ	4Á
Ç
Cÿÿÿÿ
%È
ÿÿÿÿÿÿÿÿÿÿÿÿÿÿÿÿ	É

ÃVKóLÀ;Ä]$XÀlv¤fÀÄÏ:?À¦ÁÞáVÀäÓW!À%%
%ÿÿÿÿÿÿÿÿÊ
ÿÿÿÿ	¥îÛ@
%Ë
ÿÿÿÿÿÿÿÿÿÿÿÿ	Ì
%
%ÿÿÿÿÿÿÿÿÿÿÿÿÿÿÿÿ÷ÂVKóLÀ¦ÁÞáVÀ
lv¤fÀ;é«"kï?º¾xJÈ¿%%%
%ÿÿÿÿÿÿÿÿÿÿÿÿ	¦îß%1131083%%
%ÿÿÿÿÿÿÿÿÍ
ÿÿÿÿ	¥îÛ»2
%ÿÿÿÿÿÿÿÿÿÿÿÿÿÿÿÿÄÏ:?À9Ä]$XÀ
lv¤fÀ
%ÿÿÿÿÿÿÿÿÿÿÿÿÿÿÿÿÎ
		Ï
Ð

ÿÿÿÿ
%ÿÿÿÿÿÿÿÿÿÿÿÿÿÿÿÿÑ
Ò
		LÓ
ÿÿÿÿ
%Ô
ÿÿÿÿÿÿÿÿÿÿÿÿÕ
`ùDû÷<Q ~Vµ-@		Ö
unknown
º]7÷­Y@ÑJþ¡)ÞM@
lv¤fÀ\Ô
CÒ\@¦°@HéP@
lv¤fÀ
%ÿÿÿÿÿÿÿÿÿÿÿÿÿÿÿÿ×

	
	SOÿÿÿÿ
%ÿÿÿÿÿÿÿÿÿÿÿÿÿÿÿÿ
	×
Ñ
Ø

Oÿÿÿÿ
%Ù
ÿÿÿÿÿÿÿÿÿÿÿÿÿÿÿÿ
	Ú

l>®'òT@Z)¹Ø P@lv¤fÀÒ5"í³Y@`ß! ²#S@{ÁOäÀ%%
%ÿÿÿÿÿÿÿÿÛ
ÿÿÿÿ	¥îÛ(
%Ü
ÿÿÿÿÿÿÿÿÿÿÿÿ	Ý
%
%ÿÿÿÿÿÿÿÿÿÿÿÿÿÿÿÿ»]7÷­Y@°@HéP@
lv¤fÀÀjWÅFë¿ÖÈ¼à?
%Þ
ÿÿÿÿÿÿÿÿÿÿÿÿ	KÐ#ïú<\VKÊ¾^â0@Mß
unknown
l>®'òT@!Ò9P~R@lv¤fÀMlW@`ß! ²#S@_ºuLôÀ%%%
%ÿÿÿÿÿÿÿÿÿÿÿÿÿÿÿÿ	¦îß%11-1
%à
ÿÿÿÿÿÿÿÿÿÿÿÿ		ÿÿÿÿá

D	]²ÁT@!Ò9P~R@lv¤fÀOlW@E";£ûS@_ºuLôÀ%%%
%ÿÿÿÿÿÿÿÿÿÿÿÿ	¦îß%1131059%%
%ÿÿÿÿÿÿÿÿâ
ÿÿÿÿ	¥îÛ£2
%ÿÿÿÿÿÿÿÿÿÿÿÿÿÿÿÿMlW@!Ò9P~R@
lv¤fÀ
%ÿÿÿÿÿÿÿÿÿÿÿÿÿÿÿÿ"	f	Z
gÿÿÿÿ
%ã
ÿÿÿÿÿÿÿÿÿÿÿÿk(¼}CT5E¼\èg(±É2@	ä
unknown
oëqùñaP@%ß! ²#S@_ºuLôÀÜ>®'òT@kvY'>T@!LôÀ%%
%ÿÿÿÿÿÿÿÿå
ÿÿÿÿ	¥îÛé
%æ
ÿÿÿÿÿÿÿÿÿÿÿÿSç
%
%ÿÿÿÿÿÿÿÿÿÿÿÿÿÿÿÿa	]²ÁT@9";£ûS@
lv¤fÀjvû2«?[þicï¹¿iì@â9Êï?%%
%ÿÿÿÿÿÿÿÿè
ÿÿÿÿ	¥îÛ>%
%ÿÿÿÿÿÿÿÿÿÿÿÿÿÿÿÿ!JCÐ{U@ÄêpúR@DÌª»éÀ3´ßo[Î?ävñÔ\üî?\³ðø¶? >Ö?Fcî¿%%%
%ÿÿÿÿÿÿÿÿÿÿÿÿ	¦îß%1146665%%%
%ÿÿÿÿÿÿÿÿÿÿÿÿ	¦îß%1131253%%%
%ÿÿÿÿÿÿÿÿÿÿÿÿ	¦îß%1170%%
%ÿÿÿÿÿÿÿÿé
ÿÿÿÿ!	¥îÛê1
%ê
ÿÿÿÿÿÿÿÿÿÿÿÿë
ì
%
%ÿÿÿÿÿÿÿÿÿÿÿÿÿÿÿÿúc©AH@êýûg½LW@¡¥Ó®·ëÀ¸ÕDÅã?áÅí¼Ô¿ÊèÞe$ç?
%ÿÿÿÿÿÿÿÿÿÿÿÿÿÿÿÿY"	í
î
gÿÿÿÿ
%ï
ÿÿÿÿÿÿÿÿÿÿÿÿÿÿÿÿfð

gëqùñaP@"ß! ²#S@_ºuLôÀô>®'òT@¤©ZÑÒT@®ÐßÙ:À%%
%ÿÿÿÿÿÿÿÿñ
ÿÿÿÿ#	¥îÛç1%
%ÿÿÿÿÿÿÿÿÿÿÿÿÿÿÿÿgëqùñaP@ovY'>T@!LôÀ1tÙ±?{ZJõdb¹?Èqý@Ãï?%%
%ÿÿÿÿÿÿÿÿò
ÿÿÿÿ%	¥îÛ
%ó
ÿÿÿÿÿÿÿÿÿÿÿÿ½,	ÿÿÿÿô

úc©AH@©ZÑÒT@¡¥Ó®·ëÀw|~2(ÊP@'s¡ßW@®ÐßÙ:À%
%ÿÿÿÿÿÿÿÿÿÿÿÿÿÿÿÿ!øa¾Q@q°0pT@P%ü$À!íË]â?s¿GÒrêé?x>\Z!¿¿ùd9Ã6sÊ¿xsEË0Oï¿%%%
%ÿÿÿÿÿÿÿÿÿÿÿÿ(	.¦îß%1138590%%
%ÿÿÿÿÿÿÿÿõ
ÿÿÿÿ)	¥îÛÁ<
%ÿÿÿÿÿÿÿÿÿÿÿÿÿÿÿÿ49{I@'s¡ßW@nUº¯ØCÀ
%ÿÿÿÿÿÿÿÿÿÿÿÿÿÿÿÿö
÷
+	qø
ÿÿÿÿ
%ù
ÿÿÿÿÿÿÿÿÿÿÿÿd&UÜFø<)	X´âÌHN4@pú
unknown
49{I@©ZÑÒT@nUº¯ØCÀw|~2(ÊP@'s¡ßW@®ÐßÙ:À%%%
%ÿÿÿÿÿÿÿÿÿÿÿÿÿÿÿÿ,	¦îß%11-1%%%
%ÿÿÿÿÿÿÿÿÿÿÿÿ-	0¦îß%1138593%%%
%ÿÿÿÿÿÿÿÿÿÿÿÿ/	2¦îß%114955
%ÿÿÿÿÿÿÿÿÿÿÿÿÿÿÿÿB	2	vÿÿÿÿ
%û
ÿÿÿÿÿÿÿÿÿÿÿÿü
º°v«6½z¶Iûµ6@uý
unknown
J
ÿè=@cjY@J?,©UÀÊ&
y>@¡9öÇkT[@·`ùÛÁQÀ
%ÿÿÿÿÿÿÿÿÿÿÿÿÿÿÿÿþ
ÿ
3	xÿÿÿÿ
%ÿÿÿÿÿÿÿÿÿÿÿÿ)	ü
«~ÞyÛg?@wunknown
&
y>@'s¡ßW@nUº¯ØCÀ49{I@¡9öÇkT[@¸`ùÛÁQÀ%%%
%ÿÿÿÿÿÿÿÿÿÿÿÿÿÿÿÿ4	¦îß%11-1
%ÿÿÿÿÿÿÿÿÿÿÿÿ4	ÿÿÿÿ
C
ÿè=@'s¡ßW@R?,©UÀ?9{I@¡9öÇkT[@·`ùÛÁQÀ%%%
%ÿÿÿÿÿÿÿÿÿÿÿÿ5	9¦îß%1138592%%%
%ÿÿÿÿÿÿÿÿÿÿÿÿ7	;¦îß%114954%%%
%ÿÿÿÿÿÿÿÿÿÿÿÿ:	?¦îß%114958%%
%ÿÿÿÿÿÿÿÿÿÿÿÿ;	¥îÛX
%ÿÿÿÿÿÿÿÿÿÿÿÿÿÿÿÿ	
ÍæÁïmW@wr'ýMVÀ¸y{BÀ$º[@@6YSÀÚ`=Q~À
%
ÿÿÿÿÿÿÿÿÿÿÿÿÿÿÿÿ;	
ÎÙòET@DkGWÀ¸y{BÀÖ¥ICïkX@±­V¶ðUÀÚ`=Q~À%
%ÿÿÿÿÿÿÿÿÿÿÿÿÿÿÿÿ]ÖfÇÖX@âx*¾ßUÀ.ª*^Àc±Ñ_ÎÔ?Ü¯}HAî¿èô7lÃÊ¿$i¸ß?ÌÄuþï¿%%%
%ÿÿÿÿÿÿÿÿÿÿÿÿÿÿÿÿ<	¦îß%11-1
%ÿÿÿÿÿÿÿÿÿÿÿÿÿÿÿÿ
<	ÿÿÿÿ
%ÿÿÿÿÿÿÿÿÿÿÿÿÿÿÿÿ>	}	
pÿÿÿÿ%%
%ÿÿÿÿÿÿÿÿÿÿÿÿ?	¥îÛð1
%ÿÿÿÿÿÿÿÿÿÿÿÿ%
%ÿÿÿÿÿÿÿÿÿÿÿÿÿÿÿÿÈ>Ã	+]
@ÝÚ¥¥Y@*x²cÀíxÛ"Õ?^ÑFÏááÊ?¸«ýrí?%%
%ÿÿÿÿÿÿÿÿÿÿÿÿ@	¥îÛñ1%
%ÿÿÿÿÿÿÿÿÿÿÿÿÿÿÿÿL2;Õ¡+@c.B[@ÖlZÀ170§AV¿ôÿ@Ï>Ë¿?;CDï¿
%ÿÿÿÿÿÿÿÿÿÿÿÿÿÿÿÿuB	
ÿÿÿÿ
%ÿÿÿÿÿÿÿÿÿÿÿÿÿÿÿÿz	
G4;Õ¡+@|cjY@M?,©UÀÊ&
y>@¡9öÇkT[@·`ùÛÁQÀ%%
%ÿÿÿÿÿÿÿÿÿÿÿÿC	¥îÛò1%
%ÿÿÿÿÿÿÿÿÿÿÿÿÿÿÿÿJ4;Õ¡+@X.B[@ÚlZÀ©[f´Õâ?ÜeWXåwÏ¿&'?	¥è¿
%ÿÿÿÿÿÿÿÿÿÿÿÿÿÿÿÿF	
ÿÿÿÿ
%ÿÿÿÿÿÿÿÿÿÿÿÿLÿi³å<S0b ¸$@F	 unknown
ßÿ[GRÀ!¨5.ÃT@
lv¤fÀcÊAsÄOÀÌ-s2¿U@
lv¤fÀ
%ÿÿÿÿÿÿÿÿÿÿÿÿÿÿÿÿ!G	Æ"
t	ÿÿÿÿ
%ÿÿÿÿÿÿÿÿÿÿÿÿÿÿÿÿG	!I	t	ÿÿÿÿ%%
%ÿÿÿÿÿÿÿÿ#ÿÿÿÿH	¥îÛV
%$ÿÿÿÿÿÿÿÿÿÿÿÿ%%
%ÿÿÿÿÿÿÿÿÿÿÿÿÿÿÿÿÃöYKÀ8Q»ZfW@
lv¤fÀ2ÕHáê¿*Ñâ¿
%ÿÿÿÿÿÿÿÿÿÿÿÿÿÿÿÿJ	I	&'
K	ÿÿÿÿ
%(ÿÿÿÿÿÿÿÿÿÿÿÿ)qÅ.=M	V¼	³N/@*unknown
±²`®LÀ¦ýûg½LW@lv¤fÀÃöYKÀ4Q»ZfW@¡¥Ó®·ëÀ%%%
%ÿÿÿÿÿÿÿÿÿÿÿÿÿÿÿÿK	¦îß%11-1%%%
%ÿÿÿÿÿÿÿÿÿÿÿÿL	M¦îß%1131107%%
%ÿÿÿÿÿÿÿÿ+ÿÿÿÿM	¥îÛÒ2
%ÿÿÿÿÿÿÿÿÿÿÿÿÿÿÿÿÃöYKÀ4Q»ZfW@
lv¤fÀ%%
%ÿÿÿÿÿÿÿÿ,ÿÿÿÿO	¥îÛU#%
%ÿÿÿÿÿÿÿÿÿÿÿÿÿÿÿÿÍÄ	ÝAÀA®àoXY@À@5íÀZßç3Û¿Ö?¹¦;Ê¿À
¢Dì¿%%
%ÿÿÿÿÿÿÿÿ-ÿÿÿÿQ	¥îÛ¼	
%.ÿÿÿÿÿÿÿÿÿÿÿÿ·`	ÿÿÿÿ/
êçyèw6ÀßtÕù½Y@'²r}ÀÖ|ç'ÀEðéíY@
¬±pÀ%
%ÿÿÿÿÿÿÿÿÿÿÿÿÿÿÿÿÒ°HÉ^z<À²00õY@"R·ÔáÀ ¸ë"1Ó¿Ô^¢_î?Ëÿ{)Î\²¿SiÍ}+Í¿¨øqq(ï?%%%
%ÿÿÿÿÿÿÿÿÿÿÿÿS	R¦îß%1146714
%ÿÿÿÿÿÿÿÿÿÿÿÿÿÿÿÿ¢U	01
£ÿÿÿÿ
%ÿÿÿÿÿÿÿÿÿÿÿÿÿÿÿÿU	¡23£ÿÿÿÿ
%4ÿÿÿÿÿÿÿÿÿÿÿÿÿÿÿÿU	5
¢<|eLCÀA®àoXY@øbÿÀË1Ñ$M6ÀzÓ8¯¡ÊY@J?,©UÀ%%
%ÿÿÿÿÿÿÿÿ6ÿÿÿÿV	¥îÛÏ"%
%ÿÿÿÿÿÿÿÿÿÿÿÿÿÿÿÿÍÄ	ÝAÀA®àoXY@À@5íÀáåÉHï?¡^M¿W À?\eïÌ+Å¿%%%
%ÿÿÿÿÿÿÿÿÿÿÿÿW	U¦îß%1134809%%
%ÿÿÿÿÿÿÿÿ7ÿÿÿÿX	¥îÛû7
%ÿÿÿÿÿÿÿÿÿÿÿÿÿÿÿÿÍÄ	ÝAÀA®àoXY@À@5íÀ%%%
%ÿÿÿÿÿÿÿÿÿÿÿÿZ	W¦îß%112400%%
%ÿÿÿÿÿÿÿÿ8ÿÿÿÿ[	¥îÛZ	
%9ÿÿÿÿÿÿÿÿÿÿÿÿ5:ÿÿÿÿ;
¥ð~¨pÓMÀêýûg½LW@À@5íÀÍÄ	ÝAÀA®àoXY@mUº¯ØCÀ
%<ÿÿÿÿÿÿÿÿÿÿÿÿÿÿÿÿ=[	
¥ð~¨pÓMÀ's¡ßW@À@5íÀÍÄ	ÝAÀµcjY@VUº¯ØCÀ%
%ÿÿÿÿÿÿÿÿÿÿÿÿÿÿÿÿ¾pú@À(HÇa&Z@ow04À5p­ÂÂ8Ô¿û©A¡´5î?ô|ÊW/¸¿éòuUÒ¿vÝ%­¨î?
%ÿÿÿÿÿÿÿÿÿÿÿÿÿÿÿÿ2>^	¯?ÿÿÿÿ
%@ÿÿÿÿÿÿÿÿÿÿÿÿA¸³âÄ%=^teR´oØ1@®Bunknown
êçyèw6ÀWÓ8¯¡ÊY@øbÿÀË1Ñ$M6ÀEðéíY@
¬±pÀ
%CÿÿÿÿÿÿÿÿÿÿÿÿA&|=L§O7ç¬7@_	Dunknown
Ñçyèw6ÀßtÕù½Y@'²r}ÀÖ|ç'ÀEðéíY@
¬±pÀ%%%
%ÿÿÿÿÿÿÿÿÿÿÿÿÿÿÿÿ`	¦îß%11-1%%%
%ÿÿÿÿÿÿÿÿÿÿÿÿa	\¦îß%1134941%%%
%ÿÿÿÿÿÿÿÿÿÿÿÿd	^¦îß%1148034
%ÿÿÿÿÿÿÿÿÿÿÿÿÿÿÿÿEFg	µ
Gÿÿÿÿ
%HÿÿÿÿÿÿÿÿÿÿÿÿA@j²A=j	0e)Zm¿%@g	Iunknown
çyèw6ÀÿÜÚ¥¥Y@>x²cÀ¬cB«¶(ÀEðéíY@
¬±pÀ%%%
%ÿÿÿÿÿÿÿÿÿÿÿÿÿÿÿÿh	¦îß%11-1
%JÿÿÿÿÿÿÿÿÿÿÿÿKh	ÿÿÿÿL
Ñçyèw6ÀÿÜÚ¥¥Y@'²r}ÀÖ|ç'ÀEðéíY@
¬±pÀ%%%
%ÿÿÿÿÿÿÿÿÿÿÿÿi	c¦îß%1134947%%
%ÿÿÿÿÿÿÿÿMÿÿÿÿj	¥îÛù7
%NÿÿÿÿÿÿÿÿÿÿÿÿO¼©dÝ<j	Â
IvôÞ@PQunknown
ò¬cB«¶(Àqfâ1óY@)x²cÀpkf$kU"À$ÝÚ¥¥Y@©JÿkÀ
%ÿÿÿÿÿÿÿÿÿÿÿÿÿÿÿÿ¬cB«¶(À$ÝÚ¥¥Y@)x²cÀ%%%
%ÿÿÿÿÿÿÿÿÿÿÿÿl	e¦îß%1134953%%%
%ÿÿÿÿÿÿÿÿÿÿÿÿn	g¦îß%112508%%
%ÿÿÿÿÿÿÿÿRÿÿÿÿo	¥îÛÆ	
%SÿÿÿÿÿÿÿÿÿÿÿÿTUÿÿÿÿV
Yû½ÁÀÜ¾²ÂY@Tù[>ÀÀ½`_ÀÓ]SeY@hw·¦À%
%ÿÿÿÿÿÿÿÿÿÿÿÿÿÿÿÿðÝ:4"DÀlrÂÞY@36TÝÓÀ|f[ö©?PKÇÝ7õï?8k5F0}¿ÝK¥/Ã¿óßRs£ï¿%%%
%ÿÿÿÿÿÿÿÿÿÿÿÿr	j¦îß%112497%%
%ÿÿÿÿÿÿÿÿWÿÿÿÿs	¥îÛ»	%
%ÿÿÿÿÿÿÿÿÿÿÿÿÿÿÿÿIãDú¨@À¼o
ñY@úL$~ßÀõýªVËÖ¿-Í2Í<Þí?3Á³h´¦¿µÄ3¯¡¿¿ð|E9Áï?%%%
%ÿÿÿÿÿÿÿÿÿÿÿÿÿÿÿÿt	¦îß%11-1
%ÿÿÿÿÿÿÿÿÿÿÿÿÿÿÿÿÆw	XY
kÿÿÿÿ
%ÿÿÿÿÿÿÿÿÿÿÿÿÿÿÿÿw	Å"kÿÿÿÿ%%%
%ÿÿÿÿÿÿÿÿÿÿÿÿy	o¦îß%115029%%
%ÿÿÿÿÿÿÿÿZÿÿÿÿz	¥îÛ
%[ÿÿÿÿÿÿÿÿÿÿÿÿzÿÿÿÿ\
&
y>@'s¡ßW@nUº¯ØCÀQ÷]E
«J@¡9öÇkT[@¸`ùÛÁQÀ%
%ÿÿÿÿÿÿÿÿÿÿÿÿÿÿÿÿÜ³»@@ñÏºÐ[@µ´P¨?/À7"Í÷x¿IµÆ#qî?©v³»)¹Ó¿Õ[öþï¿·aM¡î?
%ÿÿÿÿÿÿÿÿÿÿÿÿÿÿÿÿ	~	]^Ìÿÿÿÿ
%_ÿÿÿÿÿÿÿÿÿÿÿÿÿÿÿÿ	`
¦­cB«¶(ÀMWºY@ó«xÒÀ½`_À6ÙJÃàËY@%x²cÀ%%
%ÿÿÿÿÿÿÿÿaÿÿÿÿ	¥îÛÊ"%
%ÿÿÿÿÿÿÿÿÿÿÿÿÿÿÿÿ¾¿`_ÀQWºY@ó«xÒÀÂxf!e+æ¿s2b=Ù¤?§`
ç?%%%
%ÿÿÿÿÿÿÿÿÿÿÿÿ	v¦îß%1148032%%
%ÿÿÿÿÿÿÿÿbÿÿÿÿ	¥îÛÉ"
%cÿÿÿÿÿÿÿÿÿÿÿÿde%
%ÿÿÿÿÿÿÿÿÿÿÿÿÿÿÿÿ:Æ`_ÀÙJÃàËY@"äÀ¶Söa<<ÊIZÀ,Á¿v%Ûéëµï¿
%ÿÿÿÿÿÿÿÿÿÿÿÿÿÿÿÿÔ	fg
Õÿÿÿÿ
%ÿÿÿÿÿÿÿÿÿÿÿÿÿÿÿÿ	Ó	à
Õÿÿÿÿ
%hÿÿÿÿÿÿÿÿÿÿÿÿÿÿÿÿÓÙ
3¾`_Àcfâ1óY@$äÀì=Ã	+]
@6ÙJÃàËY@¨JÿkÀ%%
%ÿÿÿÿÿÿÿÿiÿÿÿÿ	¥îÛ1%
%ÿÿÿÿÿÿÿÿÿÿÿÿÿÿÿÿ4¾`_ÀÙJÃàËY@äÀrEPU=Ýï?¶³¿­Æ­Ù«?%%
%ÿÿÿÿÿÿÿÿjÿÿÿÿ	¥îÛO
%kÿÿÿÿÿÿÿÿÿÿÿÿlÕÿÿÿÿm
3¾`_Àcfâ1óY@$äÀì=Ã	+]
@6ÙJÃàËY@¨JÿkÀ%
%ÿÿÿÿÿÿÿÿÿÿÿÿÿÿÿÿ4Ü__Y@
8L)©Y@bíäÀ!gú·´?ð°R¢Jï?Öñî
TÁ¿]­`ë¿VIà¿%%%
%ÿÿÿÿÿÿÿÿÿÿÿÿ	¦îß%1149179%%
%ÿÿÿÿÿÿÿÿnÿÿÿÿ	¥îÛf0
%oÿÿÿÿÿÿÿÿÿÿÿÿpq
%ÿÿÿÿÿÿÿÿÿÿÿÿÿÿÿÿrst	uÿÿÿÿ%
%ÿÿÿÿÿÿÿÿÿÿÿÿÿÿÿÿxÔ\0úø@½ZÉ~Å\@XÞ=#J}À¨¬5u¿$ÃeÅÄÎ¿iúP>Îï¿
%vÿÿÿÿÿÿÿÿÿÿÿÿ7xfxcæ=w¾
IvôÞ@	xunknown
P³qTÁÞ?cfâ1óY@)x²cÀì=Ã	+]
@$ÝÚ¥¥Y@¨JÿkÀ
%ÿÿÿÿÿÿÿÿÿÿÿÿÿÿÿÿyz	â
{ÿÿÿÿ
%|ÿÿÿÿÿÿÿÿÿÿÿÿwuÆ¨5@	}unknown
P³qTÁÞ?fâ1óY@ªJÿkÀ¼j?g@¹_IÍZ@&[­ûêÀ%%%
%ÿÿÿÿÿÿÿÿÿÿÿÿÿÿÿÿ	¦îß%11-1
%~ÿÿÿÿÿÿÿÿÿÿÿÿ	ÿÿÿÿ
P³qTÁÞ?cfâ1óY@)x²cÀ¼j?g@¹_IÍZ@&[­ûêÀ%%%
%ÿÿÿÿÿÿÿÿÿÿÿÿ	¦îß%115036%%
%ÿÿÿÿÿÿÿÿÿÿÿÿ	¥îÛ¦
%ÿÿÿÿÿÿÿÿÿÿÿÿÿÿÿÿ
²IÆOI@-ÅwrrXÀ½¬ðó;]À»e R@3Ë®+VÀû¶Ç'XÀ
%ÿÿÿÿÿÿÿÿÿÿÿÿÿÿÿÿ	
²ÿ¹?F@-ÅwrrXÀ½¬ðó;]À¦ÚûZO@3Ë®+VÀû¶Ç'XÀ%
%ÿÿÿÿÿÿÿÿÿÿÿÿÿÿÿÿykÓ±tP@0a'¶XÀ)¸ædø]ÀÿD4wÑÅ?´ªàÛí¿<NµäFÔ?ÈÃõ zï¿W§ÊÇ¿%%%
%ÿÿÿÿÿÿÿÿÿÿÿÿÿÿÿÿ	¦îß%11-1
%ÿÿÿÿÿÿÿÿÿÿÿÿÿÿÿÿî
	ÿÿÿÿ
%ÿÿÿÿÿÿÿÿÿÿÿÿÿÿÿÿí	
ÿÿÿÿ
%ÿÿÿÿÿÿÿÿÿÿÿÿÿÿÿÿ	ì
ÿÿÿÿ
%ÿÿÿÿÿÿÿÿÿÿÿÿÿÿÿÿë	ï
	ÿÿÿÿ
%ÿÿÿÿÿÿÿÿÿÿÿÿh;n³=¢eÆ/.@	unknown

¾`_ÀÙ¾²ÂY@Tù[>À`R»*q¥ÀÇ]SeY@lw·¦À%%%
%ÿÿÿÿÿÿÿÿÿÿÿÿ	¦îß%1184%%
%ÿÿÿÿÿÿÿÿÿÿÿÿ	¥îÛN
%ÿÿÿÿÿÿÿÿÿÿÿÿÿÿÿÿ
ònÄZ5À11Çás¸A@YS»S@b¡¹êÏ¹$ÀK?KFubH@jÁÙ}j2@
%ÿÿÿÿÿÿÿÿÿÿÿÿÿÿÿÿ	
³³¯Î2À11Çás¸A@YS»S@ñÎ}!À
ÐH@eÁÙ}j2@%
%ÿÿÿÿÿÿÿÿÿÿÿÿÿÿÿÿsÜòD)¨ÀßÖé$bA@ÄÃB	Ý3@aLÈ1´¿õ³rÞ¶Êä?ù;
z1è?ð~Ö-MÄï?J6j_}Ù¾?%%%
%ÿÿÿÿÿÿÿÿÿÿÿÿÿÿÿÿ	¦îß%11-1
%ÿÿÿÿÿÿÿÿÿÿÿÿÿÿÿÿ	ÿÿÿÿ
%ÿÿÿÿÿÿÿÿÿÿÿÿÿÿÿÿø	ùÿÿÿÿ
%ÿÿÿÿÿÿÿÿÿÿÿÿÿÿÿÿ	÷ 
ùÿÿÿÿ
%¡ÿÿÿÿÿÿÿÿÿÿÿÿÿÿÿÿø¢
ó>¢)ãÀ¡´ì$kS@ô¿á"&@¢InírÀ=¢'U@èÚq5@%%
%ÿÿÿÿÿÿÿÿ£ÿÿÿÿ	¥îÛ%
%ÿÿÿÿÿÿÿÿÿÿÿÿÿÿÿÿPI!RÀ=¢'U@ú¿á"&@Ì?(/	?Å¾ºÑ¿\×JH¾î?
%ÿÿÿÿÿÿÿÿÿÿÿÿÿÿÿÿ¤¥¡	ý
¦ÿÿÿÿ
%§ÿÿÿÿÿÿÿÿÿÿÿÿ+­rº'î<¤	/W£ù3@¡	¨unknown

ÔI"À=¢'U@ô¿á"&@KI!RÀÕøËoZ@/i0+@%%%
%ÿÿÿÿÿÿÿÿÿÿÿÿÿÿÿÿ¢	¦îß%11-1
%©ÿÿÿÿÿÿÿÿÿÿÿÿª¢	ÿÿÿÿ«

ÔI"À=¢'U@ò¿á"&@KI!RÀØøËoZ@ØÄ;ëxf9@%%%
%ÿÿÿÿÿÿÿÿÿÿÿÿ£	¦îß%1131274%%
%ÿÿÿÿÿÿÿÿ¬ÿÿÿÿ¤	¥îÛ;3
%ÿÿÿÿÿÿÿÿÿÿÿÿÿÿÿÿKI!RÀ=¢'U@ô¿á"&@
%­ÿÿÿÿÿÿÿÿÿÿÿÿÎPîùëÄå¼®*Q>æj1@¦	¯unknown
w¿H_1õ$ÀÜ]pMªT@ðA@UT
¨L#ÀJM¿V@å7=!êpH@
%ÿÿÿÿÿÿÿÿÿÿÿÿÿÿÿÿ°±§	²ÿÿÿÿ
%³ÿÿÿÿÿÿÿÿÿÿÿÿ`¾¶âß<®ÀÍ¸ÐïC:@´unknown
£örà	'ÀÚ]pMªT@Fù8@w¿H_1õ$ÀyàÝ1$W@ã7=!êpH@%%%
%ÿÿÿÿÿÿÿÿÿÿÿÿÿÿÿÿ¨	¦îß%11-1
%µÿÿÿÿÿÿÿÿÿÿÿÿ¨	ÿÿÿÿ¶
£örà	'ÀÚ]pMªT@Fù8@UT
¨L#À}àÝ1$W@å7=!êpH@%%%
%ÿÿÿÿÿÿÿÿÿÿÿÿ©	¦îß%1131273
%ÿÿÿÿÿÿÿÿÿÿÿÿÿÿÿÿ
«	·
ÿÿÿÿ
%ÿÿÿÿÿÿÿÿÿÿÿÿÿÿÿÿ«		¸¹ÿÿÿÿ
%ºÿÿÿÿÿÿÿÿÿÿÿÿÿÿÿÿ
»

/¸*ÀyàÝ1$W@G4©D¥'@ysÈ&Àâw{Y@üFù8@%%
%ÿÿÿÿÿÿÿÿ¼ÿÿÿÿ¬	¥îÛX%
%ÿÿÿÿÿÿÿÿÿÿÿÿÿÿÿÿysÈ&Àâw{Y@®çM«+@dcíÕ¿<uß|ûxå¿Ë¨v¹ç?%%
%ÿÿÿÿÿÿÿÿ½ÿÿÿÿ®	¥îÛ%
%ÿÿÿÿÿÿÿÿÿÿÿÿÿÿÿÿ<½6ë¥À#*%[@/ë{{:@1@Ð=YÁ)é?s;vNÝ¿Yë«^4Ú¿Ov5å?ïeBöç¿%%%
%ÿÿÿÿÿÿÿÿÿÿÿÿ°	¦îß%1146816
%ÿÿÿÿÿÿÿÿÿÿÿÿÿÿÿÿ¾³	
¿ÿÿÿÿ
%ÀÿÿÿÿÿÿÿÿÿÿÿÿÃ	xu¯|G<¶	-xs£«:@³	Áunknown
¢:(³Å"ÀOàR©ÉfT@»:C5@InírÀ¥)¨|T@;$®îG@%%%
%ÿÿÿÿÿÿÿÿÿÿÿÿÿÿÿÿ´	¦îß%11-1
%ÂÿÿÿÿÿÿÿÿÿÿÿÿÃ´	ÿÿÿÿÄ
¢:(³Å"ÀOàR©ÉfT@»:C5@InírÀk@9åAyV@;$®îG@%%%
%ÿÿÿÿÿÿÿÿÿÿÿÿµ	¦îß%1131289%%
%ÿÿÿÿÿÿÿÿÅÿÿÿÿ¶	¥îÛD3
%ÿÿÿÿÿÿÿÿÿÿÿÿÿÿÿÿ¢:(³Å"À¤)¨|T@;$®îG@
%ÿÿÿÿÿÿÿÿÿÿÿÿÿÿÿÿÆÇ¸	Èÿÿÿÿ
%Éÿÿÿÿÿÿÿÿÿÿÿÿ®Üwéyâ<¶	J8ÒÞcþ?Êunknown
w¿H_1õ$À¤)¨|T@;$®îG@:(³Å"ÀÞ]pMªT@ç7=!êpH@%%%
%ÿÿÿÿÿÿÿÿÿÿÿÿÿÿÿÿº	¦îß%11-1
%ËÿÿÿÿÿÿÿÿÿÿÿÿÌº	ÿÿÿÿÍ
w¿H_1õ$À¤)¨|T@ðA@:(³Å"ÀJM¿V@ç7=!êpH@%%%
%ÿÿÿÿÿÿÿÿÿÿÿÿ»	¦îß%1131288%%%
%ÿÿÿÿÿÿÿÿÿÿÿÿ½	¦îß%1187%%
%ÿÿÿÿÿÿÿÿÎÿÿÿÿ¾	¥îÛQ
%ÏÿÿÿÿÿÿÿÿÿÿÿÿÐÑÿÿÿÿÒ
´mð­¨8À¢ÿÀÖC@4Êwk.@n³¥¦ÕØ2Àl.u·J@Ü«IÂG@
%ÓÿÿÿÿÿÿÿÿÿÿÿÿÿÿÿÿÔ¾	
K¨WÁ¯#Àq¡§¨8C@cu{Í3@7ÝùÜ4!ÀËqØlñK@HZ#1üG@%
%ÿÿÿÿÿÿÿÿÿÿÿÿÿÿÿÿÞ@ã¥h[#À®üQð5WB@ÊT¦ö0@Ëð¹Êðï¿ÏÜçáÿé­?^µ§¿ Âë_¦¿ÅDuÈþï?%%%
%ÿÿÿÿÿÿÿÿÿÿÿÿÂ	¤¦îß%1131276%%
%ÿÿÿÿÿÿÿÿÕÿÿÿÿÃ	¥îÛ<3
%ÿÿÿÿÿÿÿÿÿÿÿÿÿÿÿÿ¢InírÀOàR©ÉfT@»:C5@%%%
%ÿÿÿÿÿÿÿÿÿÿÿÿÅ	¦¦îß%1131277%%%
%ÿÿÿÿÿÿÿÿÿÿÿÿÈ	ª¦îß%1146819
%ÿÿÿÿÿÿÿÿÿÿÿÿÿÿÿÿ(Ê	Ö×
)ÿÿÿÿ
%ÿÿÿÿÿÿÿÿÿÿÿÿÿÿÿÿÊ	'ØÙ)ÿÿÿÿ
%ÚÿÿÿÿÿÿÿÿÿÿÿÿÿÿÿÿÊ	Û
49(ýR*ÀÔw{Y@*´òÍ @
ÔI"ÀÙøËoZ@rçM«+@%%
%ÿÿÿÿÿÿÿÿÜÿÿÿÿË	¥îÛY
%ÝÿÿÿÿÿÿÿÿÿÿÿÿË	Þ%
%ÿÿÿÿÿÿÿÿÿÿÿÿÿÿÿÿáysÈ&À×w{Y@rçM«+@[Zâ×ë?ç	&CùUß?¥8Ô©±­¿%%
%ÿÿÿÿÿÿÿÿßÿÿÿÿÌ	¥îÛZ%
%ÿÿÿÿÿÿÿÿÿÿÿÿÿÿÿÿ
ÔI"ÀØøËoZ@T/i0+@Ì¯z¥,Ì}?rµµ¨çå¿SÀ;Tç?%%
%ÿÿÿÿÿÿÿÿàÿÿÿÿÎ	¥îÛ%
%ÿÿÿÿÿÿÿÿÿÿÿÿÿÿÿÿ

ËàíêÀä´Z@P~*@½$hÝÕ?ôìºWôÞå¿je´­¤ä¿ÄIØ÷å?Ãý=gEç¿%%
%ÿÿÿÿÿÿÿÿáÿÿÿÿÑ	¥îÛ¥%
%ÿÿÿÿÿÿÿÿÿÿÿÿÿÿÿÿÐèñîÔkÀ,LÈ`[ÀíL+îOÀ'àâiÆÀå¿
`nç_á?lÜ-ß?
%ÿÿÿÿÿÿÿÿÿÿÿÿÿÿÿÿpâÓ	4
ãÿÿÿÿ
%äÿÿÿÿÿÿÿÿÿÿÿÿº+Rx¬H¡	=åH­ç
=d@@Ó	æunknown
B%XJmÀºY¨E³XÀA»ë`2À{Õ=WmÀ!ÜXÀ
#UøÀ
%ÿÿÿÿÿÿÿÿÿÿÿÿÿÿÿÿ:Ü	Ô	6;ÿÿÿÿ
%çÿÿÿÿÿÿÿÿÿÿÿÿhåDõÜù¥=@5èunknown
°á¯<ÎnÀIÜXÀD3÷ºÀ{Õ=WmÀiºP	sSÀ
#UøÀ%%%
%ÿÿÿÿÿÿÿÿÿÿÿÿÿÿÿÿÕ	¦îß%11-1%%%
%ÿÿÿÿÿÿÿÿÿÿÿÿÖ	¸¦îß%1131182%%%
%ÿÿÿÿÿÿÿÿÿÿÿÿÙ	º¦îß%1146782
%ÿÿÿÿÿÿÿÿÿÿÿÿÿÿÿÿÜ	5éê;ÿÿÿÿ
%ëÿÿÿÿÿÿÿÿÿÿÿÿÿÿÿÿ:ì
°á¯<ÎnÀIÜXÀE3÷ºÀ{Õ=WmÀ3CÎ4ÕRÀlñf0À%%
%ÿÿÿÿÿÿÿÿíÿÿÿÿÝ	¥îÛ
%îÿÿÿÿÿÿÿÿÿÿÿÿêï%
%ÿÿÿÿÿÿÿÿÿÿÿÿÿÿÿÿKY/ùî£nÀ3CÎ4ÕRÀmñf0Àûãñj¦¿ÁÛ%qv¼´¿¦§3Ýï¿
%ÿÿÿÿÿÿÿÿÿÿÿÿÿÿÿÿâ	Þ	ðñö	ÿÿÿÿ%%
%ÿÿÿÿÿÿÿÿòÿÿÿÿß	¥îÛ%
%ÿÿÿÿÿÿÿÿÿÿÿÿÿÿÿÿIY/ùî£nÀ"CÎ4ÕRÀ^ñf0ÀØ
Õ3¿ê<&I¸ä?.Tú*aè¿%%
%ÿÿÿÿÿÿÿÿóÿÿÿÿã	¥îÛ%
%ÿÿÿÿÿÿÿÿÿÿÿÿÿÿÿÿ24¶nÀ&ÿ¤úÎKÀú	ÇQÀÜ=*þT¿kp6Á¿;uÃë³ï?%%%
%ÿÿÿÿÿÿÿÿÿÿÿÿç	Õ¦îß%1133132%%
%ÿÿÿÿÿÿÿÿôÿÿÿÿè	¥îÛ´5
%ÿÿÿÿÿÿÿÿÿÿÿÿÿÿÿÿ2¬¨41kÀ[&( ;À®ÿèGÀ
%ÿÿÿÿÿÿÿÿÿÿÿÿÿÿÿÿõöê	H
÷ÿÿÿÿ
%øÿÿÿÿÿÿÿÿÿÿÿÿè	ù£³\=0@ê	úunknown
2¬¨41kÀ¤&#öÖ@ÀÌl[À#¾ÙYC³iÀ[&( ;À®ÿèGÀ
%ûÿÿÿÿÿÿÿÿÿÿÿÿùE%-,"A@ë	üunknown
ÉÒâ[äkÀp¤8ò@Àf0îúºEÀ#¾ÙYC³iÀ¤&#öÖ@ÀÌl[À%%%
%ÿÿÿÿÿÿÿÿÿÿÿÿÿÿÿÿì	¦îß%11-1%%%
%ÿÿÿÿÿÿÿÿÿÿÿÿí	×¦îß%1133085%%%
%ÿÿÿÿÿÿÿÿÿÿÿÿð	Ü¦îß%111260%%
%ÿÿÿÿÿÿÿÿýÿÿÿÿñ	¥îÛæ
%þÿÿÿÿÿÿÿÿÿÿÿÿÿ÷ÿÿÿÿ
2¬¨41kÀÍ&#öÖ@ÀÌl[Àô½ÙYC³iÀQ£õÜ9ÀO_*í~À%
%ÿÿÿÿÿÿÿÿÿÿÿÿÿÿÿÿ"ÈTÉlÀ"2½¥:ÀrfF=~ÀSHÿâÅè¿¿Ó¶?@ä?É"zýRy¿ô4ë(c¿çÛà­þï?%%%
%ÿÿÿÿÿÿÿÿÿÿÿÿô	à¦îß%111281%%
%ÿÿÿÿÿÿÿÿÿÿÿÿõ	¥îÛû%
%ÿÿÿÿÿÿÿÿÿÿÿÿÿÿÿÿJÆÐXmÀqEÁRbYÀ\
A!ÀÇËJAì¿¾ÖàF¸ëÝ¿Î¢PæWW¥?gT°éaòÝ¿è«ßÛGì?%%%
%ÿÿÿÿÿÿÿÿÿÿÿÿÿÿÿÿö	¦îß%11-1
%ÿÿÿÿÿÿÿÿÿÿÿÿÿÿÿÿø	û	ZVÿÿÿÿ
%ÿÿÿÿÿÿÿÿÿÿÿÿÿÿÿÿø	)
Vÿÿÿÿ
%ÿÿÿÿÿÿÿÿÿÿÿÿÿÿÿÿø	
ú»Ã
iÀ	
R:±IÀ
lv¤fÀyX²gÀ$i­y®EÀ"pÌ¦q~À%%
%ÿÿÿÿÿÿÿÿÿÿÿÿù	¥îÛ%
%ÿÿÿÿÿÿÿÿÿÿÿÿÿÿÿÿ¡¤MØñhÀ+.N}zGÀ
lv¤fÀï1'ðè¿ÝÜô
ä?
%ÿÿÿÿÿÿÿÿÿÿÿÿÿÿÿÿû	ú	ü	ÿÿÿÿ
%ÿÿÿÿÿÿÿÿÿÿÿÿþ		§°§C>¹=@T
unknown
ú»Ã
iÀ°é4GÀ
lv¤fÀ2Âh¥phÀ«i­y®EÀ"pÌ¦q~À%%%
%ÿÿÿÿÿÿÿÿÿÿÿÿÿÿÿÿü	¦îß%11-1
%ÿÿÿÿÿÿÿÿÿÿÿÿ2
ü	ÿÿÿÿ
M-!pjÀ¾é4GÀ
lv¤fÀ2Âh¥phÀ9eù®CÀ"pÌ¦q~À%%%
%ÿÿÿÿÿÿÿÿÿÿÿÿý	å¦îß%1131164%%
%ÿÿÿÿÿÿÿÿ
ÿÿÿÿþ	¥îÛ3
%ÿÿÿÿÿÿÿÿÿÿÿÿÿÿÿÿú»Ã
iÀ°é4GÀ
lv¤fÀ%%
%ÿÿÿÿÿÿÿÿÿÿÿÿ
¥îÛ%
%ÿÿÿÿÿÿÿÿÿÿÿÿÿÿÿÿvWX¾iÀ[Ø¤uïDÀ
lv¤fÀrÑ®{åNæ¿ðFnÈÄä?,ÃEv~Ó?%%%
%ÿÿÿÿÿÿÿÿÿÿÿÿ
ê¦îß%1146770%%%
%ÿÿÿÿÿÿÿÿÿÿÿÿ
ì¦îß%1133118
%ÿÿÿÿÿÿÿÿÿÿÿÿÿÿÿÿ§	
eS
ÿÿÿÿ
%ÿÿÿÿÿÿÿÿÿÿÿÿó^m°Bd,½ùx¸ÆAm@@dunknown
M-!pjÀ9eù®CÀM 0=]À#¾ÙYC³iÀz&#öÖ@ÀÌl[À%%%
%ÿÿÿÿÿÿÿÿÿÿÿÿÿÿÿÿ

¦îß%11-1%%%
%ÿÿÿÿÿÿÿÿÿÿÿÿ
ñ¦îß%1133122%%%
%ÿÿÿÿÿÿÿÿÿÿÿÿ
ó¦îß%1147458
%ÿÿÿÿÿÿÿÿÿÿÿÿÿÿÿÿ
jÿÿÿÿ
%ÿÿÿÿÿÿÿÿÿÿÿÿ
| ~1ÉF>@iunknown
ñ^GkÀJhÛ [Àû²\*äiÀUö#¸`iÀiKp[Àww1À%%%
%ÿÿÿÿÿÿÿÿÿÿÿÿÿÿÿÿ
¦îß%11-1
%ÿÿÿÿÿÿÿÿÿÿÿÿ
ÿÿÿÿ
ñ^GkÀ2MýÌ©[À¡N!Kt|ÀTö#¸`iÀiKp[Àww1À%%%
%ÿÿÿÿÿÿÿÿÿÿÿÿ
¦îß%1133141%%
%ÿÿÿÿÿÿÿÿÿÿÿÿ
¥îÛÅ5
%ÿÿÿÿÿÿÿÿÿÿÿÿÿÿÿÿñ^GkÀJhÛ [Àû²\*äiÀ
%ÿÿÿÿÿÿÿÿÿÿÿÿÿÿÿÿâ3
q
ãÿÿÿÿ
%ÿÿÿÿÿÿÿÿÿÿÿÿ
ºì×V9o;@
unknown
1%XJmÀJhÛ [ÀA»ë`2Àñ^GkÀºY¨E³XÀû²\*äiÀ%%%
%ÿÿÿÿÿÿÿÿÿÿÿÿÿÿÿÿ
¦îß%11-1%%%
%ÿÿÿÿÿÿÿÿÿÿÿÿ
¦îß%1133142%%%
%ÿÿÿÿÿÿÿÿÿÿÿÿ
¦îß%111300%%
%ÿÿÿÿÿÿÿÿÿÿÿÿ
¥îÛ
%ÿÿÿÿÿÿÿÿÿÿÿÿÿÿÿÿ 
æ?j#aÀiì	Ï#TÀ º¡Ä}À¼a^À}%h{åOÀ=ð|À%
%ÿÿÿÿÿÿÿÿÿÿÿÿÿÿÿÿÀ¿ãPkÀÀ¥ì1.2\À%ÿ¦fÀ0tÞ<ã¿Ø½gHé¿Ô³sD?þ3¡*Jé¿¥«ãã?
%ÿÿÿÿÿÿÿÿÿÿÿÿÿÿÿÿy 
!"zÿÿÿÿ
%ÿÿÿÿÿÿÿÿÿÿÿÿÿÿÿÿ 
x#$
zÿÿÿÿ
%%ÿÿÿÿÿÿÿÿÿÿÿÿÿÿÿÿx&
Uö#¸`iÀKp[À\G
`Àæ®àgÀõ¤=¼WÀÎb}Þ~À%%
%ÿÿÿÿÿÿÿÿ'ÿÿÿÿ!
¥îÛ_
%(ÿÿÿÿÿÿÿÿÿÿÿÿ)*%
%ÿÿÿÿÿÿÿÿÿÿÿÿÿÿÿÿUö#¸`iÀiKp[Àww1À"¾Þ°DÞ?õ§ãýÖ?u[$Ðüïé¿%%
%ÿÿÿÿÿÿÿÿ+ÿÿÿÿ"
¥îÛZ%
%ÿÿÿÿÿÿÿÿÿÿÿÿÿÿÿÿZÓùjÀ2MýÌ©[À¡N!Kt|ÀU]ÜÕl¨¼?ÏG?3\4Ìï?%%
%ÿÿÿÿÿÿÿÿ,ÿÿÿÿ$
¥îÛ£
%-ÿÿÿÿÿÿÿÿÿÿÿÿ./ÿÿÿÿ0
DQföÈMgÀLòòé^OÀ}»uæA±~À©¿_ÕªeÀ	u¢}ùGÀôãÚà|À%
%ÿÿÿÿÿÿÿÿÿÿÿÿÿÿÿÿÑªøygÀãQéÎ{qXÀ§+¥ÎÀ¥î°/ÿýà?åô,8ë¿	'¿¡ñ©¿È¦`mó®?fûM
Wñï¿%%%
%ÿÿÿÿÿÿÿÿÿÿÿÿ'
¦îß%111276
%1ÿÿÿÿÿÿÿÿÿÿÿÿ-
Æ÷*^9@U2unknown
¬¤MØñhÀ	
R:±IÀ
lv¤fÀyX²gÀc.N}zGÀùÕK±À%%%
%ÿÿÿÿÿÿÿÿÿÿÿÿÿÿÿÿ+
¦îß%11-1
%3ÿÿÿÿÿÿÿÿÿÿÿÿ4+
ÿÿÿÿ5
¬¤MØñhÀÛÙ"óKÀ
lv¤fÀÿxX²gÀ<.N}zGÀùÕK±À%%%
%ÿÿÿÿÿÿÿÿÿÿÿÿ,
¦îß%1131166%%
%ÿÿÿÿÿÿÿÿ6ÿÿÿÿ-
¥îÛ
3
%ÿÿÿÿÿÿÿÿÿÿÿÿÿÿÿÿ¬¤MØñhÀc.N}zGÀ
lv¤fÀ
%ÿÿÿÿÿÿÿÿÿÿÿÿÿÿÿÿ78/
@

9ÿÿÿÿ%%
%ÿÿÿÿÿÿÿÿ:ÿÿÿÿ0
¥îÛ!
%;ÿÿÿÿÿÿÿÿÿÿÿÿ<=%
%ÿÿÿÿÿÿÿÿÿÿÿÿÿÿÿÿýßò6ØgÀÛÙ"óKÀ
lv¤fÀ;Ö;Ôs¾?
2N¢»øÆ?GKê§?ï?%%
%ÿÿÿÿÿÿÿÿ>ÿÿÿÿ2
¥îÛë%
%ÿÿÿÿÿÿÿÿÿÿÿÿÿÿÿÿÆ¾6CfÀÄòÛ¡NÀ³ÕÍæ÷{À>VÏ^ë?RÀ¨æß?v×)ªëÈ¿käH×¿åÑÊpÎí¿%%%
%ÿÿÿÿÿÿÿÿÿÿÿÿ4
¦îß%1146773%%%
%ÿÿÿÿÿÿÿÿÿÿÿÿ6
¦îß%1133102%%%
%ÿÿÿÿÿÿÿÿÿÿÿÿ8
¦îß%111299
%ÿÿÿÿÿÿÿÿÿÿÿÿÿÿÿÿ?@;
Aÿÿÿÿ
%Bÿÿÿÿÿÿÿÿÿÿÿÿ¹´ã°_½"P¨ó@"ß8@Cunknown
zü¤M$ÐfÀ+ýu¨QÀ¿G¥Ì;ÞÀÏ÷àeÀ³þ¨¦ÀNÀÚÞ¤]/À%%%
%ÿÿÿÿÿÿÿÿÿÿÿÿ<
 ¦îß%1133128%%%
%ÿÿÿÿÿÿÿÿÿÿÿÿ?
"¦îß%1147459%%
%ÿÿÿÿÿÿÿÿDÿÿÿÿ@
¥îÛ"%
%ÿÿÿÿÿÿÿÿÿÿÿÿÿÿÿÿyX²gÀ	
R:±IÀùÕK±Àêàpü9Ù?Âúåkê¿w«lÂÔÙ¿%%%
%ÿÿÿÿÿÿÿÿÿÿÿÿC
%¦îß%111288%%%
%ÿÿÿÿÿÿÿÿÿÿÿÿÿÿÿÿD
¦îß%11-1%%%
%ÿÿÿÿÿÿÿÿÿÿÿÿG
+¦îß%111273
%ÿÿÿÿÿÿÿÿÿÿÿÿÿÿÿÿE±J

Fÿÿÿÿ
%Gÿÿÿÿÿÿÿÿÿÿÿÿ¹L
V§yu.@J
Hunknown
Î¯°¯'fÀ¨>Û$eUÀ(0E­>ÀÏ÷àeÀ+ýu¨QÀäÞ¤]/À%%%
%ÿÿÿÿÿÿÿÿÿÿÿÿK
.¦îß%1133111%%
%ÿÿÿÿÿÿÿÿIÿÿÿÿL
¥îÛÂ5
%ÿÿÿÿÿÿÿÿÿÿÿÿÿÿÿÿÎ¯°¯'fÀ¨>Û$eUÀ(0E­>À%%%
%ÿÿÿÿÿÿÿÿÿÿÿÿN
/¦îß%1133112%%%
%ÿÿÿÿÿÿÿÿÿÿÿÿQ
4¦îß%111293%%
%ÿÿÿÿÿÿÿÿJÿÿÿÿR
¥îÛ
%KÿÿÿÿÿÿÿÿÿÿÿÿLMÿÿÿÿN
#¾ÙYC³iÀ«i­y®EÀ-pÌ¦q~À2Âh¥phÀ1Xþ@ÀÒÉ¢_&À%
%ÿÿÿÿÿÿÿÿÿÿÿÿÿÿÿÿùl¯JG@iÀøQAÀz,ÂÒü?À é.ÃøÓ?«£TFÃí?!ºóÈÈ¿©×5ßà¿×0ë¿%%%
%ÿÿÿÿÿÿÿÿÿÿÿÿÿÿÿÿS
¦îß%11-1
%ÿÿÿÿÿÿÿÿÿÿÿÿÿÿÿÿdOPS
ÿÿÿÿ
%ÿÿÿÿÿÿÿÿÿÿÿÿÿÿÿÿ©V
QR5ÿÿÿÿ
%ÿÿÿÿÿÿÿÿÿÿÿÿÿÿÿÿV
¨õS
5ÿÿÿÿ%%
%ÿÿÿÿÿÿÿÿTÿÿÿÿW
¥îÛ@%
%ÿÿÿÿÿÿÿÿÿÿÿÿÿÿÿÿÿ£ü×ôlÀI×ÃÎ;À;øq¹~À|#X©ãÖ?r·ñ÷[éx?óiÆöúî¿
%ÿÿÿÿÿÿÿÿÿÿÿÿÿÿÿÿUVX
r

Wÿÿÿÿ%%%
%ÿÿÿÿÿÿÿÿÿÿÿÿÿÿÿÿY
¦îß%11-1%%%
%ÿÿÿÿÿÿÿÿÿÿÿÿZ
9¦îß%1133089%%
%ÿÿÿÿÿÿÿÿXÿÿÿÿ[
¥îÛ·5
%ÿÿÿÿÿÿÿÿÿÿÿÿÿÿÿÿ¤ü×ôlÀ#×ÃÎ;À;øq¹~À
%ÿÿÿÿÿÿÿÿÿÿÿÿÿÿÿÿE]
²Fÿÿÿÿ
%YÿÿÿÿÿÿÿÿÿÿÿÿZ Ä`¸´ð=L
"¨Oß;@±[unknown
Î¯°¯'fÀ¨>Û$eUÀ+0E­>À\§¸eÀC%i#çlSÀdx<Ô~À
%ÿÿÿÿÿÿÿÿÿÿÿÿÿÿÿÿ\!^
´
]ÿÿÿÿ
%^ÿÿÿÿÿÿÿÿÿÿÿÿZT7ùqs½oîpoÄ%¥D@^
_unknown
?ÞSÊgÀ
ç?´îXÀ\G
`À¥\§¸eÀ%i#çlSÀdx<Ô~À%%%
%ÿÿÿÿÿÿÿÿÿÿÿÿÿÿÿÿ_
¦îß%11-1
%`ÿÿÿÿÿÿÿÿÿÿÿÿa_
ÿÿÿÿb
?ÞSÊgÀ
ç?´îXÀ!\G
`À\§¸eÀC%i#çlSÀdx<Ô~À%%%
%ÿÿÿÿÿÿÿÿÿÿÿÿ`
;¦îß%1133113%%
%ÿÿÿÿÿÿÿÿcÿÿÿÿc
¥îÛ<
%dÿÿÿÿÿÿÿÿÿÿÿÿe%
%ÿÿÿÿÿÿÿÿÿÿÿÿÿÿÿÿÈ÷àeÀøýu¨QÀåÞ¤]/À%QvqêÄ¿TJ6¾îÚÉ¿Vs×­æî¿%%%
%ÿÿÿÿÿÿÿÿÿÿÿÿd
F¦îß%1133090%%%
%ÿÿÿÿÿÿÿÿÿÿÿÿf
G¦îß%1133082
%ÿÿÿÿÿÿÿÿÿÿÿÿÿÿÿÿ¾h
fg
¿ÿÿÿÿ
%ÿÿÿÿÿÿÿÿÿÿÿÿÿÿÿÿh
½hi
¿ÿÿÿÿ
%jÿÿÿÿÿÿÿÿÿÿÿÿÿÿÿÿh
É
Èµg	ÎnÀwvQÀBÒ÷Ù~Àº.dAnÀv&QPrHÀ	]ØAü|À%%
%ÿÿÿÿÿÿÿÿkÿÿÿÿi
¥îÛ
%lÿÿÿÿÿÿÿÿÿÿÿÿmn%
%ÿÿÿÿÿÿÿÿÿÿÿÿÿÿÿÿÇµg	ÎnÀZX{éF½MÀ=Ò÷Ù~À«Ncé¦Á?MÍÊ7Õ?)±½Ýí?
%ÿÿÿÿÿÿÿÿÿÿÿÿÿÿÿÿÄj
opÅÿÿÿÿ
%ÿÿÿÿÿÿÿÿÿÿÿÿÿÿÿÿj
ÃUqÅÿÿÿÿ
%rÿÿÿÿÿÿÿÿÿÿÿÿÿÿÿÿj
s
Ç.dAnÀ±&QPrHÀö©³Bô¾~ÀN¢5mÀôÔ¹³Ïí@À2]ØAü|À%%
%ÿÿÿÿÿÿÿÿtÿÿÿÿk
¥îÛd%
%ÿÿÿÿÿÿÿÿÿÿÿÿÿÿÿÿ5&­9nÀ=îdÏDÀö©³Bô¾~À¬ ²Ñ ¿ï~µÎÒ¿\;
î?%%
%ÿÿÿÿÿÿÿÿuÿÿÿÿm
¥îÛy
%vÿÿÿÿÿÿÿÿÿÿÿÿw¿ÿÿÿÿx
Èµg	ÎnÀwvQÀBÒ÷Ù~Àº.dAnÀv&QPrHÀ	]ØAü|À%
%ÿÿÿÿÿÿÿÿÿÿÿÿÿÿÿÿ;#¨ænÀEeÄp¶ïNÀÁª¾xÀ7ÊaÝï¿¤ÝÊÐEÍ??wæ¯?Yçcb°?çÙr4ïï?%%%
%ÿÿÿÿÿÿÿÿÿÿÿÿo
L¦îß%1147449%%%
%ÿÿÿÿÿÿÿÿÿÿÿÿq
M¦îß%1147452%%
%ÿÿÿÿÿÿÿÿyÿÿÿÿr
¥îÛ%
%ÿÿÿÿÿÿÿÿÿÿÿÿÿÿÿÿ:&­9nÀîdÏDÀô©³Bô¾~Àa«\EÆ=ä?:^FÆè?ÓpÛiÆb?%%%
%ÿÿÿÿÿÿÿÿÿÿÿÿu
Q¦îß%1136
%zÿÿÿÿÿÿÿÿÿÿÿÿ
^yg]æ-½ÖþÊÝ°.ó?x
{unknown
Xÿ!zþh@¸ÿé¶ËCÀ
lv¤fÀzÖ«i@9eù®CÀL 0=]À%%
%ÿÿÿÿÿÿÿÿ|ÿÿÿÿz
¥îÛj%
%ÿÿÿÿÿÿÿÿÿÿÿÿÿÿÿÿóÕÆ@
i@4êÞ [·CÀ
lv¤fÀAqìÌ_ªí¿AøùTÿ×¿
%ÿÿÿÿÿÿÿÿÿÿÿÿÿÿÿÿ}~{
Ô
ÿÿÿÿ
%ÿÿÿÿÿÿÿÿÿÿÿÿÖaÂSnå/@{
unknown
Xÿ!zþh@9eù®CÀM 0=]ÀÔñÒÚeÎj@p¤8ò@Àf0îúºEÀ%%
%ÿÿÿÿÿÿÿÿÿÿÿÿ|
¥îÛ³
%ÿÿÿÿÿÿÿÿÿÿÿÿ|
%
%ÿÿÿÿÿÿÿÿÿÿÿÿÿÿÿÿîÕÆ@
i@êÞ [·CÀ
lv¤fÀ­áph]×¿â"upª?'å½¾í?%%%
%ÿÿÿÿÿÿÿÿÿÿÿÿ}
Y¦îß%1131127%%
%ÿÿÿÿÿÿÿÿÿÿÿÿ~
¥îÛæ2
%ÿÿÿÿÿÿÿÿÿÿÿÿÿÿÿÿîÕÆ@
i@êÞ [·CÀ
lv¤fÀ%%%
%ÿÿÿÿÿÿÿÿÿÿÿÿ
Z¦îß%1131197%%%
%ÿÿÿÿÿÿÿÿÿÿÿÿ
\¦îß%1146734
%ÿÿÿÿÿÿÿÿÿÿÿÿÿÿÿÿ
Þ
/
ÿÿÿÿ
%ÿÿÿÿÿÿÿÿÿÿÿÿa ØÅG=Ón3SÞA@
unknown
ÔñÒÚeÎj@Fm±ì¢BÀg0îúºEÀ@«x°ö¾l@b¤8ò@À-PhEÀ%%%
%ÿÿÿÿÿÿÿÿÿÿÿÿÿÿÿÿ
¦îß%11-1
%ÿÿÿÿÿÿÿÿÿÿÿÿ
ÿÿÿÿ
ÔñÒÚeÎj@¢¦,TW}CÀg0îúºEÀ@«x°ö¾l@b¤8ò@À-PhEÀ%%%
%ÿÿÿÿÿÿÿÿÿÿÿÿ
_¦îß%1131195%%%
%ÿÿÿÿÿÿÿÿÿÿÿÿ
a¦îß%1146786
%ÿÿÿÿÿÿÿÿÿÿÿÿÿÿÿÿî

ä
ïÿÿÿÿ
%ÿÿÿÿÿÿÿÿÿÿÿÿèÀ~Jð[½
Äs7Ö@
unknown
­øìKm@ìAGZKÀlv¤fÀ½Éq4x_m@Ñ}£KÀäZÊXÀ
%ÿÿÿÿÿÿÿÿÿÿÿÿÿÿÿÿ
ô
d

æÿÿÿÿ
%ÿÿÿÿÿÿÿÿÿÿÿÿÿÿÿÿå
ò#K{l@'ÿ¤úÎKÀÿZÊXÀV`*> m@o¦,TW}CÀû	ÇQÀ%%
%ÿÿÿÿÿÿÿÿÿÿÿÿ
¥îÛò*
%ÿÿÿÿÿÿÿÿÿÿÿÿ%
%ÿÿÿÿÿÿÿÿÿÿÿÿÿÿÿÿÉq4x_m@ºëAGZKÀÿZÊXÀé\MÆ0Ú¿mÚÉáì?8%¢å'Á?%%%
%ÿÿÿÿÿÿÿÿÿÿÿÿ
g¦îß%1146787
%ÿÿÿÿÿÿÿÿÿÿÿÿÿÿÿÿÐ


ÿÿÿÿ
%ÿÿÿÿÿÿÿÿÿÿÿÿÿÿÿÿ
íÿÿÿÿ
%ÿÿÿÿÿÿÿÿÿÿÿÿp·®äU¶Ô<ñÖwH¿w@
unknown
r~ô¾Zm@¢"fOOÀ
lv¤fÀ´É¿»:cm@©ÃhdVKÀ
lv¤fÀ
%ÿÿÿÿÿÿÿÿÿÿÿÿÿÿÿÿ
ã
ïÿÿÿÿ
%ÿÿÿÿÿÿÿÿÿÿÿÿÿÿÿÿ
ò

­øìKm@ìAGZKÀlv¤fÀ½Éq4x_m@Ñ}£KÀäZÊXÀ%%
%ÿÿÿÿÿÿÿÿÿÿÿÿ
¥îÛo
% ÿÿÿÿÿÿÿÿÿÿÿÿ
¡%
%ÿÿÿÿÿÿÿÿÿÿÿÿÿÿÿÿl~ô¾Zm@ÂÃhdVKÀ
lv¤fÀÄÓØ}Ñä¿Ã/j¡LMè?%%%
%ÿÿÿÿÿÿÿÿÿÿÿÿ
j¦îß%1131130%%
%ÿÿÿÿÿÿÿÿ¢ÿÿÿÿ
¥îÛê2
%ÿÿÿÿÿÿÿÿÿÿÿÿÿÿÿÿ­øìKm@Ñ}£KÀ
lv¤fÀ%%%
%ÿÿÿÿÿÿÿÿÿÿÿÿ
r¦îß%1131125%%
%ÿÿÿÿÿÿÿÿ£ÿÿÿÿ
¥îÛå2
%ÿÿÿÿÿÿÿÿÿÿÿÿÿÿÿÿmÖ«i@ÿé¶ËCÀ
lv¤fÀ
%ÿÿÿÿÿÿÿÿÿÿÿÿÿÿÿÿ¤¥¡
ú
¦ÿÿÿÿ
%§ÿÿÿÿÿÿÿÿÿÿÿÿª
Ö@MìÅé>@¡
¨unknown
=aÃ`¯Zg@«i­y®EÀM 0=]ÀXÿ!zþh@9eù®CÀ"pÌ¦q~À%%
%ÿÿÿÿÿÿÿÿ©ÿÿÿÿ¢
¥îÛ¶%
%ÿÿÿÿÿÿÿÿÿÿÿÿÿÿÿÿHXb¨h@MØ¤uïDÀ
lv¤fÀ¹Ñ®{åNæ?FnÈÄä?¤ÃEv~Ó?%%%
%ÿÿÿÿÿÿÿÿÿÿÿÿ¥
w¦îß%1146731
%ÿÿÿÿÿÿÿÿÿÿÿÿÿÿÿÿÿ§

ª
ÿÿÿÿ
%ÿÿÿÿÿÿÿÿÿÿÿÿÿÿÿÿ§
þ«¬
ÿÿÿÿ
%­ÿÿÿÿÿÿÿÿÿÿÿÿÿÿÿÿÿ®
KY¼if@	
R:±IÀýÕK±ÀFaÃ`¯Zg@i­y®EÀnqÝ|äÀ%%
%ÿÿÿÿÿÿÿÿ¯ÿÿÿÿ¨
¥îÛº%
%ÿÿÿÿÿÿÿÿÿÿÿÿÿÿÿÿ)KY¼if@ú	R:±IÀýÕK±ÀvP¨=f%ã? z#¶çã?¹©ìõ~)à?%%%
%ÿÿÿÿÿÿÿÿÿÿÿÿ©
z¦îß%1131202%%
%ÿÿÿÿÿÿÿÿ°ÿÿÿÿª
¥îÛ3
%ÿÿÿÿÿÿÿÿÿÿÿÿÿÿÿÿ=aÃ`¯Zg@«i­y®EÀ"pÌ¦q~À%%%
%ÿÿÿÿÿÿÿÿÿÿÿÿ¬
|¦îß%1137%%
%ÿÿÿÿÿÿÿÿ±ÿÿÿÿ±
¥îÛ+
%²ÿÿÿÿÿÿÿÿÿÿÿÿ±
³%
%ÿÿÿÿÿÿÿÿÿÿÿÿÿÿÿÿ¸Î¥E.ºe@,þ¨¦ÀNÀÁG¥Ì;ÞÀ@4ü¡;¬´¿=Ý	û&Ê??¡âÜ7ï?
%ÿÿÿÿÿÿÿÿÿÿÿÿÿÿÿÿ
²
´µ
ÿÿÿÿ
%ÿÿÿÿÿÿÿÿÿÿÿÿÿÿÿÿ²


þª

ÿÿÿÿ
%¶ÿÿÿÿÿÿÿÿÿÿÿÿÿÿÿÿ²
·
&6Y0"we@Ôç93LÀùÕK±Ài5±ñ³f@%LçÔîFÀmqÝ|äÀ%%
%ÿÿÿÿÿÿÿÿ¸ÿÿÿÿ³
¥îÛ+%
%ÿÿÿÿÿÿÿÿÿÿÿÿÿÿÿÿF6Y0"we@Iç93LÀôjt¼À7ÜÖ?$ÕÈ¬éÒ?FLu.ÿ§ì¿%%
%ÿÿÿÿÿÿÿÿ¹ÿÿÿÿµ
¥îÛå%
%ÿÿÿÿÿÿÿÿÿÿÿÿÿÿÿÿ%8i¦f@]q}þCÀøÆÀY@¨þKë¿3°·æ~ß?-(oû:Æ¿¼d¦ÚeÉ¿D²QP[ï?%%%
%ÿÿÿÿÿÿÿÿÿÿÿÿ¹
¦îß%1148713%%
%ÿÿÿÿÿÿÿÿºÿÿÿÿº
¥îÛ+%
%ÿÿÿÿÿÿÿÿÿÿÿÿÿÿÿÿÚÉÊd@+ýu¨QÀäÞ¤]/ÀÎ» ûLßÕ?ø\xPCí?¸[ÀË?
%ÿÿÿÿÿÿÿÿÿÿÿÿÿÿÿÿ
¼
%
»
ÿÿÿÿ
%ÿÿÿÿÿÿÿÿÿÿÿÿÿÿÿÿ¼

¼½
ÿÿÿÿ
%¾ÿÿÿÿÿÿÿÿÿÿÿÿÿÿÿÿ
¿
×Lø2¤d@ýu¨QÀäÞ¤]/ÀD6Y0"we@ç93LÀt»uæA±~À%%
%ÿÿÿÿÿÿÿÿÀÿÿÿÿ¾
¥îÛæ%
%ÿÿÿÿÿÿÿÿÿÿÿÿÿÿÿÿ½b-e@Ñ  ÐcRÀ#§¢EzùÀ¤Làó6í¿¬µ.Ø?QÆïþÌÃ¿Z×bÅ¿DÒÙtÙï?
%ÿÿÿÿÿÿÿÿÿÿÿÿÿÿÿÿ
À

Á

ÿÿÿÿ
%ÿÿÿÿÿÿÿÿÿÿÿÿÿÿÿÿÀ

ÂÃ

ÿÿÿÿ
%Äÿÿÿÿÿÿÿÿÿÿÿÿÿÿÿÿ
"

².¨ü¢d@
ç?´îXÀ\G
`À§ß]´f@x%i#çlSÀdx<Ô~À%%
%ÿÿÿÿÿÿÿÿÅÿÿÿÿÁ
¥îÛ!-
%ÆÿÿÿÿÿÿÿÿÿÿÿÿÇ
Ç%
%ÿÿÿÿÿÿÿÿÿÿÿÿÿÿÿÿß]´f@}
ç?´îXÀ\G
`ÀÊÔiì¨Ù¿Qç(eá?yðº&ãÔç?%%
%ÿÿÿÿÿÿÿÿÈÿÿÿÿÂ
¥îÛK,%
%ÿÿÿÿÿÿÿÿÿÿÿÿÿÿÿÿó_°¨¹e@Ì>Û$eUÀ&0E­>ÀA¿Äóã¿¿ãåm¦ Ò?¤¦aoî?%%
%ÿÿÿÿÿÿÿÿÉÿÿÿÿÄ
¥îÛ0
%ÊÿÿÿÿÿÿÿÿÿÿÿÿË
ÿÿÿÿÌ
².¨ü¢d@
ç?´îXÀ\G
`À§ß]´f@x%i#çlSÀdx<Ô~À%
%ÿÿÿÿÿÿÿÿÿÿÿÿÿÿÿÿ+½áüGg@å:ár9ZÀîÉtÀvK=GÍæ¿
GB)æ¿U¢¤× Ì¼?Ü®%Mæ¿ªjÙòæ?
%ÿÿÿÿÿÿÿÿÿÿÿÿÿÿÿÿ%
Æ
ÍÎ&
ÿÿÿÿ
%ÿÿÿÿÿÿÿÿÿÿÿÿÿÿÿÿÆ
$

»
&
ÿÿÿÿ
%Ïÿÿÿÿÿÿÿÿÿÿÿÿÿÿÿÿ$
*

².¨ü¢d@%i#çlSÀäÞ¤]/ÀÚÉÊd@Lòòé^OÀu»uæA±~À%%
%ÿÿÿÿÿÿÿÿÐÿÿÿÿÇ
¥îÛJ,%
%ÿÿÿÿÿÿÿÿÿÿÿÿÿÿÿÿ².¨ü¢d@]$i#çlSÀOx<Ô~Àä0so@ì¨?U&B\2¢Ñ?iRÑ¸î¿%%
%ÿÿÿÿÿÿÿÿÑÿÿÿÿÉ
¥îÛ¢
%ÒÿÿÿÿÿÿÿÿÿÿÿÿÓ&
ÿÿÿÿÔ
².¨ü¢d@%i#çlSÀäÞ¤]/ÀÚÉÊd@Lòòé^OÀu»uæA±~À%
%ÿÿÿÿÿÿÿÿÿÿÿÿÿÿÿÿmq!e@tC³ÜUÀrøæ8SÀ/Ðï¿Õê.[Á¿{»Å¶¿Âè¼ÜlÁ¿Dnº7¼³ï?%%%
%ÿÿÿÿÿÿÿÿÿÿÿÿÌ
¢¦îß%113845%%
%ÿÿÿÿÿÿÿÿÕÿÿÿÿÍ
¥îÛÿ
%Öÿÿÿÿÿÿÿÿÿÿÿÿ×ØÿÿÿÿÙ
ÓÙ:Dæi@P×ÃÎ;À®ÿèGÀ výáÞk@Q£õÜ9À;øq¹~À
%ÚÿÿÿÿÿÿÿÿÿÿÿÿÿÿÿÿÍ

=~©,;j@Fm±ì¢BÀg0îúºEÀ@«x°ö¾l@[&( ;À-PhEÀ%
%ÿÿÿÿÿÿÿÿÿÿÿÿÿÿÿÿ$2Ùþþl@ÍPI¤BÀ½{=ÀuCSÿH³Ý?\ ïâßýë?Ç­OiLÜÁ¿³ÁÊ®mÒ¿Ü%!¥î¿%%%
%ÿÿÿÿÿÿÿÿÿÿÿÿÿÿÿÿÎ
¦îß%11-1
%ÿÿÿÿÿÿÿÿÿÿÿÿÿÿÿÿÛf
ÜÎ
ÿÿÿÿ
%ÿÿÿÿÿÿÿÿÿÿÿÿÿÿÿÿÝÞÐ
4
ßÿÿÿÿ
%àÿÿÿÿÿÿÿÿÿÿÿÿ9
Í¿
	í<á>£ö+@Ð
âunknown
S«P;-îl@pI²3)>VÀ
lv¤fÀ¸Þyrm@%_YçRÀ
lv¤fÀ
%ÿÿÿÿÿÿÿÿÿÿÿÿÿÿÿÿãÑ
Þä
7
ÿÿÿÿ
%ÿÿÿÿÿÿÿÿÿÿÿÿÿÿÿÿÑ
ãÓ
<

7
ÿÿÿÿ
%åÿÿÿÿÿÿÿÿÿÿÿÿÿÿÿÿÑ
å

<÷XTkl@ºY¨E³XÀ
lv¤fÀÀ³°4¡¸m@iºP	sSÀ@3÷ºÀ%%
%ÿÿÿÿÿÿÿÿæÿÿÿÿÒ
¥îÛs
%çÿÿÿÿÿÿÿÿÿÿÿÿ4
è%
%ÿÿÿÿÿÿÿÿÿÿÿÿÿÿÿÿñEydl@ÅMûXÀ
lv¤fÀ¨¢óØuÛ?DEýì?
%ÿÿÿÿÿÿÿÿÿÿÿÿÿÿÿÿÔ
Ó
M
éÕ
ÿÿÿÿ
%êÿÿÿÿÿÿÿÿÿÿÿÿ×
ÁléF-=ëóÉ@¢)@Ó
ìunknown
<÷XTkl@ºY¨E³XÀ
lv¤fÀÿEydl@KÅMûXÀ@»ë`2À%%%
%ÿÿÿÿÿÿÿÿÿÿÿÿÿÿÿÿÕ
¦îß%11-1
%íÿÿÿÿÿÿÿÿÿÿÿÿÊÕ
ÿÿÿÿî
Âºòæ¡¾j@dLÈ`[Àlv¤fÀÿEydl@KÅMûXÀ8»ë`2À%%%
%ÿÿÿÿÿÿÿÿÿÿÿÿÖ
§¦îß%1131136%%
%ÿÿÿÿÿÿÿÿïÿÿÿÿ×
¥îÛï2
%ÿÿÿÿÿÿÿÿÿÿÿÿÿÿÿÿÛEydl@rÅMûXÀ
lv¤fÀ%%
%ÿÿÿÿÿÿÿÿðÿÿÿÿÙ
¥îÛ+%
%ÿÿÿÿÿÿÿÿÿÿÿÿÿÿÿÿ±£ð9»k@òÖIhï¢ZÀlv¤fÀtº¢ûá¿É%ö\Æã¿_¹JF!Vâ?%%
%ÿÿÿÿÿÿÿÿñÿÿÿÿÛ
¥îÛò%
%ÿÿÿÿÿÿÿÿÿÿÿÿÿÿÿÿnèA¤ k@ï4´4
ZÀ³QdkÀÆ¦AÑ3-è?¾~Í¸Þä¿á®!^¾¯?
+:¸¿2ì&°;Ûï¿%%%
%ÿÿÿÿÿÿÿÿÿÿÿÿÝ
¬¦îß%1146743%%%
%ÿÿÿÿÿÿÿÿÿÿÿÿß
®¦îß%1136927%%%
%ÿÿÿÿÿÿÿÿÿÿÿÿä
¶¦îß%113836%%
%ÿÿÿÿÿÿÿÿòÿÿÿÿå
¥îÛö%
%ÿÿÿÿÿÿÿÿÿÿÿÿÿÿÿÿ`þØÜ^l@Ée¬LYÀj]TqípÀ@ü-Â°øì?/GÝÛ¿çë¤ð¡¢¿xaè¨Rðµ?fNÜÜáï¿%%%
%ÿÿÿÿÿÿÿÿÿÿÿÿÿÿÿÿæ
¦îß%11-1
%ÿÿÿÿÿÿÿÿÿÿÿÿÿÿÿÿóôõöæ
ÿÿÿÿ
%ÿÿÿÿÿÿÿÿÿÿÿÿÿÿÿÿN
è
;
é
O
ÿÿÿÿ
%ÿÿÿÿÿÿÿÿÿÿÿÿÿÿÿÿè
M
÷øO
ÿÿÿÿ
%ùÿÿÿÿÿÿÿÿÿÿÿÿÿÿÿÿM
X

üo_Qnj@JhÛ [ÀèL+îOÀ<÷XTkl@ºY¨E³XÀú²\*äiÀ%%
%ÿÿÿÿÿÿÿÿúÿÿÿÿé
¥îÛ-+
%ûÿÿÿÿÿÿÿÿÿÿÿÿé
ü%
%ÿÿÿÿÿÿÿÿÿÿÿÿÿÿÿÿåºòæ¡¾j@0LÈ`[ÀçL+îOÀ<~nPÿ>¶¿¤3Rbð¡¿'ÓCöÛï?
%ÿÿÿÿÿÿÿÿÿÿÿÿÿÿÿÿê
ýþ
T
ÿÿÿÿ
%ÿÿÿÿÿÿÿÿÿÿÿÿÿÿÿÿÿ
`È$°jh@2MýÌ©[À¡N!Kt|Àüo_Qnj@iKp[Àww1À%%
%ÿÿÿÿÿÿÿÿÿÿÿÿë
¥îÛ.+%
%ÿÿÿÿÿÿÿÿÿÿÿÿÿÿÿÿüo_Qnj@JhÛ [Àû²\*äiÀ±¥»µ8lï¿òXH¢£G¿°	¿(È¿%%
%ÿÿÿÿÿÿÿÿÿÿÿÿí
¥îÛ
%ÿÿÿÿÿÿÿÿÿÿÿÿO
ÿÿÿÿ
üo_Qnj@JhÛ [ÀèL+îOÀ<÷XTkl@ºY¨E³XÀú²\*äiÀ%
%ÿÿÿÿÿÿÿÿÿÿÿÿÿÿÿÿÚ§±rõíj@%Ä3X[Àç1¢îfÀë5¤Yu?\Ârwúï¿¾?¾73¡¿ÿ¢]Õ3¡?ö,÷_ûï¿%%%
%ÿÿÿÿÿÿÿÿÿÿÿÿñ
Ã¦îß%113829%%
%ÿÿÿÿÿÿÿÿÿÿÿÿò
¥îÛï
%ÿÿÿÿÿÿÿÿÿÿÿÿßÿÿÿÿ	
S«P;-îl@ÁI²3)>VÀ
lv¤fÀÍ³°4¡¸m@%_YçRÀ@3÷ºÀ%
%ÿÿÿÿÿÿÿÿÿÿÿÿÿÿÿÿQ¢ü	úmm@ò³¼KÀJ¬§·ÂUÀ³\èBè?åeÈä?Ô¹,®¿ìèò[·¿µ_ÏÞï¿%%
%ÿÿÿÿÿÿÿÿ
ÿÿÿÿõ
¥îÛó*%
%ÿÿÿÿÿÿÿÿÿÿÿÿÿÿÿÿù#K{l@¢¦,TW}CÀW_ìXEÀíÞÜýSÐ?±ÀÂ¬Ý¿ 
/Ã&ë?%%
%ÿÿÿÿÿÿÿÿÿÿÿÿö
¥îÛõ*%
%ÿÿÿÿÿÿÿÿÿÿÿÿÿÿÿÿ:«x°ö¾l@2m±ì¢BÀ-PhEÀ£°ï'bÚ°¿Ê×¥ÒW¯¿5²ÊÙÔÞï¿%%%
%ÿÿÿÿÿÿÿÿÿÿÿÿ÷
Ë¦îß%1136899%%
%ÿÿÿÿÿÿÿÿÿÿÿÿø
¥îÛ:
%
ÿÿÿÿÿÿÿÿÿÿÿÿèYSáá`,=ø
ÞG0 m@@unknown
Éq4x_m@'ÿ¤úÎKÀåZÊXÀV`*> m@ìëAGZKÀû	ÇQÀ
%ÿÿÿÿÿÿÿÿÿÿÿÿÿÿÿÿB`*> m@
'ÿ¤úÎKÀû	ÇQÀ
%ÿÿÿÿÿÿÿÿÿÿÿÿÿÿÿÿ2
Ûú
g

Î
ÿÿÿÿ
%ÿÿÿÿÿÿÿÿÿÿÿÿÓÈz;@"V=ûäØJ?@ú
unknown
výáÞk@Fm±ì¢BÀ.PhEÀ7«x°ö¾l@Ù×ÃÎ;À;øq¹~À
%ÿÿÿÿÿÿÿÿÿÿÿÿÿÿÿÿû
i

ÿÿÿÿ
%ÿÿÿÿÿÿÿÿÿÿÿÿþ
Õ®ZU0@û
unknown
výáÞk@îdÏDÀô©³Bô¾~ÀEd·#m@#×ÃÎ;À;øq¹~À%%%
%ÿÿÿÿÿÿÿÿÿÿÿÿÿÿÿÿü
¦îß%11-1
%ÿÿÿÿÿÿÿÿÿÿÿÿü
ÿÿÿÿ
výáÞk@!îdÏDÀ.PhEÀHd·#m@Ù×ÃÎ;À;øq¹~À%%%
%ÿÿÿÿÿÿÿÿÿÿÿÿý
Í¦îß%1136904%%
%ÿÿÿÿÿÿÿÿÿÿÿÿþ
¥îÛ:
%ÿÿÿÿÿÿÿÿÿÿÿÿÿÿÿÿEd·#m@îdÏDÀô©³Bô¾~À
%ÿÿÿÿÿÿÿÿÿÿÿÿÿÿÿÿp
ÿÿÿÿ
%ÿÿÿÿÿÿÿÿÿÿÿÿtÄþJÚ<þ
QÑx=@o
 unknown
Ad·#m@v&QPrHÀô©³Bô¾~ÀÒ\$+m@uídÏDÀ,]ØAü|À
%ÿÿÿÿÿÿÿÿÿÿÿÿÿÿÿÿ!"r

#ÿÿÿÿ
%$ÿÿÿÿÿÿÿÿÿÿÿÿ@&÷<Ôâ+C]î?@%unknown
Ò\$+m@`X{éF½MÀBÒ÷Ù~Ààh¸m@v&QPrHÀ,]ØAü|À%%%
%ÿÿÿÿÿÿÿÿÿÿÿÿÿÿÿÿ¦îß%11-1
%&ÿÿÿÿÿÿÿÿÿÿÿÿ'ÿÿÿÿ(
Ad·#m@`X{éF½MÀBÒ÷Ù~Ààh¸m@uídÏDÀ,]ØAü|À%%%
%ÿÿÿÿÿÿÿÿÿÿÿÿÏ¦îß%1136939
%ÿÿÿÿÿÿÿÿÿÿÿÿÿÿÿÿw
)*x
ÿÿÿÿ
%ÿÿÿÿÿÿÿÿÿÿÿÿÿÿÿÿv
+,
x
ÿÿÿÿ
%-ÿÿÿÿÿÿÿÿÿÿÿÿÿÿÿÿ
g+0ñøm@~CÎ4ÕRÀû	ÇQÀÓh¸m@]%ÿ¤úÎKÀ2Ò÷Ù~À%%
%ÿÿÿÿÿÿÿÿ.ÿÿÿÿ¥îÛ÷*%
%ÿÿÿÿÿÿÿÿÿÿÿÿÿÿÿÿÑh¸m@lW{éF½MÀ@Ò÷Ù~Àü>*þT¿\p6Á?;uÃë³ï¿%%
%ÿÿÿÿÿÿÿÿ/ÿÿÿÿ¥îÛà
%0ÿÿÿÿÿÿÿÿÿÿÿÿk
1ÿÿÿÿ2
.ÚQMh@¤8ò@Àf0îúºEÀëñÒÚeÎj@Z&( ;À®ÿèGÀ%
%ÿÿÿÿÿÿÿÿÿÿÿÿÿÿÿÿ=¦©Ðm@´ü"ÝNÀ~Ò§~À^]òðí?©ÅaÖ?VyÖú¹?7±òÎ°?¹?ÅRîï¿%%%
%ÿÿÿÿÿÿÿÿÿÿÿÿ
Ó¦îß%1148704%%%
%ÿÿÿÿÿÿÿÿÿÿÿÿÔ¦îß%1148705%%
%ÿÿÿÿÿÿÿÿ3ÿÿÿÿ¥îÛ<,
%4ÿÿÿÿÿÿÿÿÿÿÿÿ56%
%ÿÿÿÿÿÿÿÿÿÿÿÿÿÿÿÿÈ$°jh@Kp[Àww1ÀÈ\ÜÕl¨¼?ÏG¿5\4Ìï¿
%ÿÿÿÿÿÿÿÿÿÿÿÿÿÿÿÿ
78

ÿÿÿÿ
%ÿÿÿÿÿÿÿÿÿÿÿÿÿÿÿÿ

Á
ÿÿÿÿ
%9ÿÿÿÿÿÿÿÿÿÿÿÿÿÿÿÿ:
¸¯êòe@Kp[À\G
`À`È$°jh@õ¤=¼WÀÓb}Þ~À%%
%ÿÿÿÿÿÿÿÿ;ÿÿÿÿ¥îÛ@,%
%ÿÿÿÿÿÿÿÿÿÿÿÿÿÿÿÿß]´f@r
ç?´îXÀ\G
`À"¾Þ°DÞ?õ§ãýÖ¿u[$Ðüïé?%%
%ÿÿÿÿÿÿÿÿ<ÿÿÿÿ¥îÛ
%=ÿÿÿÿÿÿÿÿÿÿÿÿ>?ÿÿÿÿ@
ÑWßd@Lòòé^OÀ~»uæA±~À#gîÒ7f@«u¢}ùGÀÌãÚà|À%
%ÿÿÿÿÿÿÿÿÿÿÿÿÿÿÿÿrayì&i@+^0üàå[ÀsÈBnÀ¥î°/ÿýà¿æô,8ë¿''¿¡ñ©¿Qêã!ë¿
|á?%%%
%ÿÿÿÿÿÿÿÿÿÿÿÿß¦îß%1151%%
%ÿÿÿÿÿÿÿÿAÿÿÿÿ¥îÛ-
%BÿÿÿÿÿÿÿÿÿÿÿÿCDÿÿÿÿE
ÙM@ªÙNñ­WÀlv¤fÀ*ª,V@[kÑ9a©UÀ¡HféÓÀ
%FÿÿÿÿÿÿÿÿÿÿÿÿÿÿÿÿG
h;uI@ªÙNñ­WÀ
lv¤fÀºkÜh¸lS@]ú²àCòUÀ¦HféÓÀ%
%ÿÿÿÿÿÿÿÿÿÿÿÿÿÿÿÿPávET@ï[éÉºUÀg°òñuÀr3·Æä×¿?T@QEâî¿§è|ª|Í¿IMÝÀ·Í?·Vt»' ï¿%%%
%ÿÿÿÿÿÿÿÿÿÿÿÿÿÿÿÿ¦îß%11-1
%ÿÿÿÿÿÿÿÿÿÿÿÿÿÿÿÿHIJKÿÿÿÿ
%ÿÿÿÿÿÿÿÿÿÿÿÿÿÿÿÿ
ILàÿÿÿÿ
%ÿÿÿÿÿÿÿÿÿÿÿÿÿÿÿÿ


àÿÿÿÿ
%ÿÿÿÿÿÿÿÿÿÿÿÿÿÿÿÿJ

ÿÿÿÿ
%Mÿÿÿÿÿÿÿÿÿÿÿÿ
(æ«\¨Ì<N,¹ùhóf9@
Ounknown
ý`AÅne6@9Ä]$XÀ
lv¤fÀxZ+«G@¦ÁÞáVÀ
lv¤fÀ
%ÿÿÿÿÿÿÿÿÿÿÿÿÿÿÿÿPQóÿÿÿÿ
%Rÿÿÿÿÿÿÿÿÿÿÿÿ
r|5ß"=S÷o¬
#@Tunknown
þ`AÅne6@9Ä]$XÀlv¤fÀ(M"½ì9@xÄ
¯WÀäÓW!À%%
%ÿÿÿÿÿÿÿÿUÿÿÿÿ¥îÛ:
%Vÿÿÿÿÿÿÿÿÿÿÿÿ
W%
%ÿÿÿÿÿÿÿÿÿÿÿÿÿÿÿÿ±vQ½w+@ÐÉ<õF3XÀ
lv¤fÀ¨`dÚ§ôï?¬~ïª?
%ÿÿÿÿÿÿÿÿÿÿÿÿÿÿÿÿ¥
, 

¦
ÿÿÿÿ
%Xÿÿÿÿÿÿÿÿÿÿÿÿ
yz2¼.@ Yunknown
µ½`_ÀUí¬EQWÀAWÄÀ«pÔáD$@;²=VÀËå¹¯À%%
%ÿÿÿÿÿÿÿÿZÿÿÿÿ!¥îÛÊ
%[ÿÿÿÿÿÿÿÿÿÿÿÿ!\%
%ÿÿÿÿÿÿÿÿÿÿÿÿÿÿÿÿ7vQ½w+@ÑÉ<õF3XÀ
lv¤fÀ~ÖQG­Ã¿Îpsc*NÃ?×¥Æ?ï?%%%
%ÿÿÿÿÿÿÿÿÿÿÿÿ"ç¦îß%1131079%%
%ÿÿÿÿÿÿÿÿ]ÿÿÿÿ#¥îÛ¶2
%ÿÿÿÿÿÿÿÿÿÿÿÿÿÿÿÿ°vQ½w+@ÎÉ<õF3XÀ
lv¤fÀ%%%
%ÿÿÿÿÿÿÿÿÿÿÿÿ%è¦îß%1131220%%%
%ÿÿÿÿÿÿÿÿÿÿÿÿ(ê¦îß%1146686
%ÿÿÿÿÿÿÿÿÿÿÿÿÿÿÿÿ,
^_¦
ÿÿÿÿ
%`ÿÿÿÿÿÿÿÿÿÿÿÿÿÿÿÿ,a
ð¾`_ÀWí¬EQWÀAWÄÀ«pÔáD$@$Í}¹UÀF7fÐÀ%%
%ÿÿÿÿÿÿÿÿbÿÿÿÿ-¥îÛ÷"
%cÿÿÿÿÿÿÿÿÿÿÿÿde%
%ÿÿÿÿÿÿÿÿÿÿÿÿÿÿÿÿ¶½`_À6²=VÀAWÄÀ~F&ÑèÕ<V04°'¿?£ÖBpÃï?
%ÿÿÿÿÿÿÿÿÿÿÿÿÿÿÿÿ«
.fd
¬
ÿÿÿÿ
%ÿÿÿÿÿÿÿÿÿÿÿÿÿÿÿÿ.ª
gh¬
ÿÿÿÿ
%iÿÿÿÿÿÿÿÿÿÿÿÿÿÿÿÿ.j
ÚAä5ÀÐ_tWÀËå¹¯À÷¼`_À&Í}¹UÀ§Z[`²}À%%
%ÿÿÿÿÿÿÿÿkÿÿÿÿ/¥îÛö"%
%ÿÿÿÿÿÿÿÿÿÿÿÿÿÿÿÿö¼`_À&Í}¹UÀH7fÐÀØþ#_ß¿(SP?A¥Ë¿:¹a<¡ë¿%%
%ÿÿÿÿÿÿÿÿlÿÿÿÿ1¥îÛp	
%mÿÿÿÿÿÿÿÿÿÿÿÿnÃ
ÿÿÿÿo
õâÁü3°PÀxÄ
¯WÀ
lv¤fÀ±]±6NAÀëz²RÖVÀ HféÓÀ%
%ÿÿÿÿÿÿÿÿÿÿÿÿÿÿÿÿõAÀQ])ÎºVÀZ_NÞÀy¾]b|Ì?Wã¸ ÷î¿ó!³®J¾?04°'¿¿¤ÖBpÃï¿%%
%ÿÿÿÿÿÿÿÿpÿÿÿÿ5¥îÛó"%
%ÿÿÿÿÿÿÿÿÿÿÿÿÿÿÿÿ@Ð:?À6Ä]$XÀlv¤fÀ®×½t´×¿C¿YëÅ?hFz);í?
%ÿÿÿÿÿÿÿÿÿÿÿÿÿÿÿÿqr6µ
sÿÿÿÿ
%tÿÿÿÿÿÿÿÿÿÿÿÿu÷@F=@´
vunknown
ÔrÑË GÀ
O3ÉØ	XÀËå¹¯ÀÄ1*!Ò2ÀUí¬EQWÀ½ÿ7êöfÀ
%ÿÿÿÿÿÿÿÿÿÿÿÿÿÿÿÿwx7·
yÿÿÿÿ
%zÿÿÿÿÿÿÿÿÿÿÿÿ:uÔ\ÃgA:@¶
{unknown
ïrÑË GÀO3ÉØ	XÀäÓW!ÀÓ]±6NAÀxÄ
¯WÀ½ÿ7êöfÀ%%%
%ÿÿÿÿÿÿÿÿÿÿÿÿÿÿÿÿ8¦îß%11-1
%|ÿÿÿÿÿÿÿÿÿÿÿÿ}8ÿÿÿÿ~
ïrÑË GÀO3ÉØ	XÀäÓW!ÀoÄ1*!Ò2ÀUí¬EQWÀ½ÿ7êöfÀ%%%
%ÿÿÿÿÿÿÿÿÿÿÿÿ9û¦îß%1134848%%
%ÿÿÿÿÿÿÿÿÿÿÿÿ:¥îÛ
8
%ÿÿÿÿÿÿÿÿÿÿÿÿÿÿÿÿÓ]±6NAÀxÄ
¯WÀäÓW!À%%%
%ÿÿÿÿÿÿÿÿÿÿÿÿ<ý¦îß%112422
%ÿÿÿÿÿÿÿÿÿÿÿÿÿÿÿÿ?
ÿÿÿÿ
%ÿÿÿÿÿÿÿÿÿÿÿÿÿÿÿÿ?À
ÿÿÿÿ
%ÿÿÿÿÿÿÿÿÿÿÿÿ@\%¿¼Å
íÇà;@?unknown
tÇÚx¤UÀ¥ëz²RÖVÀ
lv¤fÀ8£M^MÀ]ú²àCòUÀ
lv¤fÀ
%ÿÿÿÿÿÿÿÿÿÿÿÿÿÿÿÿ@BÇ

Ã
ÿÿÿÿ
%ÿÿÿÿÿÿÿÿÿÿÿÿÿÿÿÿ@Ã
ÿÿÿÿ
%ÿÿÿÿÿÿÿÿÿÿÿÿÿÿÿÿ@°

õâÁü3°PÀxÄ
¯WÀ
lv¤fÀ±]±6NAÀëz²RÖVÀ HféÓÀ%%
%ÿÿÿÿÿÿÿÿÿÿÿÿA¥îÛA
%ÿÿÿÿÿÿÿÿÿÿÿÿA%
%ÿÿÿÿÿÿÿÿÿÿÿÿÿÿÿÿ8£M^MÀëz²RÖVÀ
lv¤fÀ5eÅïîï?Â«·¸°¿
%ÿÿÿÿÿÿÿÿÿÿÿÿ:ÏÀîÅ¼E´QV7@Bunknown
ÃVKóLÀxÄ
¯WÀ
lv¤fÀÓ]±6NAÀ¦ÁÞáVÀäÓW!À%%%
%ÿÿÿÿÿÿÿÿÿÿÿÿÿÿÿÿC¦îß%11-1
%ÿÿÿÿÿÿÿÿÿÿÿÿCÿÿÿÿ
ÃVKóLÀ;Ä]$XÀlv¤fÀÄÏ:?À¦ÁÞáVÀäÓW!À%%%
%ÿÿÿÿÿÿÿÿÿÿÿÿD	¦îß%1131084%%
%ÿÿÿÿÿÿÿÿÿÿÿÿE¥îÛ¼2
%ÿÿÿÿÿÿÿÿÿÿÿÿÿÿÿÿ÷ÂVKóLÀ¦ÁÞáVÀ
lv¤fÀ%%%
%ÿÿÿÿÿÿÿÿÿÿÿÿH	¦îß%1146690
%ÿÿÿÿÿÿÿÿÿÿÿÿÿÿÿÿJ
ÿÿÿÿ
%ÿÿÿÿÿÿÿÿÿÿÿÿÿÿÿÿJÐ
ÿÿÿÿ
%ÿÿÿÿÿÿÿÿÿÿÿÿÀ
úùá¼Õ
$#¾<@Junknown
GÔ
CÒ\@º-ë3ó`K@
lv¤fÀíÀÛP>^@ÑJþ¡)ÞM@
lv¤fÀ
%ÿÿÿÿÿÿÿÿÿÿÿÿÿÿÿÿÒ
KNØ
Ó
ÿÿÿÿ
%ÿÿÿÿÿÿÿÿÿÿÿÿÿÿÿÿKÑ

Ó
ÿÿÿÿ
%ÿÿÿÿÿÿÿÿÿÿÿÿÿÿÿÿK 
º]7÷­Y@ÑJþ¡)ÞM@lv¤fÀ\Ô
CÒ\@¦°@HéP@{ÁOäÀ%%
%ÿÿÿÿÿÿÿÿ¡ÿÿÿÿL¥îÛ)
%¢ÿÿÿÿÿÿÿÿÿÿÿÿL£%
%ÿÿÿÿÿÿÿÿÿÿÿÿÿÿÿÿ\Ô
CÒ\@Kþ¡)ÞM@
lv¤fÀÖò$ë¿Ø{¡ü	á?
%ÿÿÿÿÿÿÿÿÿÿÿÿÿÿÿÿNM¤¥Oÿÿÿÿ
%¦ÿÿÿÿÿÿÿÿÿÿÿÿQ§ &ã0@Ñ
¨unknown
º]7÷­Y@Z)¹Ø P@
lv¤fÀÒ5"í³Y@°@HéP@{ÁOäÀ%%%
%ÿÿÿÿÿÿÿÿÿÿÿÿÿÿÿÿO¦îß%11-1
%©ÿÿÿÿÿÿÿÿÿÿÿÿUOÿÿÿÿª
l>®'òT@Z)¹Ø P@lv¤fÀÒ5"í³Y@`ß! ²#S@{ÁOäÀ%%%
%ÿÿÿÿÿÿÿÿÿÿÿÿP	¦îß%1131060%%
%ÿÿÿÿÿÿÿÿ«ÿÿÿÿQ¥îÛ¤2
%ÿÿÿÿÿÿÿÿÿÿÿÿÿÿÿÿº]7÷­Y@°@HéP@
lv¤fÀ%%
%ÿÿÿÿÿÿÿÿ¬ÿÿÿÿS¥îÛç%
%ÿÿÿÿÿÿÿÿÿÿÿÿÿÿÿÿÛlW@]Ò9P~R@lv¤fÀÝ5ÑPà¿ëDÃ?$bÆë?%%
%ÿÿÿÿÿÿÿÿ­ÿÿÿÿU¥îÛ=%
%ÿÿÿÿÿÿÿÿÿÿÿÿÿÿÿÿcqw*XW@ì6hR@V[\§éÀ
.×}FÙ?h[ÃNí?ÛE92²?Ê¢SÇ?4Æ«%zï¿%%%
%ÿÿÿÿÿÿÿÿÿÿÿÿW	¦îß%1146666%%
%ÿÿÿÿÿÿÿÿ®ÿÿÿÿZ¥îÛë%
%ÿÿÿÿÿÿÿÿÿÿÿÿÿÿÿÿoëqùñaP@kvY'>T@!LôÀ¯Eï?ÎíýÎ¿(¼}CT5å¾%%%
%ÿÿÿÿÿÿÿÿÿÿÿÿ[	¦îß%1131252%%
%ÿÿÿÿÿÿÿÿ¯ÿÿÿÿ\¥îÛ03
%ÿÿÿÿÿÿÿÿÿÿÿÿÿÿÿÿÜ>®'òT@%ß! ²#S@_ºuLôÀ%%%
%ÿÿÿÿÿÿÿÿÿÿÿÿ^	¦îß%1169%%%
%ÿÿÿÿÿÿÿÿÿÿÿÿc!	¦îß%1138677%%
%ÿÿÿÿÿÿÿÿ°ÿÿÿÿd¥îÛÓ<
%±ÿÿÿÿÿÿÿÿÿÿÿÿdÀb@ù<²ú °W<@³´unknown
÷]E
«J@©ZÑÒT@²ÐßÙ:Àw|~2(ÊP@U8]'Y@PÁË¯`À
%ÿÿÿÿÿÿÿÿÿÿÿÿÿÿÿÿw|~2(ÊP@©ZÑÒT@®ÐßÙ:À
%ÿÿÿÿÿÿÿÿÿÿÿÿÿÿÿÿµ¶fî

·ÿÿÿÿ
%¸ÿÿÿÿÿÿÿÿÿÿÿÿd@ºñïÆWð<\ð¥ªüP=@f¹unknown
s|~2(ÊP@"ß! ²#S@_ºuLôÀô>®'òT@£©ZÑÒT@®ÐßÙ:À%%%
%ÿÿÿÿÿÿÿÿÿÿÿÿÿÿÿÿg¦îß%11-1
%ºÿÿÿÿÿÿÿÿÿÿÿÿ»gÿÿÿÿ¼
gëqùñaP@"ß! ²#S@_ºuLôÀô>®'òT@¤©ZÑÒT@®ÐßÙ:À%%%
%ÿÿÿÿÿÿÿÿÿÿÿÿh#	¦îß%1138674%%%
%ÿÿÿÿÿÿÿÿÿÿÿÿj%	¦îß%115021%%
%ÿÿÿÿÿÿÿÿ½ÿÿÿÿk¥îÛ%
%ÿÿÿÿÿÿÿÿÿÿÿÿÿÿÿÿ¦VriHQ@ªw±T@¬ÈöÀ~Ñ0=ã?«ÈÜé?-R]Ó÷Ã¿±TÄÙnÐ¿Fm|ùî¿%%%
%ÿÿÿÿÿÿÿÿÿÿÿÿn)	¦îß%1149255
%ÿÿÿÿÿÿÿÿÿÿÿÿÿÿÿÿ÷
pÿ
¾ø
ÿÿÿÿ
%ÿÿÿÿÿÿÿÿÿÿÿÿÿÿÿÿpö
³ë

ø
ÿÿÿÿ
%¿ÿÿÿÿÿÿÿÿÿÿÿÿÿÿÿÿpÀ
49{I@©ZÑÒT@nUº¯ØCÀw|~2(ÊP@U8]'Y@PÁË¯`À%%
%ÿÿÿÿÿÿÿÿÁÿÿÿÿq¥îÛä1%
%ÿÿÿÿÿÿÿÿÿÿÿÿÿÿÿÿw|~2(ÊP@©ZÑÒT@¯ÐßÙ:Àâ!aæÏé¿¤r£ï9ã?Dâ9Z¬¿%%
%ÿÿÿÿÿÿÿÿÂÿÿÿÿv¥îÛó1
%ÃÿÿÿÿÿÿÿÿÿÿÿÿÄÅ%
%ÿÿÿÿÿÿÿÿÿÿÿÿÿÿÿÿÊ&
y>@9öÇkT[@·`ùÛÁQÀ_Î cÔs¿ºÎÌø¹Ó¿K7²]nî¿
%ÿÿÿÿÿÿÿÿÿÿÿÿÿÿÿÿÿ
wÆÇ
ÿÿÿÿ
%ÿÿÿÿÿÿÿÿÿÿÿÿÿÿÿÿwþ
ö
¾
ÿÿÿÿ
%ÈÿÿÿÿÿÿÿÿÿÿÿÿÿÿÿÿwÉ
&
y>@'s¡ßW@nUº¯ØCÀQ÷]E
«J@¡9öÇkT[@¸`ùÛÁQÀ%%
%ÿÿÿÿÿÿÿÿÉÿÿÿÿx¥îÛô1%
%ÿÿÿÿÿÿÿÿÿÿÿÿÿÿÿÿ49{I@'s¡ßW@nUº¯ØCÀèþÑ%páä¿rJvH,Ü?ÇñïÏ¼ã?%%
%ÿÿÿÿÿÿÿÿÊÿÿÿÿz¥îÛ¡%
%ÿÿÿÿÿÿÿÿÿÿÿÿÿÿÿÿráý¡ªK@¾s-a5Y@À¨ØDÃ¦Ô?ÂÕeò»ì?K»©Ó0*Ó¿ORuÄå¿²ëh¶tç¿%%%
%ÿÿÿÿÿÿÿÿÿÿÿÿ~;	¦îß%114959%%
%ÿÿÿÿÿÿÿÿËÿÿÿÿ¥îÛY
%ÌÿÿÿÿÿÿÿÿÿÿÿÿÍÎÿÿÿÿÏ
$º[@@6YSÀå÷ølÀÀì©eø.`@¼«Íç®JÀ[~pç}À
%ÐÿÿÿÿÿÿÿÿÿÿÿÿÿÿÿÿÑ
ÍæÁïmW@wr'ýMVÀ¸y{BÀ$º[@@6YSÀÚ`=Q~À%
%ÿÿÿÿÿÿÿÿÿÿÿÿÿÿÿÿ¨7dré4\@°¾z%ò¼RÀ8Æ£]À,Ú?â?3Z=½=ê¿
ßZQÉ¨¿'7
 ,®?±¦ÝßÂñï¿%%%
%ÿÿÿÿÿÿÿÿÿÿÿÿÿÿÿÿ¦îß%11-1
%ÿÿÿÿÿÿÿÿÿÿÿÿÿÿÿÿÒÓÔÕÿÿÿÿ
%ÿÿÿÿÿÿÿÿÿÿÿÿÿÿÿÿ
Ö×
<	ÿÿÿÿ
%ÿÿÿÿÿÿÿÿÿÿÿÿÿÿÿÿØÙ<	ÿÿÿÿ
%ÿÿÿÿÿÿÿÿÿÿÿÿÿÿÿÿÚÛ
Üÿÿÿÿ
%ÝÿÿÿÿÿÿÿÿÿÿÿÿÞïDØM=ß2÷ýÇù5@àunknown
$º[@@6YSÀ:	Ãñº~ÀÅ§®»^@sGÑQÀ º¡Ä}À
%ÿÿÿÿÿÿÿÿÿÿÿÿÿÿÿÿtáâÿÿÿÿ
%ãÿÿÿÿÿÿÿÿÿÿÿÿWó>YÔ¼9ÂoWY%@äunknown
¼j?g@_IÍZ@Z[­ûêÀ17;Õ¡+@s.B[@×lZÀ%%%
%ÿÿÿÿÿÿÿÿÿÿÿÿ?	¦îß%1138683%%
%ÿÿÿÿÿÿÿÿåÿÿÿÿ¥îÛy<
%æÿÿÿÿÿÿÿÿÿÿÿÿÝò0kA@áçunknown
´à\0úø@s.B[@×lZÀ5;Õ¡+@¯½ZÉ~Å\@XÞ=#J}À
%ÿÿÿÿÿÿÿÿÿÿÿÿÿÿÿÿ5;Õ¡+@s.B[@×lZÀ%%%
%ÿÿÿÿÿÿÿÿÿÿÿÿ@	¦îß%1138684
%ÿÿÿÿÿÿÿÿÿÿÿÿÿÿÿÿèéêÿÿÿÿ
%ëÿÿÿÿÿÿÿÿÿÿÿÿü
/®öª0@ìunknown
5;Õ¡+@s.B[@×lZÀ&
y>@¡9öÇkT[@¸`ùÛÁQÀ%%%
%ÿÿÿÿÿÿÿÿÿÿÿÿÿÿÿÿ¦îß%11-1%%%
%ÿÿÿÿÿÿÿÿÿÿÿÿC	¦îß%1138685
%ÿÿÿÿÿÿÿÿÿÿÿÿÿÿÿÿíîï
ÿÿÿÿ
%ÿÿÿÿÿÿÿÿÿÿÿÿÿÿÿÿðXñÿÿÿÿ
%òÿÿÿÿÿÿÿÿÿÿÿÿHóiÇqTî¼óU¬ïVç@ôunknown
ëF"Ô.TÀÏÄ©ñ+T@
lv¤fÀÞÿ[GRÀ!¨5.ÃT@
lv¤fÀ%%
%ÿÿÿÿÿÿÿÿõÿÿÿÿ¥îÛU
%öÿÿÿÿÿÿÿÿÿÿÿÿ÷%
%ÿÿÿÿÿÿÿÿÿÿÿÿÿÿÿÿcÊAsÄOÀÊ-s2¿U@
lv¤fÀo`p@í¿SàSØ¿
%ÿÿÿÿÿÿÿÿÿÿÿÿÿÿÿÿøù
t	ÿÿÿÿ
%úÿÿÿÿÿÿÿÿÿÿÿÿû(¿i¸É	=Ú7®2Ô2@Æüunknown
,Gp	ÞRÀivY'>T@lv¤fÀ¡cÊAsÄOÀÌ-s2¿U@!LôÀ%%%
%ÿÿÿÿÿÿÿÿÿÿÿÿH	¦îß%1131106%%
%ÿÿÿÿÿÿÿÿýÿÿÿÿ¥îÛÑ2
%ÿÿÿÿÿÿÿÿÿÿÿÿÿÿÿÿ¡cÊAsÄOÀÌ-s2¿U@
lv¤fÀ
%ÿÿÿÿÿÿÿÿÿÿÿÿÿÿÿÿþÿ':ÿÿÿÿ
%ÿÿÿÿÿÿÿÿÿÿÿÿX	)Û«Óù6@&unknown
ö±`®LÀêýûg½LW@À@5íÀÍÄ	ÝAÀA®àoXY@¡¥Ó®·ëÀ%%
%ÿÿÿÿÿÿÿÿÿÿÿÿ¥îÛT#
%ÿÿÿÿÿÿÿÿÿÿÿÿ'%
%ÿÿÿÿÿÿÿÿÿÿÿÿÿÿÿÿ²²`®LÀ¦ýûg½LW@£¥Ó®·ëÀ[O¯8È?£¯z=.?u¸¸5Diï¿%%%
%ÿÿÿÿÿÿÿÿÿÿÿÿM	¦îß%1146713%%%
%ÿÿÿÿÿÿÿÿÿÿÿÿO	¦îß%1134944%%%
%ÿÿÿÿÿÿÿÿÿÿÿÿQ	¦îß%112499%%
%ÿÿÿÿÿÿÿÿÿÿÿÿ¥îÛ½	%
%ÿÿÿÿÿÿÿÿÿÿÿÿÿÿÿÿWú,gZ%À* ëY@
eýýÈ_ÀOÖâýÝ?öÃûï?RÑF¿/3¨î¿yÇû¬1VÒ¿
%ÿÿÿÿÿÿÿÿÿÿÿÿÿÿÿÿ=¡1¬ÿÿÿÿ
%ÿÿÿÿÿÿÿÿÿÿÿÿvª=X	òÒoYs.3@0	unknown
¢<|eLCÀA®àoXY@À@5íÀÍÄ	ÝAÀcjY@J?,©UÀ
%ÿÿÿÿÿÿÿÿÿÿÿÿÿÿÿÿ>®¢3
?ÿÿÿÿ
%
ÿÿÿÿÿÿÿÿÿÿÿÿ^Å°=iÃ:@¢unknown
<|eLCÀcjY@øbÿÀË1Ñ$M6ÀzÓ8¯¡ÊY@J?,©UÀ%%%
%ÿÿÿÿÿÿÿÿÿÿÿÿÿÿÿÿ£¦îß%11-1
%ÿÿÿÿÿÿÿÿÿÿÿÿ
£ÿÿÿÿ
¢<|eLCÀA®àoXY@øbÿÀË1Ñ$M6ÀzÓ8¯¡ÊY@J?,©UÀ%%%
%ÿÿÿÿÿÿÿÿÿÿÿÿ¤V	¦îß%1134810%%%
%ÿÿÿÿÿÿÿÿÿÿÿÿ§X	¦îß%1148033%%%
%ÿÿÿÿÿÿÿÿÿÿÿÿª[	¦îß%112401%%
%ÿÿÿÿÿÿÿÿÿÿÿÿ«¥îÛ[	
%ÿÿÿÿÿÿÿÿÿÿÿÿÿÿÿÿÿ«
¥ð~¨pÓMÀêýûg½LW@À@5íÀÍÄ	ÝAÀA®àoXY@mUº¯ØCÀ%
%ÿÿÿÿÿÿÿÿÿÿÿÿÿÿÿÿ¼ú$¼¡@ÀÚõtZ@ ò­a7ÀÎv§s¡Ö¿V6bí?T®;Â¿±çu¥ê×¿°ð_#®í?%%%
%ÿÿÿÿÿÿÿÿÿÿÿÿÿÿÿÿ¬¦îß%11-1
%ÿÿÿÿÿÿÿÿÿÿÿÿÿÿÿÿ0¬ÿÿÿÿ
%ÿÿÿÿÿÿÿÿÿÿÿÿÿÿÿÿ®2?ÿÿÿÿ
%ÿÿÿÿÿÿÿÿÿÿÿÿÿÿÿÿ2

<|eLCÀcjY@øbÿÀË1Ñ$M6À(EðéíY@+?,©UÀ%%
%ÿÿÿÿÿÿÿÿÿÿÿÿ¯¥îÛØ"
%ÿÿÿÿÿÿÿÿÿÿÿÿ%
%ÿÿÿÿÿÿÿÿÿÿÿÿÿÿÿÿêçyèw6ÀõDðéíY@
¬±pÀºÌQVÃ+?c#3¢¿ïóT&»ûï¿%%
%ÿÿÿÿÿÿÿÿÿÿÿÿ°¥îÛV#%
%ÿÿÿÿÿÿÿÿÿÿÿÿÿÿÿÿÓçyèw6ÀñDðéíY@
¬±pÀD,Ó¤áõÜ?l©Q	3 ¿Ó:â(´ì¿
%ÿÿÿÿÿÿÿÿÿÿÿÿÿÿÿÿF´Gÿÿÿÿ
%ÿÿÿÿÿÿÿÿÿÿÿÿÿÿÿÿ´EGÿÿÿÿ
%ÿÿÿÿÿÿÿÿÿÿÿÿÿÿÿÿ´K
S	|Ý6ÀÿÜÚ¥¥Y@>x²cÀ«cB«¶(Às.B[@ÓlZÀ%%
%ÿÿÿÿÿÿÿÿÿÿÿÿµ¥îÛW#%
%ÿÿÿÿÿÿÿÿÿÿÿÿÿÿÿÿçyèw6ÀòDðéíY@
¬±pÀ,Di¼Áí?|{|jº¿¡áÏkÖ¿%%
%ÿÿÿÿÿÿÿÿ ÿÿÿÿ·¥îÛ¾	
%!ÿÿÿÿÿÿÿÿÿÿÿÿ"Gÿÿÿÿ#
S	|Ý6ÀÿÜÚ¥¥Y@>x²cÀ«cB«¶(Às.B[@ÓlZÀ%
%ÿÿÿÿÿÿÿÿÿÿÿÿÿÿÿÿ}rºpD%Àè#d4@Y@ç<Þ_ÀÉÀhæ¾?Cªé¦MÁï?d¯ú¨®?ZfýË?o,,Gï¿%%%
%ÿÿÿÿÿÿÿÿÿÿÿÿ¹j	¦îß%1148031%%
%ÿÿÿÿÿÿÿÿ$ÿÿÿÿº¥îÛÅ"
%%ÿÿÿÿÿÿÿÿÿÿÿÿ&'
%ÿÿÿÿÿÿÿÿÿÿÿÿÿÿÿÿ()*º+ÿÿÿÿ%
%ÿÿÿÿÿÿÿÿÿÿÿÿÿÿÿÿÜkf$kU"Àqfâ1óY@©JÿkÀVíìP«â¿|mEYC²?øbÈf-äé¿%%%
%ÿÿÿÿÿÿÿÿÿÿÿÿ¾o	¦îß%112509%%
%ÿÿÿÿÿÿÿÿ,ÿÿÿÿ¿¥îÛÇ	
%-ÿÿÿÿÿÿÿÿÿÿÿÿ./ÿÿÿÿ0
jìÀØ¾²ÂY@å6û÷ÎHÀÀ½`_ÀÌ]SeY@jw·¦À
%1ÿÿÿÿÿÿÿÿÿÿÿÿÿÿÿÿ2¿
Yû½ÁÀÜ¾²ÂY@Tù[>ÀÀ½`_ÀÓ]SeY@hw·¦À%
%ÿÿÿÿÿÿÿÿÿÿÿÿÿÿÿÿZ8=À£"uoY@ZÌìÐÀ-E£§,.¿1]-Kî?DSvô
Ô¿Îî´UÛï¿,»Ê1¸?%%%
%ÿÿÿÿÿÿÿÿÿÿÿÿÂs	¦îß%112498
%ÿÿÿÿÿÿÿÿÿÿÿÿÿÿÿÿðÅYñÿÿÿÿ
%3ÿÿÿÿÿÿÿÿÿÿÿÿû>`ñ÷,@X4unknown
!Gp	ÞRÀkvY'>T@
lv¤fÀßÿ[GRÀ!¨5.ÃT@!LôÀ%%%
%ÿÿÿÿÿÿÿÿÿÿÿÿÈz	¦îß%115030%%
%ÿÿÿÿÿÿÿÿ5ÿÿÿÿÉ¥îÛ %
%ÿÿÿÿÿÿÿÿÿÿÿÿÿÿÿÿ¬Xä¨ÉL@Z@Y@ãcÀxoÿzR Õ?§½Äºì?îéqN¨Ò¿ýÃBvÚ.å¿°ì$#(üç¿
%ÿÿÿÿÿÿÿÿÿÿÿÿÿÿÿÿ*6Ë^
7ÿÿÿÿ
%8ÿÿÿÿÿÿÿÿÿÿÿÿj	À8ÛæZè<ÑýÒæêv @Ë9unknown
¬cB«¶(ÀÝÚ¥¥Y@#äÀ½`_À6ÙJÃàËY@%x²cÀ%%%
%ÿÿÿÿÿÿÿÿÿÿÿÿÿÿÿÿÌ¦îß%11-1
%:ÿÿÿÿÿÿÿÿÿÿÿÿ;Ìÿÿÿÿ<
¦­cB«¶(ÀMWºY@ó«xÒÀ½`_À6ÙJÃàËY@%x²cÀ%%%
%ÿÿÿÿÿÿÿÿÿÿÿÿÍ	¦îß%1134805%%%
%ÿÿÿÿÿÿÿÿÿÿÿÿÐ	¦îß%1134804%%
%ÿÿÿÿÿÿÿÿ=ÿÿÿÿÑ¥îÛö7
%>ÿÿÿÿÿÿÿÿÿÿÿÿ?\ 	_ÙO ½ÑÈÝJ]À@@Aunknown
À½`_À3éÊWX@%äÀæ¼`_À6ÙJÃàËY@ÅS>gÀ
%ÿÿÿÿÿÿÿÿÿÿÿÿÿÿÿÿÀ½`_À6ÙJÃàËY@#äÀ
%ÿÿÿÿÿÿÿÿÿÿÿÿÿÿÿÿBCÓgDÿÿÿÿ
%Eÿÿÿÿÿÿÿÿÿÿÿÿwp	 Uû~=Ñ\Ì°ò¬@fFunknown
À½`_Àhfâ1óY@$äÀ@¶qTÁÞ?6ÙJÃàËY@ªJÿkÀ%%%
%ÿÿÿÿÿÿÿÿÿÿÿÿÿÿÿÿÕ¦îß%11-1%%%
%ÿÿÿÿÿÿÿÿÿÿÿÿÖ	¦îß%1138587%%%
%ÿÿÿÿÿÿÿÿÿÿÿÿØ	¦îß%114950%%
%ÿÿÿÿÿÿÿÿGÿÿÿÿÙ¥îÛP
%HÿÿÿÿÿÿÿÿÿÿÿÿIJÿÿÿÿK
À½`_À×ëÒâY@#eNÀØÃj?g@¹_IÍZ@&[­ûêÀ%
%ÿÿÿÿÿÿÿÿÿÿÿÿÿÿÿÿUK¯@w-õú²wY@uo\hÀG¹ç"þ°?§[Ä£ï?:ò²8p*Á?ök»ä­ì?·åßcÜ¿%%%
%ÿÿÿÿÿÿÿÿÿÿÿÿÜ	¦îß%1138289%%
%ÿÿÿÿÿÿÿÿLÿÿÿÿÝ¥îÛt<
%MÿÿÿÿÿÿÿÿÿÿÿÿNÝÞ2á¼ñA@sOunknown
À½`_À@l×Z@=£ý÷dÀ´à\0úø@¯½ZÉ~Å\@XÞ=#J}À
%ÿÿÿÿÿÿÿÿÿÿÿÿÿÿÿÿ´à\0úø@¯½ZÉ~Å\@XÞ=#J}À
%ÿÿÿÿÿÿÿÿÿÿÿÿÿÿÿÿsÞPQuÿÿÿÿ
%ÿÿÿÿÿÿÿÿÿÿÿÿÿÿÿÿÞrRpuÿÿÿÿ
%ÿÿÿÿÿÿÿÿÿÿÿÿÿÿÿÿáÞ	
âÿÿÿÿ
%SÿÿÿÿÿÿÿÿÿÿÿÿÿÿÿÿsT
À½`_À@l×Z@&[­ûêÀ´à\0úø@¯½ZÉ~Å\@XÞ=#J}À%%
%ÿÿÿÿÿÿÿÿUÿÿÿÿà¥îÛ1
%VÿÿÿÿÿÿÿÿÿÿÿÿWX%
%ÿÿÿÿÿÿÿÿÿÿÿÿÿÿÿÿ>Ã	+]
@ÝÚ¥¥Y@'x²cÀbíìP«â¿ênEYC²¿ëbÈf-äé?
%ÿÿÿÿÿÿÿÿÿÿÿÿÿÿÿÿzáYW
{ÿÿÿÿ
%ÿÿÿÿÿÿÿÿÿÿÿÿÿÿÿÿáyZ[{ÿÿÿÿ
%\ÿÿÿÿÿÿÿÿÿÿÿÿÿÿÿÿy
°°+6~Ñ?sfâ1óY@ªJÿkÀØÃj?g@¹_IÍZ@&[­ûêÀ%%
%ÿÿÿÿÿÿÿÿ]ÿÿÿÿâ¥îÛ1%
%ÿÿÿÿÿÿÿÿÿÿÿÿÿÿÿÿP³qTÁÞ?fâ1óY@ªJÿkÀCd¾\/\Ä?êÝ[¦Ç?üw6÷Îï?%%
%ÿÿÿÿÿÿÿÿ^ÿÿÿÿä¥îÛM
%_ÿÿÿÿÿÿÿÿÿÿÿÿ	{ÿÿÿÿ`
°°+6~Ñ?sfâ1óY@ªJÿkÀØÃj?g@¹_IÍZ@&[­ûêÀ%
%ÿÿÿÿÿÿÿÿÿÿÿÿÿÿÿÿ.ÝòÆ@{RP¹¨ÁZ@L&+`À­R¬éþÒ¿ÛMDî?=uçDtÕÀ¿ðÁ[FíÙ¿Ý-Ý±Aí?%%%
%ÿÿÿÿÿÿÿÿÿÿÿÿæ	¦îß%115037%%
%ÿÿÿÿÿÿÿÿaÿÿÿÿç¥îÛ§
%bÿÿÿÿÿÿÿÿÿÿÿÿcdÿÿÿÿe
 e R@ýâó¯uWÀT4Öo[ÀÐ',V@iä¥+TÀòÈ³2¦øWÀ
%fÿÿÿÿÿÿÿÿÿÿÿÿÿÿÿÿgç
²IÆOI@-ÅwrrXÀ½¬ðó;]À»e R@3Ë®+VÀû¶Ç'XÀ%
%ÿÿÿÿÿÿÿÿÿÿÿÿÿÿÿÿG¬áiæR@v#ÎÉëÚWÀ}¾±dT
^Àû4çÀ?H(éÍÎí¿Úcïí(±Õ?V§üæ®ï¿ ëiYs÷Á¿%%%
%ÿÿÿÿÿÿÿÿÿÿÿÿÿÿÿÿè¦îß%11-1
%ÿÿÿÿÿÿÿÿÿÿÿÿÿÿÿÿhijkèÿÿÿÿ
%ÿÿÿÿÿÿÿÿÿÿÿÿÿÿÿÿîëlm
	ÿÿÿÿ
%ÿÿÿÿÿÿÿÿÿÿÿÿÿÿÿÿnoëpÿÿÿÿ
%qÿÿÿÿÿÿÿÿÿÿÿÿr8Å¹:î<.Ö

d@sunknown
o¾`_ÀÜ¾²ÂY@ß6û÷ÎHÀ`R»*q¥Àº{n|Ý	Y@Tù[>À
%ÿÿÿÿÿÿÿÿÿÿÿÿÿÿÿÿtuìvÿÿÿÿ
%wÿÿÿÿÿÿÿÿÿÿÿÿxðß=ùoÈc@yunknown
À½`_À²ø~Z<Y@­PLÒj(À#ÇÔþ=ÀË]SeY@iw·¦À
%ÿÿÿÿÿÿÿÿÿÿÿÿÿÿÿÿz{í|ÿÿÿÿ
%}ÿÿÿÿÿÿÿÿÿÿÿÿu«LE!½xò28d8a@~unknown
`R»*q¥ÀÙ¾²ÂY@Tù[>ÀîÇÔþ=À²ø~Z<Y@­PLÒj(À%%
%ÿÿÿÿÿÿÿÿÿÿÿÿï¥îÛö1
%ÿÿÿÿÿÿÿÿÿÿÿÿ
%ÿÿÿÿÿÿÿÿÿÿÿÿ%
%ÿÿÿÿÿÿÿÿÿÿÿÿÿÿÿÿS»*q¥ÀÙ¾²ÂY@Tù[>Àv×\5ñ×¿n{nM5¼Ó?C^«çüë?%%%
%ÿÿÿÿÿÿÿÿÿÿÿÿñ	¦îß%1185%%
%ÿÿÿÿÿÿÿÿÿÿÿÿò¥îÛO
%ÿÿÿÿÿÿÿÿÿÿÿÿÿÿÿÿò
ònÄZ5À11Çás¸A@YS»S@b¡¹êÏ¹$ÀK?KFubH@jÁÙ}j2@%
%ÿÿÿÿÿÿÿÿÿÿÿÿÿÿÿÿWê¨V!À
ÖlÇ©A@Û°¬3@êiÂs§¿ÕP*17å?èQÙéç?}N/íï?ñìVhd±?%%%
%ÿÿÿÿÿÿÿÿÿÿÿÿÿÿÿÿó¦îß%11-1
%ÿÿÿÿÿÿÿÿÿÿÿÿÿÿÿÿóÿÿÿÿ
%ÿÿÿÿÿÿÿÿÿÿÿÿÿÿÿÿö	ÿÿÿÿ
%ÿÿÿÿÿÿÿÿÿÿÿÿÿÿÿÿö	·	ÿÿÿÿ
%ÿÿÿÿÿÿÿÿÿÿÿÿÿÿÿÿö
ÿÿÿÿ
%ÿÿÿÿÿÿÿÿÿÿÿÿUr{ ýÉ<^^Ê¤r*@öunknown
R FJï+ÀÆÓ§0&»U@æZ(J ¾)@örà	'ÀàÝ1$W@Fù8@
%ÿÿÿÿÿÿÿÿÿÿÿÿÿÿÿÿ÷
ÿÿÿÿ
%ÿÿÿÿÿÿÿÿÿÿÿÿ¤	Ð°aîâ<óÜ¸ó(@÷unknown
ó>¢)ãÀ¡´ì$kS@ô¿á"&@KI!RÀ=¢'U@èÚq5@
%ÿÿÿÿÿÿÿÿÿÿÿÿÿÿÿÿ¾ø ¿ÿÿÿÿ
%ÿÿÿÿÿÿÿÿÿÿÿÿÃ	síõ¼ûÏÇ@unknown
ó>¢)ãÀ¡´ì$kS@»:C5@¢InírÀOàR©ÉfT@èÚq5@%%%
%ÿÿÿÿÿÿÿÿÿÿÿÿÿÿÿÿù¦îß%11-1
%ÿÿÿÿÿÿÿÿÿÿÿÿùÿÿÿÿ
ó>¢)ãÀ¡´ì$kS@ô¿á"&@¢InírÀ=¢'U@èÚq5@%%%
%ÿÿÿÿÿÿÿÿÿÿÿÿú	¦îß%1131275
%ÿÿÿÿÿÿÿÿÿÿÿÿÿÿÿÿ¥ü ¦ÿÿÿÿ
%ÿÿÿÿÿÿÿÿÿÿÿÿÿÿÿÿü¤¡¢
¦ÿÿÿÿ
%£ÿÿÿÿÿÿÿÿÿÿÿÿÿÿÿÿ¤ª
)ßï À=¢'U@»¾DB$@KI!RÀÕøËoZ@/i0+@%%
%ÿÿÿÿÿÿÿÿ¤ÿÿÿÿý¥îÛ[%
%ÿÿÿÿÿÿÿÿÿÿÿÿÿÿÿÿ
ÔI"ÀÔøËoZ@/i0+@(@M ÐT?V­T5Åï¿áSQ·TË½¿%%
%ÿÿÿÿÿÿÿÿ¥ÿÿÿÿÿ¥îÛ
%¦ÿÿÿÿÿÿÿÿÿÿÿÿ§¦ÿÿÿÿ¨
)ßï À=¢'U@»¾DB$@KI!RÀÕøËoZ@/i0+@%
%ÿÿÿÿÿÿÿÿÿÿÿÿÿÿÿÿ7×»ýÏÀ[ççT@¨¡=¿¶#@	L	âüï¿Xm?èõ¿\xáp¿uÉîpö¿PÍñÅýï?%%%
%ÿÿÿÿÿÿÿÿÿÿÿÿ¤	¦îß%1146817%%
%ÿÿÿÿÿÿÿÿ©ÿÿÿÿ¥îÛR
%ªÿÿÿÿÿÿÿÿÿÿÿÿ«%
%ÿÿÿÿÿÿÿÿÿÿÿÿÿÿÿÿUT
¨L#ÀJM¿V@ðA@±Øºoì¨¿£3XÓ?ß¿Yïöáë?
%ÿÿÿÿÿÿÿÿÿÿÿÿÿÿÿÿ±¬­²ÿÿÿÿ
%ÿÿÿÿÿÿÿÿÿÿÿÿÿÿÿÿ°®¯²ÿÿÿÿ
%°ÿÿÿÿÿÿÿÿÿÿÿÿÿÿÿÿ±
kQ;v0ÀL±~#P@Fù8@w¿H_1õ$ÀzàÝ1$W@7¹ÎH@%%
%ÿÿÿÿÿÿÿÿ²ÿÿÿÿ¥îÛH%
%ÿÿÿÿÿÿÿÿÿÿÿÿÿÿÿÿ£örà	'ÀtàÝ1$W@Fù8@0Û'ô?¤?/20ñV"Ø¿D\RLí?%%
%ÿÿÿÿÿÿÿÿ³ÿÿÿÿ¥îÛ%
%ÿÿÿÿÿÿÿÿÿÿÿÿÿÿÿÿÄ3óÀèW}Y@ÂY[ :@¤¯KRê?7ýn"uÍà¿&íu¹×Ï¿÷·Ì ãfÛ?i!L«'ëì¿
%´ÿÿÿÿÿÿÿÿÿÿÿÿµbý¿BQ*@¶unknown

/¸*ÀyàÝ1$W@N4©D¥'@örà	'ÀÀôÑÚW@Fù8@
%ÿÿÿÿÿÿÿÿÿÿÿÿÿÿÿÿ·¸
¹
¹ÿÿÿÿ
%ºÿÿÿÿÿÿÿÿÿÿÿÿµÉRøú°µó¼ª99
|f@
»unknown

/¸*ÀÀôÑÚW@G4©D¥'@£ysÈ&ÀÕw{Y@çM«+@%%%
%ÿÿÿÿÿÿÿÿÿÿÿÿÿÿÿÿ¦îß%11-1
%¼ÿÿÿÿÿÿÿÿÿÿÿÿ®	ÿÿÿÿ½

/¸*ÀyàÝ1$W@G4©D¥'@ysÈ&Àâw{Y@üFù8@%%%
%ÿÿÿÿÿÿÿÿÿÿÿÿ¬	¦îß%1131363%%%
%ÿÿÿÿÿÿÿÿÿÿÿÿ®	¦îß%11140
%ÿÿÿÿÿÿÿÿÿÿÿÿÿÿÿÿ¾¿¿ÿÿÿÿ
%ÀÿÿÿÿÿÿÿÿÿÿÿÿÿÿÿÿÃ
¢:(³Å"À´ì$kS@»:C5@InírÀ¥)¨|T@;$®îG@%%
%ÿÿÿÿÿÿÿÿÁÿÿÿÿ¥îÛ%
%ÿÿÿÿÿÿÿÿÿÿÿÿÿÿÿÿInírÀPàR©ÉfT@»:C5@Ç4±*g²¿Ò®
?Ò:"³éï?%%
%ÿÿÿÿÿÿÿÿÂÿÿÿÿ¥îÛU
%Ãÿÿÿÿÿÿÿÿÿÿÿÿ¢¿ÿÿÿÿÄ
¢:(³Å"À´ì$kS@»:C5@InírÀ¥)¨|T@;$®îG@%
%ÿÿÿÿÿÿÿÿÿÿÿÿÿÿÿÿìÃ¢qÀ´Êç(T@¢pi>2@WíÜIÛï¿ÃÁ¶¯¿¡Ê0 |_²¿Ë,}mh²¿f[YËêï?%%%
%ÿÿÿÿÿÿÿÿÿÿÿÿ¶	¦îß%1146826
%ÿÿÿÿÿÿÿÿÿÿÿÿÿÿÿÿÇÅÆ
Èÿÿÿÿ
%ÿÿÿÿÿÿÿÿÿÿÿÿÿÿÿÿÆÇÈÈÿÿÿÿ
%ÉÿÿÿÿÿÿÿÿÿÿÿÿÿÿÿÿÊ
~¿H_1õ$ÀÈª=Ü¦P@;$®îG@:(³Å"ÀÞ]pMªT@fÉzâ§I@%%
%ÿÿÿÿÿÿÿÿËÿÿÿÿ¥îÛM%
%ÿÿÿÿÿÿÿÿÿÿÿÿÿÿÿÿe¿H_1õ$ÀÞ]pMªT@ç7=!êpH@ëN¡øè?,zß±WTØ¿áì·Y/9á¿%%
%ÿÿÿÿÿÿÿÿÌÿÿÿÿ¥îÛ
%ÍÿÿÿÿÿÿÿÿÿÿÿÿÎÏÿÿÿÿÐ
ÛÅÈç(À=¢'U@»¾DB$@<I!RÀp ÷JX@Àá"&@%
%ÿÿÿÿÿÿÿÿÿÿÿÿÿÿÿÿ¾^C^-²À^ý#w
V@H;«ñ´q>@É¬hä¿Ýþ÷{@å¿¶À/d[Ú¿kçºë·Dç¿3YÜ»÷å?%%%
%ÿÿÿÿÿÿÿÿÿÿÿÿ¾	¦îß%1188%%
%ÿÿÿÿÿÿÿÿÑÿÿÿÿ¥îÛR
%ÒÿÿÿÿÿÿÿÿÿÿÿÿÓÔÿÿÿÿÕ
c¡¹êÏ¹$À01Çás¸A@eÁÙ}j2@8ÝùÜ4!ÀËqØlñK@?õ¾=@@
%Öÿÿÿÿÿÿÿÿÿÿÿÿÿÿÿÿ×
´mð­¨8À¢ÿÀÖC@4Êwk.@n³¥¦ÕØ2Àl.u·J@Ü«IÂG@%
%ÿÿÿÿÿÿÿÿÿÿÿÿÿÿÿÿ°mÝ*3À¥w`ÃëB@5ó°<ZsI@Hs.Yï?súQÃd³¿.ÑÇÝÌÇ¿ùP_û¢í¿úÚ%Ø?%%%
%ÿÿÿÿÿÿÿÿÿÿÿÿÿÿÿÿ ¦îß%11-1
%ÿÿÿÿÿÿÿÿÿÿÿÿÿÿÿÿØÙÚÛ ÿÿÿÿ%%%
%ÿÿÿÿÿÿÿÿÿÿÿÿ#Ã	¦îß%1146818
%ÿÿÿÿÿÿÿÿÿÿÿÿÿÿÿÿÜÝ'×Þÿÿÿÿ
%ßÿÿÿÿÿÿÿÿÿÿÿÿà ¡ÁeÔ¼ª)#FóÙZ@Öáunknown
49(ýR*ÀÔw{Y@*´òÍ @ØysÈ&À~ù?wÓY@hçM«+@
%ÿÿÿÿÿÿÿÿÿÿÿÿÿÿÿÿâã(Ù
äÿÿÿÿ
%åÿÿÿÿÿÿÿÿÿÿÿÿà+td¡ñÅ@(æunknown
Þ8(ýR*À~ù?wÓY@*´òÍ @
ÔI"ÀÕøËoZ@:/i0+@%%%
%ÿÿÿÿÿÿÿÿÿÿÿÿÿÿÿÿ)¦îß%11-1
%çÿÿÿÿÿÿÿÿÿÿÿÿè)ÿÿÿÿé
49(ýR*ÀÔw{Y@*´òÍ @
ÔI"ÀÙøËoZ@rçM«+@%%%
%ÿÿÿÿÿÿÿÿÿÿÿÿ*Ë	¦îß%1131364%%
%ÿÿÿÿÿÿÿÿêÿÿÿÿ+¥îÛY3
%ÿÿÿÿÿÿÿÿÿÿÿÿÿÿÿÿ
ÔI"ÀÕøËoZ@:/i0+@%%%
%ÿÿÿÿÿÿÿÿÿÿÿÿ-Ì	¦îß%1131365%%%
%ÿÿÿÿÿÿÿÿÿÿÿÿ/Î	¦îß%11141%%%
%ÿÿÿÿÿÿÿÿÿÿÿÿ1Ñ	¦îß%1131184
%ÿÿÿÿÿÿÿÿÿÿÿÿÿÿÿÿ3pëì
ãÿÿÿÿ
%íÿÿÿÿÿÿÿÿÿÿÿÿÿÿÿÿâî
B%XJmÀJhÛ [ÀA»ë`2Àñ^GkÀ!ÜXÀ
#UøÀ%%
%ÿÿÿÿÿÿÿÿïÿÿÿÿ4¥îÛ9
%ðÿÿÿÿÿÿÿÿÿÿÿÿêñ%
%ÿÿÿÿÿÿÿÿÿÿÿÿÿÿÿÿB%XJmÀgºY¨E³XÀA»ë`2ÀÞ:6ÿ\£¤?¸Uá¼µ?%/¹§øï?%%
%ÿÿÿÿÿÿÿÿòÿÿÿÿ6¥îÛ%
%ÿÿÿÿÿÿÿÿÿÿÿÿÿÿÿÿ°á¯<ÎnÀiºP	sSÀD3÷ºÀ±aCÂVÙ?|­Ñ6æ¿MR_<ã?
%ÿÿÿÿÿÿÿÿÿÿÿÿÿÿÿÿóô:ê
õÿÿÿÿ
%öÿÿÿÿÿÿÿÿÿÿÿÿå=±xJ4<@:÷unknown
`Y/ùî£nÀIÜXÀ
#UøÀ{Õ=WmÀdCÎ4ÕRÀlñf0À%%%
%ÿÿÿÿÿÿÿÿÿÿÿÿÿÿÿÿ;¦îß%11-1
%øÿÿÿÿÿÿÿÿÿÿÿÿú;ÿÿÿÿù
°á¯<ÎnÀIÜXÀE3÷ºÀ{Õ=WmÀ3CÎ4ÕRÀlñf0À%%%
%ÿÿÿÿÿÿÿÿÿÿÿÿ<Ý	¦îß%1133073%%
%ÿÿÿÿÿÿÿÿúÿÿÿÿ=¥îÛ¯5
%ÿÿÿÿÿÿÿÿÿÿÿÿÿÿÿÿ`Y/ùî£nÀdCÎ4ÕRÀlñf0À
%ÿÿÿÿÿÿÿÿÿÿÿÿÿÿÿÿûf?ñ
üÿÿÿÿ
%ýÿÿÿÿÿÿÿÿÿÿÿÿ=7Ûçø<LMx-Ñ0@?þunknown
Èµg	ÎnÀ¬CÎ4ÕRÀlñf0ÀGY/ùî£nÀàW{éF½MÀÒ÷Ù~À%%%
%ÿÿÿÿÿÿÿÿÿÿÿÿ@ß	¦îß%1133078%%%
%ÿÿÿÿÿÿÿÿÿÿÿÿBã	¦îß%1133084%%%
%ÿÿÿÿÿÿÿÿÿÿÿÿEè	¦îß%1147450
%ÿÿÿÿÿÿÿÿÿÿÿÿÿÿÿÿöG©S÷ÿÿÿÿ
%ÿÿÿÿÿÿÿÿÿÿÿÿÿÿÿÿGõÿ÷ÿÿÿÿ
%ÿÿÿÿÿÿÿÿÿÿÿÿÿÿÿÿõN
2¬¨41kÀÍ&#öÖ@ÀÌl[Àô½ÙYC³iÀQ£õÜ9ÀO_*í~À%%
%ÿÿÿÿÿÿÿÿÿÿÿÿH¥îÛ
%ÿÿÿÿÿÿÿÿÿÿÿÿH%
%ÿÿÿÿÿÿÿÿÿÿÿÿÿÿÿÿ2¬¨41kÀ[&( ;À®ÿèGÀÍ6§(ßhí?"µ[b×¿ÈÕ&y§éÂ¿%%
%ÿÿÿÿÿÿÿÿÿÿÿÿI¥îÛ%
%ÿÿÿÿÿÿÿÿÿÿÿÿÿÿÿÿ#¾ÙYC³iÀ¤&#öÖ@ÀÌl[ÀåÈqà¿JÓvoy¿ãfÇKÆsë¿%%%
%ÿÿÿÿÿÿÿÿÿÿÿÿMñ	¦îß%111261%%
%ÿÿÿÿÿÿÿÿÿÿÿÿN¥îÛç
%ÿÿÿÿÿÿÿÿÿÿÿÿÿÿÿÿ	
ÈB:üjÀÍ&#öÖ@ÀÌl[ÀóÏ0iÀQ£õÜ9ÀO_*í~À%
%ÿÿÿÿÿÿÿÿÿÿÿÿÿÿÿÿ_Ð<JiÀF¢=À]
)O±~À×V"`SýÕ?ì³L¥í?S-T²Ã¿ÎªçïÓ(Ú¿SøÇm4í¿%%%
%ÿÿÿÿÿÿÿÿÿÿÿÿQõ	¦îß%111282
%ÿÿÿÿÿÿÿÿÿÿÿÿÿÿÿÿUT
<Vÿÿÿÿ%%%
%ÿÿÿÿÿÿÿÿÿÿÿÿÿÿÿÿV¦îß%11-1
%ÿÿÿÿÿÿÿÿÿÿÿÿ\Vÿÿÿÿ
ú»Ã
iÀ	
R:±IÀ
lv¤fÀyX²gÀ$i­y®EÀ"pÌ¦q~À%%%
%ÿÿÿÿÿÿÿÿÿÿÿÿWù	¦îß%1131165
%ÿÿÿÿÿÿÿÿÿÿÿÿÿÿÿÿd§Y
S
ÿÿÿÿ
%
ÿÿÿÿÿÿÿÿÿÿÿÿó	@MìÅé>@Yunknown
M-!pjÀ«i­y®EÀM 0=]À2Âh¥phÀ9eù®CÀ"pÌ¦q~À%%
%ÿÿÿÿÿÿÿÿÿÿÿÿZ¥îÛ
%ÿÿÿÿÿÿÿÿÿÿÿÿZ%
%ÿÿÿÿÿÿÿÿÿÿÿÿÿÿÿÿú»Ã
iÀ°é4GÀ
lv¤fÀ¶ýròx½Ä?<Gä&2Â?äñl?ï?%%
%ÿÿÿÿÿÿÿÿÿÿÿÿ\¥îÛê%
%ÿÿÿÿÿÿÿÿÿÿÿÿÿÿÿÿ~~Å ½hÀ}%bpKæEÀí~2º[ÀYÃ!­©ã?ÒkMPè?Õ«£V5Ë¿,>{aìÔ¿§ÆãAØ=î¿%%%
%ÿÿÿÿÿÿÿÿÿÿÿÿ^þ	¦îß%1146771%%%
%ÿÿÿÿÿÿÿÿÿÿÿÿ`
¦îß%1133098%%
%ÿÿÿÿÿÿÿÿÿÿÿÿe¥îÛD%
%ÿÿÿÿÿÿÿÿÿÿÿÿÿÿÿÿM-!pjÀh9eù®CÀM 0=]À,Wø¸©·?OçÉ(Æ?Mâ21²`ï?
%ÿÿÿÿÿÿÿÿÿÿÿÿÿÿÿÿi)
ÿÿÿÿ
%ÿÿÿÿÿÿÿÿÿÿÿÿÿÿÿÿi
ÿÿÿÿ
%ÿÿÿÿÿÿÿÿÿÿÿÿÿÿÿÿ
ñ^GkÀ)JhÛ [Àû²\*äiÀUö#¸`iÀÝ©uÁV[ÀKe!1À%%
%ÿÿÿÿÿÿÿÿÿÿÿÿj¥îÛY%
%ÿÿÿÿÿÿÿÿÿÿÿÿÿÿÿÿñ^GkÀJhÛ [Àû²\*äiÀx¡Ü%à?ÚxOÉ¿v?vàyØV ë?%%
%ÿÿÿÿÿÿÿÿÿÿÿÿl¥îÛ 
%ÿÿÿÿÿÿÿÿÿÿÿÿ&ÿÿÿÿ
bö#¸`iÀ¾Kp[Àww1Àâå®àgÀã¤=¼WÀè.¼zxq~À%
%ÿÿÿÿÿÿÿÿÿÿÿÿÿÿÿÿò,uajiÀ(ýÇ®[Àm57À!33ïÄ¿õµjÌÿï¿È[L?ìÙh¥ÿï¿Kl¿	?%%%
%ÿÿÿÿÿÿÿÿÿÿÿÿn
¦îß%1147467%%
%ÿÿÿÿÿÿÿÿÿÿÿÿq¥îÛL%
%ÿÿÿÿÿÿÿÿÿÿÿÿÿÿÿÿñ^GkÀJhÛ [Àû²\*äiÀ=ó¼ÂÀâ¿"WRÛ?ò.¹Ù4æ¿%%%
%ÿÿÿÿÿÿÿÿÿÿÿÿu
¦îß%111301%%
%ÿÿÿÿÿÿÿÿÿÿÿÿv¥îÛ
% ÿÿÿÿÿÿÿÿÿÿÿÿ!"ÿÿÿÿ#
æ?j#aÀì	Ï#TÀ\´Pz}Àta^Àº%h{åOÀW½¶$|À
%$ÿÿÿÿÿÿÿÿÿÿÿÿÿÿÿÿ%v
æ?j#aÀiì	Ï#TÀ º¡Ä}À¼a^À}%h{åOÀ=ð|À%
%ÿÿÿÿÿÿÿÿÿÿÿÿÿÿÿÿØ&§á]À
b<
ýSÀ¿l$rù8~Àdñùk	Çç¿ØTìä¿ðr1ÄÅÈ¿imEçä¿IQr:è?
%ÿÿÿÿÿÿÿÿÿÿÿÿÿÿÿÿ³\x"
]ÿÿÿÿ
%&ÿÿÿÿÿÿÿÿÿÿÿÿo¸böÞ ©<'·Jäö?@x(unknown
?ÞSÊgÀ¶
ç?´îXÀ\G
`Àæ®àgÀõ¤=¼WÀÖb}Þ~À
%ÿÿÿÿÿÿÿÿÿÿÿÿÿÿÿÿ)*y$ÿÿÿÿ
%+ÿÿÿÿÿÿÿÿÿÿÿÿ|`{T²½' Çôî9:@#,unknown
Uö#¸`iÀKp[Àww1Àæ®àgÀõ¤=¼WÀÎb}Þ~À%%%
%ÿÿÿÿÿÿÿÿÿÿÿÿÿÿÿÿz¦îß%11-1
%-ÿÿÿÿÿÿÿÿÿÿÿÿ$
zÿÿÿÿ.
Uö#¸`iÀKp[À\G
`Àæ®àgÀõ¤=¼WÀÎb}Þ~À%%%
%ÿÿÿÿÿÿÿÿÿÿÿÿ{!
¦îß%1133418%%
%ÿÿÿÿÿÿÿÿ/ÿÿÿÿ|¥îÛF6
%0ÿÿÿÿÿÿÿÿÿÿÿÿ1|±F}þ|-@2unknown
#g'örkÀiKp[Àww1ÀUö#¸`iÀÝ©uÁV[ÀKe!1À
%ÿÿÿÿÿÿÿÿÿÿÿÿÿÿÿÿUö#¸`iÀiKp[Àww1À%%%
%ÿÿÿÿÿÿÿÿÿÿÿÿ~"
¦îß%1133413%%%
%ÿÿÿÿÿÿÿÿÿÿÿÿ$
¦îß%111450%%
%ÿÿÿÿÿÿÿÿ3ÿÿÿÿ¥îÛ¤
%4ÿÿÿÿÿÿÿÿÿÿÿÿ56ÿÿÿÿ7
DQföÈMgÀ}åÒNÀ¹gXtÎT~À©¿_ÕªeÀ	u¢}ùGÀ¨r*|À
%8ÿÿÿÿÿÿÿÿÿÿÿÿÿÿÿÿ9
DQföÈMgÀLòòé^OÀ}»uæA±~À©¿_ÕªeÀ	u¢}ùGÀôãÚà|À%
%ÿÿÿÿÿÿÿÿÿÿÿÿÿÿÿÿ,@¡4ÔReÀ6`´Êÿ]OÀgÕ6|ÀÒø.Ì1Öç?*ù¦*):å?j´*WF²¿RÔÇKd»¿ßùÐï¿%%
%ÿÿÿÿÿÿÿÿ:ÿÿÿÿ¥îÛ%
%ÿÿÿÿÿÿÿÿÿÿÿÿÿÿÿÿyX²gÀ	
R:±IÀùÕK±ÀNLIí¥àÜ¿èÊç¿®½?vÂ×±¶Pì¿%%
%ÿÿÿÿÿÿÿÿ;ÿÿÿÿ¥îÛì
%<ÿÿÿÿÿÿÿÿÿÿÿÿ=9ÿÿÿÿ>
yX²gÀþ¨¦ÀNÀÀG¥Ì;ÞÀÿcX8fÀø	R:±IÀôjt¼À%
%ÿÿÿÿÿÿÿÿÿÿÿÿÿÿÿÿÞÐ@gÀ}j ½ÏIÀbr¶C.À1nµ1²ã?Å©ª·Dè?mDtË¿ã÷K¦gÕ¿Ç¶Ã7î¿%%%
%ÿÿÿÿÿÿÿÿÿÿÿÿ-
¦îß%1146772
%ÿÿÿÿÿÿÿÿÿÿÿÿÿÿÿÿ8?@9ÿÿÿÿ
%ÿÿÿÿÿÿÿÿÿÿÿÿÿÿÿÿ7?A9ÿÿÿÿ
%Bÿÿÿÿÿÿÿÿÿÿÿÿÿÿÿÿ74
yX²gÀþ¨¦ÀNÀÀG¥Ì;ÞÀÿcX8fÀø	R:±IÀôjt¼À%%%
%ÿÿÿÿÿÿÿÿÿÿÿÿ0
¦îß%1133100%%
%ÿÿÿÿÿÿÿÿCÿÿÿÿ¥îÛ»5
%Dÿÿÿÿÿÿÿÿÿÿÿÿ	®cyI
=Óí}o+)@Eunknown
]Âh¥phÀ	
R:±IÀÕK±ÀyX²gÀ$i­y®EÀ"pÌ¦q~À
%ÿÿÿÿÿÿÿÿÿÿÿÿÿÿÿÿyX²gÀ	
R:±IÀùÕK±À%%%
%ÿÿÿÿÿÿÿÿÿÿÿÿ2
¦îß%111266
%ÿÿÿÿÿÿÿÿÿÿÿÿÿÿÿÿ@8A
Aÿÿÿÿ
%ÿÿÿÿÿÿÿÿÿÿÿÿÿÿÿÿ?FGAÿÿÿÿ
%Hÿÿÿÿÿÿÿÿÿÿÿÿÿÿÿÿ=
zü¤M$ÐfÀ+ýu¨QÀÀG¥Ì;ÞÀÏ÷àeÀ±ç93LÀôjt¼À%%
%ÿÿÿÿÿÿÿÿIÿÿÿÿ¥îÛ&%
%ÿÿÿÿÿÿÿÿÿÿÿÿÿÿÿÿÐ÷àeÀrýu¨QÀÚÞ¤]/À<áµYDÓ¿AÐl|×?&	`*ì¿%%%
%ÿÿÿÿÿÿÿÿÿÿÿÿ@
¦îß%1133101
%ÿÿÿÿÿÿÿÿÿÿÿÿÿÿÿÿ±JKFÿÿÿÿ
%Lÿÿÿÿÿÿÿÿÿÿÿÿÿÿÿÿ±M
Î¯°¯'fÀ¨>Û$eUÀ+0E­>À\§¸eÀ+ýu¨QÀdx<Ô~À%%
%ÿÿÿÿÿÿÿÿNÿÿÿÿ¥îÛ?%
%ÿÿÿÿÿÿÿÿÿÿÿÿÿÿÿÿÏ÷àeÀ+ýu¨QÀäÞ¤]/À[å¯Â¿Piï¿Îø/¿¿%%%
%ÿÿÿÿÿÿÿÿÿÿÿÿL
¦îß%1147464%%%
%ÿÿÿÿÿÿÿÿÿÿÿÿ£R
¦îß%111294%%
%ÿÿÿÿÿÿÿÿOÿÿÿÿ¤¥îÛ
%PÿÿÿÿÿÿÿÿÿÿÿÿQRÿÿÿÿS
]Âh¥phÀ	
R:±IÀÕK±ÀyX²gÀ$i­y®EÀnqÝ|äÀ
%TÿÿÿÿÿÿÿÿÿÿÿÿÿÿÿÿU¤
#¾ÙYC³iÀ«i­y®EÀ-pÌ¦q~À2Âh¥phÀ1Xþ@ÀÒÉ¢_&À%
%ÿÿÿÿÿÿÿÿÿÿÿÿÿÿÿÿ~"-ÅhÀÆægDÝCÀTô+ªä~À1{âçã?Õ`%ªÁé?Å!@G­¾¿#5N/¿²È¿øRE
fï¿
%ÿÿÿÿÿÿÿÿÿÿÿÿÿÿÿÿUV§P
Mÿÿÿÿ
%Wÿÿÿÿÿÿÿÿÿÿÿÿù	:ðFÞ¾É+@§Xunknown
#¾ÙYC³iÀ«i­y®EÀ"pÌ¦q~À2Âh¥phÀ¤&#öÖ@ÀÌl[À
%ÿÿÿÿÿÿÿÿÿÿÿÿÿÿÿÿYZ¨R
[ÿÿÿÿ
%\ÿÿÿÿÿÿÿÿÿÿÿÿ[
]XnQ0@¨^unknown
¤ü×ôlÀ#×ÃÎ;ÀX_*í~ÀÈB:üjÀQ£õÜ9À;øq¹~À
%_ÿÿÿÿÿÿÿÿÿÿÿÿè	tLh½]ÖBÁ:@õ`unknown
2¬¨41kÀo&( ;À®ÿèGÀ·B:üjÀQ£õÜ9ÀX_*í~À%%%
%ÿÿÿÿÿÿÿÿÿÿÿÿªW
¦îß%1133131
%ÿÿÿÿÿÿÿÿÿÿÿÿÿÿÿÿV¬Äq
Wÿÿÿÿ
%ÿÿÿÿÿÿÿÿÿÿÿÿÿÿÿÿ¬Uab
Wÿÿÿÿ
%cÿÿÿÿÿÿÿÿÿÿÿÿÿÿÿÿUd
>&­9nÀîdÏDÀô©³Bô¾~Àã£ü×ôlÀÑ×ÃÎ;À¥.0ho}À%%%
%ÿÿÿÿÿÿÿÿÿÿÿÿ¯[
¦îß%1147453%%
%ÿÿÿÿÿÿÿÿeÿÿÿÿ²¥îÛh
%fÿÿÿÿÿÿÿÿÿÿÿÿ²g%
%ÿÿÿÿÿÿÿÿÿÿÿÿÿÿÿÿ\§¸eÀC%i#çlSÀkx<Ô~ÀÍA¿Äóã¿¿óåm¦ Ò¿ ¦aoî¿
%ÿÿÿÿÿÿÿÿÿÿÿÿÿÿÿÿ!³hi
]ÿÿÿÿ
%jÿÿÿÿÿÿÿÿÿÿÿÿÿÿÿÿ³a
?ÞSÊgÀ¶
ç?´îXÀ\G
`À¥\§¸eÀ%i#çlSÀdx<Ô~À%%
%ÿÿÿÿÿÿÿÿkÿÿÿÿ´¥îÛ?%
%ÿÿÿÿÿÿÿÿÿÿÿÿÿÿÿÿ¥\§¸eÀ%i#çlSÀfx<Ô~ÀÃÔiì¨Ù¿Lç(eá¿ðº&ãÔç¿%%
%ÿÿÿÿÿÿÿÿlÿÿÿÿ¶¥îÛ6
%mÿÿÿÿÿÿÿÿÿÿÿÿn]ÿÿÿÿo
?ÞSÊgÀ¶
ç?´îXÀ\G
`À¥\§¸eÀ%i#çlSÀdx<Ô~À%
%ÿÿÿÿÿÿÿÿÿÿÿÿÿÿÿÿÅBÉ9ó$eÀéÀ¤zcÃSÀÉW_ÀvK=GÍæ?
GB)æ¿U¢¤× Ì¼?û}³Ä¿N_Øï¿%%%
%ÿÿÿÿÿÿÿÿÿÿÿÿ¸c
¦îß%1133127%%
%ÿÿÿÿÿÿÿÿpÿÿÿÿ¹¥îÛ¿5
%ÿÿÿÿÿÿÿÿÿÿÿÿÿÿÿÿÏ÷àeÀ+ýu¨QÀäÞ¤]/À
%ÿÿÿÿÿÿÿÿÿÿÿÿÿÿÿÿðû½güÿÿÿÿ
%qÿÿÿÿÿÿÿÿÿÿÿÿr@Ë<Ì½L·ÓÆºé:@fsunknown
Èµg	ÎnÀðvvQÀBÒ÷Ù~ÀL¦}ÂTnÀ¨V{éF½MÀ²*ßS}À
%ÿÿÿÿÿÿÿÿÿÿÿÿÿÿÿÿtu¾ivÿÿÿÿ
%wÿÿÿÿÿÿÿÿÿÿÿÿÁ@¸bÁ~=rÁv[s'6@hxunknown
L¦}ÂTnÀwvQÀÃ*ßS}Àº.dAnÀv&QPrHÀ	]ØAü|À%%%
%ÿÿÿÿÿÿÿÿÿÿÿÿÿÿÿÿ¿¦îß%11-1%%%
%ÿÿÿÿÿÿÿÿÿÿÿÿÀi
¦îß%1133718%%
%ÿÿÿÿÿÿÿÿyÿÿÿÿÁ¥îÛ6
%zÿÿÿÿÿÿÿÿÿÿÿÿ{ÜKJâ¼Áüà-Q9@u|unknown
Ç×dwTnÀiòcÝjNÀ2]ØAü|À¸.dAnÀÓ%QPrHÀv½0{À
%ÿÿÿÿÿÿÿÿÿÿÿÿÿÿÿÿÇ.dAnÀv&QPrHÀ2]ØAü|À
%ÿÿÿÿÿÿÿÿÿÿÿÿÿÿÿÿ}~Ãp
ÿÿÿÿ
%ÿÿÿÿÿÿÿÿÿÿÿÿÁÎÓ°óE´1@Ãunknown
Ç.dAnÀv&QPrHÀª.0ho}ÀN¢5mÀôÔ¹³Ïí@À2]ØAü|À
%ÿÿÿÿÿÿÿÿÿÿÿÿdö
òì¼MªÔ¨6@Äunknown
>&­9nÀîdÏDÀô©³Bô¾~ÀN¢5mÀôÔ¹³Ïí@À¥.0ho}À%%%
%ÿÿÿÿÿÿÿÿÿÿÿÿÿÿÿÿÅ¦îß%11-1
%ÿÿÿÿÿÿÿÿÿÿÿÿdÅÿÿÿÿ
Ç.dAnÀ±&QPrHÀö©³Bô¾~ÀN¢5mÀôÔ¹³Ïí@À2]ØAü|À%%%
%ÿÿÿÿÿÿÿÿÿÿÿÿÆk
¦îß%1133679%%%
%ÿÿÿÿÿÿÿÿÿÿÿÿÈm
¦îß%111664%%
%ÿÿÿÿÿÿÿÿÿÿÿÿÉ¥îÛz
%ÿÿÿÿÿÿÿÿÿÿÿÿÿÿÿÿ
e¥ÐÌWjÀä\Y³îEAÀ¬ìÂ}Àcé¶uhÀ±©XW~k9Àºn&C|À%
%ÿÿÿÿÿÿÿÿÿÿÿÿÿÿÿÿ-¿¡îWØnÀ5#RÀ²bI
	À±`¹m£ï¿WFòÒÃ6¿ò//%Ã?J¤¦q¿cM<ÿï?%%%
%ÿÿÿÿÿÿÿÿÿÿÿÿÍr
¦îß%1133088%%
%ÿÿÿÿÿÿÿÿÿÿÿÿÐ¥îÛµ%
%ÿÿÿÿÿÿÿÿÿÿÿÿÿÿÿÿzÖ«i@·ÿé¶ËCÀ	lv¤fÀVMÿ?­¿æ¡ùÇ?Lkeaï?%%%
%ÿÿÿÿÿÿÿÿÿÿÿÿÑz
¦îß%1131126
%ÿÿÿÿÿÿÿÿÿÿÿÿÿÿÿÿ~Ó¥
ÿÿÿÿ
%ÿÿÿÿÿÿÿÿÿÿÿÿÿÿÿÿÓ}
ÿÿÿÿ
%ÿÿÿÿÿÿÿÿÿÿÿÿÿÿÿÿÓ
ÚQMh@É9eù®CÀM 0=]ÀÔñÒÚeÎj@¤&#öÖ@ÀÌl[À%%
%ÿÿÿÿÿÿÿÿÿÿÿÿÔ¥îÛ´%
%ÿÿÿÿÿÿÿÿÿÿÿÿÿÿÿÿXÿ!zþh@9eù®CÀM 0=]ÀN²kií?Qú£¶7Ö?öhFj¦ØÇ?%%%
%ÿÿÿÿÿÿÿÿÿÿÿÿÕ|
¦îß%1131198%%
%ÿÿÿÿÿÿÿÿÿÿÿÿÖ¥îÛ3
%ÿÿÿÿÿÿÿÿÿÿÿÿÿÿÿÿXÿ!zþh@9eù®CÀM 0=]À%%%
%ÿÿÿÿÿÿÿÿÿÿÿÿÙ~
¦îß%1146733
%ÿÿÿÿÿÿÿÿÿÿÿÿÿÿÿÿÝ
/
ÿÿÿÿ
%ÿÿÿÿÿÿÿÿÿÿÿÿÿÿÿÿÝ2
Ü
/
ÿÿÿÿ%%
%ÿÿÿÿÿÿÿÿÿÿÿÿÞ¥îÛö*%
%ÿÿÿÿÿÿÿÿÿÿÿÿÿÿÿÿÛñÒÚeÎj@b¤8ò@Àg0îúºEÀcYBÊÛ?LdQ\¶¿Dû."£°ì?%%
%ÿÿÿÿÿÿÿÿÿÿÿÿà¥îÛß%
%ÿÿÿÿÿÿÿÿÿÿÿÿÿÿÿÿg¼¦sm@/úß|FÈBÀ÷Oßà(ÀNØºÜ§Ö?ðÐsýÐí?sHÒ¦´¿}^°s³pÌ¿~\:3ï¿%%
%ÿÿÿÿÿÿÿÿÿÿÿÿä¥îÛ+%
%ÿÿÿÿÿÿÿÿÿÿÿÿÿÿÿÿ½Éq4x_m@ìAGZKÀêZÊXÀÆÖC,ÇÓ¿?à$ÝÕÑ?Ägä+í¿
%ÿÿÿÿÿÿÿÿÿÿÿÿÿÿÿÿåd
ÿÿÿÿ%%%
%ÿÿÿÿÿÿÿÿÿÿÿÿÿÿÿÿæ¦îß%11-1
%ÿÿÿÿÿÿÿÿÿÿÿÿæÿÿÿÿ
ò#K{l@'ÿ¤úÎKÀÿZÊXÀV`*> m@o¦,TW}CÀû	ÇQÀ%%%
%ÿÿÿÿÿÿÿÿÿÿÿÿç
¦îß%1136893%%
%ÿÿÿÿÿÿÿÿÿÿÿÿè¥îÛ:
% ÿÿÿÿÿÿÿÿÿÿÿÿèö¤p¸H@¡¢unknown
Éq4x_m@¢"fOOÀ
lv¤fÀ¦É¿»:cm@ìëAGZKÀäZÊXÀ
%ÿÿÿÿÿÿÿÿÿÿÿÿÿÿÿÿÉq4x_m@ìëAGZKÀäZÊXÀ
%ÿÿÿÿÿÿÿÿÿÿÿÿÿÿÿÿ¡£ë¤ÿÿÿÿ
%¥ÿÿÿÿÿÿÿÿÿÿÿÿá¢^°Ókõ<1¹õ$+@ë¦unknown
¦É¿»:cm@%_YçRÀ
lv¤fÀ¸Þyrm@"fOOÀ
lv¤fÀ
%ÿÿÿÿÿÿÿÿÿÿÿÿÿÿÿÿìîÿÿÿÿ
%ÿÿÿÿÿÿÿÿÿÿÿÿÿÿÿÿì¡
ÿÿÿÿ
%§ÿÿÿÿÿÿÿÿÿÿÿÿÿÿÿÿì¨
r~ô¾Zm@¢"fOOÀ
lv¤fÀ´É¿»:cm@©ÃhdVKÀäZÊXÀ%%
%ÿÿÿÿÿÿÿÿ©ÿÿÿÿí¥îÛp
%ªÿÿÿÿÿÿÿÿÿÿÿÿí«%
%ÿÿÿÿÿÿÿÿÿÿÿÿÿÿÿÿ´É¿»:cm@ "fOOÀ
lv¤fÀ¸?eÀ£¿F«ìæùï?
%¬ÿÿÿÿÿÿÿÿÿÿÿÿñ²ÃÂ<ë/þ¼è{ÅôYý?­unknown
s~ô¾Zm@ìAGZKÀ
lv¤fÀ¥Éq4x_m@©ÃhdVKÀäZÊXÀ%%%
%ÿÿÿÿÿÿÿÿÿÿÿÿÿÿÿÿï¦îß%11-1%%%
%ÿÿÿÿÿÿÿÿÿÿÿÿð
¦îß%1131131%%
%ÿÿÿÿÿÿÿÿ®ÿÿÿÿñ¥îÛë2
%ÿÿÿÿÿÿÿÿÿÿÿÿÿÿÿÿs~ô¾Zm@©ÃhdVKÀ
lv¤fÀ%%%
%ÿÿÿÿÿÿÿÿÿÿÿÿô
¦îß%1146737%%%
%ÿÿÿÿÿÿÿÿÿÿÿÿ÷
¦îß%1146732
%ÿÿÿÿÿÿÿÿÿÿÿÿÿÿÿÿ¥ù¯°¦ÿÿÿÿ
%ÿÿÿÿÿÿÿÿÿÿÿÿÿÿÿÿù¤}¦ÿÿÿÿ
%±ÿÿÿÿÿÿÿÿÿÿÿÿÿÿÿÿ¥×
=aÃ`¯Zg@«i­y®EÀM 0=]ÀXÿ!zþh@¤&#öÖ@ÀÌl[À%%
%ÿÿÿÿÿÿÿÿ²ÿÿÿÿú¥îÛ¸%
%ÿÿÿÿÿÿÿÿÿÿÿÿÿÿÿÿ=aÃ`¯Zg@«i­y®EÀ"pÌ¦q~À6ts×(Û?ª7V·?wø!OÔì¿%%%
%ÿÿÿÿÿÿÿÿÿÿÿÿû¢
¦îß%1131201
%³ÿÿÿÿÿÿÿÿÿÿÿÿ¤´P ö8@þµunknown
KY¼if@	
R:±IÀùÕK±Ài5±ñ³f@%LçÔîFÀnqÝ|äÀ
%ÿÿÿÿÿÿÿÿÿÿÿÿÿÿÿÿ¶·ÿ¬
¸ÿÿÿÿ
%¹ÿÿÿÿÿÿÿÿÿÿÿÿ´ª
vI×Ä@2@ÿºunknown
i5±ñ³f@%LçÔîFÀ"pÌ¦q~À=aÃ`¯Zg@«i­y®EÀnqÝ|äÀ%%%
%ÿÿÿÿÿÿÿÿÿÿÿÿÿÿÿÿ
¦îß%11-1
%»ÿÿÿÿÿÿÿÿÿÿÿÿ¼
ÿÿÿÿ½
KY¼if@	
R:±IÀýÕK±ÀFaÃ`¯Zg@i­y®EÀnqÝ|äÀ%%%
%ÿÿÿÿÿÿÿÿÿÿÿÿ
¨
¦îß%1131205%%%
%ÿÿÿÿÿÿÿÿÿÿÿÿ
ª
¦îß%1146789%%%
%ÿÿÿÿÿÿÿÿÿÿÿÿ
±
¦îß%1136911%%
%ÿÿÿÿÿÿÿÿ¾ÿÿÿÿ
¥îÛ¢:
%ÿÿÿÿÿÿÿÿÿÿÿÿÿÿÿÿ&6Y0"we@Ôç93LÀôjt¼À
%ÿÿÿÿÿÿÿÿÿÿÿÿÿÿÿÿ¿À

µ
Áÿÿÿÿ
%Âÿÿÿÿÿÿÿÿÿÿÿÿ
´s8WèúÝ.@

Ãunknown
&6Y0"we@Ôç93LÀôjt¼Ài5±ñ³f@%LçÔîFÀmqÝ|äÀ%%%
%ÿÿÿÿÿÿÿÿÿÿÿÿÿÿÿÿ
¦îß%11-1
%Äÿÿÿÿÿÿÿÿÿÿÿÿí

ÿÿÿÿÅ
&6Y0"we@Ôç93LÀùÕK±Ài5±ñ³f@%LçÔîFÀmqÝ|äÀ%%%
%ÿÿÿÿÿÿÿÿÿÿÿÿ

³
¦îß%1136912%%%
%ÿÿÿÿÿÿÿÿÿÿÿÿ
µ
¦îß%113820%%%
%ÿÿÿÿÿÿÿÿÿÿÿÿ
º
¦îß%1136913
%Æÿÿÿÿÿÿÿÿÿÿÿÿi8/Í½Çäíø;@
Èunknown
×Lø2¤d@ýu¨QÀäÞ¤]/ÀÚÉÊd@Lòòé^OÀu»uæA±~À
%ÿÿÿÿÿÿÿÿÿÿÿÿÿÿÿÿÉÊ
½
Ëÿÿÿÿ
%ÌÿÿÿÿÿÿÿÿÿÿÿÿÇpL¥Ä.=
júJ*9@
Íunknown
×Lø2¤d@Lòòé^OÀôjt¼ÀD6Y0"we@ç93LÀt»uæA±~À%%%
%ÿÿÿÿÿÿÿÿÿÿÿÿÿÿÿÿ
¦îß%11-1
%ÎÿÿÿÿÿÿÿÿÿÿÿÿÏ
ÿÿÿÿÐ
×Lø2¤d@ýu¨QÀäÞ¤]/ÀD6Y0"we@ç93LÀt»uæA±~À%%%
%ÿÿÿÿÿÿÿÿÿÿÿÿ
¾
¦îß%113821
%ÑÿÿÿÿÿÿÿÿÿÿÿÿÒ(LKGÈ =>ÁJäö?@
Óunknown
¸¯êòe@
ç?´îXÀ\G
`À§ß]´f@õ¤=¼WÀØb}Þ~À
%ÿÿÿÿÿÿÿÿÿÿÿÿÿÿÿÿÔÕ
ÃÖÿÿÿÿ
%×ÿÿÿÿÿÿÿÿÿÿÿÿ
Ò¤a¶7q44@ÂØunknown
².¨ü¢d@õ¤=¼WÀÙb}Þ~À¸¯êòe@%i#çlSÀdx<Ô~À%%%
%ÿÿÿÿÿÿÿÿÿÿÿÿÿÿÿÿ
¦îß%11-1%%%
%ÿÿÿÿÿÿÿÿÿÿÿÿ
Á
¦îß%1137452%%
%ÿÿÿÿÿÿÿÿÙÿÿÿÿ
¥îÛ2;
%ÿÿÿÿÿÿÿÿÿÿÿÿÿÿÿÿ².¨ü¢d@%i#çlSÀdx<Ô~À%%%
%ÿÿÿÿÿÿÿÿÿÿÿÿ
Â
¦îß%1137238%%%
%ÿÿÿÿÿÿÿÿÿÿÿÿ!
Ä
¦îß%114151%%
%ÿÿÿÿÿÿÿÿÚÿÿÿÿ"
¥îÛ1
%ÛÿÿÿÿÿÿÿÿÿÿÿÿÜÝÿÿÿÿÞ
6Aíhe@jÝn©YÀëb}Þ~À<¹Wf@Êá ©gUÀ¡jDb<}À%
%ÿÿÿÿÿÿÿÿÿÿÿÿÿÿÿÿÉöÆVéf@ðâûÃJYÀÉ/°À_ñÂECë¿ü×Øãà¿Ü´-Ë¶¿lù¾¾à¿
ÐY_ë?
%ÿÿÿÿÿÿÿÿÿÿÿÿÿÿÿÿßà$
Î
áÿÿÿÿ
%âÿÿÿÿÿÿÿÿÿÿÿÿ
Çk6<.@$
ãunknown
².¨ü¢d@%i#çlSÀdx<Ô~À×Lø2¤d@Lòòé^OÀ|»uæA±~À%%%
%ÿÿÿÿÿÿÿÿÿÿÿÿÿÿÿÿ&
¦îß%11-1%%%
%ÿÿÿÿÿÿÿÿÿÿÿÿ'
Ç
¦îß%1137237%%%
%ÿÿÿÿÿÿÿÿÿÿÿÿ)
É
¦îß%114009%%
%ÿÿÿÿÿÿÿÿäÿÿÿÿ*
¥îÛ£
%åÿÿÿÿÿÿÿÿÿÿÿÿæÖÿÿÿÿç
.¨ü¢d@õ¤=¼WÀëb}Þ~À¸¯êòe@%i#çlSÀjDb<}À%
%ÿÿÿÿÿÿÿÿÿÿÿÿÿÿÿÿU§©ûËd@× ×ÍSÀHÈâDÀl"s;öï¿L|4?_£"¤z¨¿6ßhòz¨¿o¿~¡öï?%%%
%ÿÿÿÿÿÿÿÿÿÿÿÿ-
Í
¦îß%113846%%
%ÿÿÿÿÿÿÿÿèÿÿÿÿ.
¥îÛ
%éÿÿÿÿÿÿÿÿÿÿÿÿ¦ÿÿÿÿê
=aÃ`¯Zg@«i­y®EÀM 0=]ÀXÿ!zþh@¤&#öÖ@ÀÌl[À
%ëÿÿÿÿÿÿÿÿÿÿÿÿÿÿÿÿì.

ÓÙ:Dæi@P×ÃÎ;À®ÿèGÀ výáÞk@Q£õÜ9À;øq¹~À%
%ÿÿÿÿÿÿÿÿÿÿÿÿÿÿÿÿý2>l@iB(n\é;À.J&~Àøî¤ýY
Ç?¸PÎ6Jkï?M­Hl®¿ôô-Ô¿®çmrH^î¿%%%
%ÿÿÿÿÿÿÿÿÿÿÿÿÿÿÿÿ/
¦îß%11-1
%ÿÿÿÿÿÿÿÿÿÿÿÿÿÿÿÿf
2
íîÎ
ÿÿÿÿ
%ïÿÿÿÿÿÿÿÿÿÿÿÿÓðµó?v3"4@2
ñunknown
=~©,;j@Fm±ì¢BÀ®ÿèGÀ7«x°ö¾l@[&( ;À-PhEÀ
%ÿÿÿÿÿÿÿÿÿÿÿÿÿÿÿÿÞ3
£ò
ßÿÿÿÿ
%ÿÿÿÿÿÿÿÿÿÿÿÿÿÿÿÿ3
Ý5
äßÿÿÿÿ
%óÿÿÿÿÿÿÿÿÿÿÿÿÿÿÿÿ3
\

S«P;-îl@ÁI²3)>VÀ
lv¤fÀÍ³°4¡¸m@%_YçRÀ@3÷ºÀ%%
%ÿÿÿÿÿÿÿÿôÿÿÿÿ4
¥îÛr
%õÿÿÿÿÿÿÿÿÿÿÿÿö%
%ÿÿÿÿÿÿÿÿÿÿÿÿÿÿÿÿf«P;-îl@pI²3)>VÀ
lv¤fÀÆÖ¸ìÒ?qö6ªî?
%ÿÿÿÿÿÿÿÿÿÿÿÿÿÿÿÿ6
5
ó÷
7
ÿÿÿÿ
%øÿÿÿÿÿÿÿÿÿÿÿÿù-eþ×<9
Rú&W>@Þúunknown
S«P;-îl@ÁI²3)>VÀ
lv¤fÀÀ³°4¡¸m@iºP	sSÀ@3÷ºÀ%%%
%ÿÿÿÿÿÿÿÿÿÿÿÿÿÿÿÿ7
¦îß%11-1%%%
%ÿÿÿÿÿÿÿÿÿÿÿÿ8
Ò
¦îß%1131135%%
%ÿÿÿÿÿÿÿÿûÿÿÿÿ9
¥îÛî2
%ÿÿÿÿÿÿÿÿÿÿÿÿÿÿÿÿS«P;-îl@dI²3)>VÀ
lv¤fÀ
%üÿÿÿÿÿÿÿÿÿÿÿÿëÀ!_UxÑ½ÑhqÑ µ3@;
ýunknown
Âºòæ¡¾j@dLÈ`[ÀèL+îOÀ<÷XTkl@ºY¨E³XÀ8»ë`2À%%
%ÿÿÿÿÿÿÿÿþÿÿÿÿ<
¥îÛ+
%ÿÿÿÿÿÿÿÿÿÿÿÿÿ<
%
%ÿÿÿÿÿÿÿÿÿÿÿÿÿÿÿÿÿEydl@JÅMûXÀ	lv¤fÀÏÄKª¿¸Ö¯ÚÈ¿ö³ÉYï?%%
%ÿÿÿÿÿÿÿÿÿÿÿÿ>
¥îÛó%
%ÿÿÿÿÿÿÿÿÿÿÿÿÿÿÿÿ¼x³FÂÎl@ÒÐ§7({WÀÏ3foÀ\emÔ`å?«§%Í¯ç¿-!=ê]¼¿)iN¬Ã?õÕ[~¨¤ï¿%%%
%ÿÿÿÿÿÿÿÿÿÿÿÿ@
×
¦îß%1146742%%%
%ÿÿÿÿÿÿÿÿÿÿÿÿB
Ù
¦îß%1136932%%%
%ÿÿÿÿÿÿÿÿÿÿÿÿD
Û
¦îß%113833%%%
%ÿÿÿÿÿÿÿÿÿÿÿÿI
å
¦îß%113837
%ÿÿÿÿÿÿÿÿÿÿÿÿÿÿÿÿôL
ã÷æ
ÿÿÿÿ
%ÿÿÿÿÿÿÿÿÿÿÿÿÿÿÿÿL
ó
æ
ÿÿÿÿ
%ÿÿÿÿÿÿÿÿÿÿÿÿÿÿÿÿ÷L
ö
ÿÿÿÿ
%ÿÿÿÿÿÿÿÿÿÿÿÿ×Û°ã½ëD­ç
=d@@L
unknown
©MÖ5Al@±ºY¨E³XÀA»ë`2ÀM÷XTkl@IÜXÀ
#UøÀ
%ÿÿÿÿÿÿÿÿÿÿÿÿÿÿÿÿõN
ø
ÿÿÿÿ
%	ÿÿÿÿÿÿÿÿÿÿÿÿëQ
ì×V9o;@N

unknown
üo_Qnj@JhÛ [ÀA»ë`2À<÷XTkl@ºY¨E³XÀû²\*äiÀ%%%
%ÿÿÿÿÿÿÿÿÿÿÿÿÿÿÿÿO
¦îß%11-1%%%
%ÿÿÿÿÿÿÿÿÿÿÿÿP
é
¦îß%1136952%%
%ÿÿÿÿÿÿÿÿÿÿÿÿQ
¥îÛ«:
%ÿÿÿÿÿÿÿÿÿÿÿÿÿÿÿÿüo_Qnj@JhÛ [Àû²\*äiÀ
%ÿÿÿÿÿÿÿÿÿÿÿÿÿÿÿÿ
S
þÿÿÿÿ
%ÿÿÿÿÿÿÿÿÿÿÿÿ
Q
 ~1ÉF>@ýunknown
`È$°jh@JhÛ [Àû²\*äiÀüo_Qnj@iKp[Àww1À%%%
%ÿÿÿÿÿÿÿÿÿÿÿÿÿÿÿÿT
¦îß%11-1
%ÿÿÿÿÿÿÿÿÿÿÿÿT
ÿÿÿÿ
`È$°jh@2MýÌ©[À¡N!Kt|Àüo_Qnj@iKp[Àww1À%%%
%ÿÿÿÿÿÿÿÿÿÿÿÿU
ë
¦îß%1136953%%%
%ÿÿÿÿÿÿÿÿÿÿÿÿW
í
¦îß%113854%%
%ÿÿÿÿÿÿÿÿÿÿÿÿX
¥îÛ
%ÿÿÿÿÿÿÿÿÿÿÿÿÿÿÿÿ
Ò©QY\@iì	Ï#TÀ º¡Ä}Àñk~-u`@º%h{åOÀ:ð|À%
%ÿÿÿÿÿÿÿÿÿÿÿÿÿÿÿÿ2ô£l@êÒ\ÊwXÀÈß¥YjÀ&tÞ<ã? Ø½gHé¿D³sD?/eQ ¿{Å%¯ûï¿%%%
%ÿÿÿÿÿÿÿÿÿÿÿÿ[
ò
¦îß%113830%%
%ÿÿÿÿÿÿÿÿÿÿÿÿ\
¥îÛð
%ÿÿÿÿÿÿÿÿÿÿÿÿÛ
x
ÿÿÿÿ
g+0ñøm@~CÎ4ÕRÀû	ÇQÀÓh¸m@]%ÿ¤úÎKÀ2Ò÷Ù~À%
%ÿÿÿÿÿÿÿÿÿÿÿÿÿÿÿÿÆvþ~>m@ç
xÏ	ÐVÀòIfqÀ7Vkî?D¬ÝÖÔÒ¿Ød¬Kc¹¿ìúërÝpÔ?o!ïRî¿%%%
%ÿÿÿÿÿÿÿÿÿÿÿÿ^
õ
¦îß%1136894%%%
%ÿÿÿÿÿÿÿÿÿÿÿÿ`
ö
¦îß%1136896%%%
%ÿÿÿÿÿÿÿÿÿÿÿÿc
ø
¦îß%1148703%%
%ÿÿÿÿÿÿÿÿÿÿÿÿd
¥îÛð*%
%ÿÿÿÿÿÿÿÿÿÿÿÿÿÿÿÿ¯Éq4x_m@zìAGZKÀåZÊXÀÛ,	Ý¯?µ¦()j¿yk¥mGíï?%%
%ÿÿÿÿÿÿÿÿÿÿÿÿg
¥îÛþ*
%ÿÿÿÿÿÿÿÿÿÿÿÿg
%
%ÿÿÿÿÿÿÿÿÿÿÿÿÿÿÿÿ/«x°ö¾l@m±ì¢BÀ.PhEÀª½SÜ¤Ì¿¾Í¯ÞÓÒ?/î7Öæ»í?
%ÿÿÿÿÿÿÿÿÿÿÿÿÿÿÿÿh
 !
ÿÿÿÿ
%ÿÿÿÿÿÿÿÿÿÿÿÿÿÿÿÿh
"
ÿÿÿÿ
%#ÿÿÿÿÿÿÿÿÿÿÿÿÿÿÿÿh
$
výáÞk@]îdÏDÀô©³Bô¾~À\d·#m@ð×ÃÎ;À¤.0ho}À%%
%ÿÿÿÿÿÿÿÿ%ÿÿÿÿi
¥îÛÿ*%
%ÿÿÿÿÿÿÿÿÿÿÿÿÿÿÿÿvýáÞk@#×ÃÎ;À;øq¹~Àa«\EÆ=ä?:^FÆè¿ÓpÛiÆb¿%%
%ÿÿÿÿÿÿÿÿ&ÿÿÿÿk
¥îÛâ
%'ÿÿÿÿÿÿÿÿÿÿÿÿ()ÿÿÿÿ*
ÚQMh@Ø&#öÖ@ÀÌl[ÀD~©,;j@Q£õÜ9ÀR_*í~À%
%ÿÿÿÿÿÿÿÿÿÿÿÿÿÿÿÿÛ©åSEm@8Ò>¸DÀ´P-.×~ÀVHÿâÅè?ºÓ¶?@ä?O"zýRy¿s!Í}¿s8þï¿%%%
%ÿÿÿÿÿÿÿÿÿÿÿÿm
þ
¦îß%1148708
%ÿÿÿÿÿÿÿÿÿÿÿÿÿÿÿÿo
"ÿÿÿÿ
%ÿÿÿÿÿÿÿÿÿÿÿÿÿÿÿÿo
+,ÿÿÿÿ
%-ÿÿÿÿÿÿÿÿÿÿÿÿÿÿÿÿ.
Yn£?ll@v&QPrHÀô©³Bô¾~ÀÒ\$+m@ôÔ¹³Ïí@À,]ØAü|À%%
%ÿÿÿÿÿÿÿÿ/ÿÿÿÿp
¥îÛH-
%0ÿÿÿÿÿÿÿÿÿÿÿÿ12%
%ÿÿÿÿÿÿÿÿÿÿÿÿÿÿÿÿÎ\$+m@Û%QPrHÀ,]ØAü|Àó© ²Ñ ¿´~µÎÒ?e;
î¿
%ÿÿÿÿÿÿÿÿÿÿÿÿÿÿÿÿ"q
31
#ÿÿÿÿ
%ÿÿÿÿÿÿÿÿÿÿÿÿÿÿÿÿq
!45
#ÿÿÿÿ
%6ÿÿÿÿÿÿÿÿÿÿÿÿÿÿÿÿ!'
Ò\$+m@ðvvQÀBÒ÷Ù~Ààh¸m@F&QPrHÀ,]ØAü|À%%
%ÿÿÿÿÿÿÿÿ7ÿÿÿÿr
¥îÛm-%
%ÿÿÿÿÿÿÿÿÿÿÿÿÿÿÿÿÞ\$+m@ç&QPrHÀ,]ØAü|À´Ncé¦Á?XÍÊ7Õ¿(±½Ýí¿%%
%ÿÿÿÿÿÿÿÿ8ÿÿÿÿt
¥îÛs
%9ÿÿÿÿÿÿÿÿÿÿÿÿ:#ÿÿÿÿ;
Ò\$+m@ðvvQÀBÒ÷Ù~Ààh¸m@F&QPrHÀ,]ØAü|À%
%ÿÿÿÿÿÿÿÿÿÿÿÿÿÿÿÿL¹LUm@EeÄp¶ïNÀZðàJïÈ|À8ÊaÝï?¤ÝÊÐEÍ?\?wæ¯?¶Ãö°ÒÐ?´í7Äëßî¿
%ÿÿÿÿÿÿÿÿÿÿÿÿÿÿÿÿ4<v
*
=ÿÿÿÿ
%>ÿÿÿÿÿÿÿÿÿÿÿÿÔ Ð
Üì½?Hx-Ñ0@v
@unknown
g+0ñøm@~CÎ4ÕRÀlñf0ÀÓh¸m@àW{éF½MÀ2Ò÷Ù~À
%ÿÿÿÿÿÿÿÿÿÿÿÿÿÿÿÿABw
,Cÿÿÿÿ
%Dÿÿÿÿÿÿÿÿÿÿÿÿø
°à$s®Ú¼?hVÄr>@+Eunknown
k+0ñøm@dCÎ4ÕRÀû	ÇQÀH`*> m@]%ÿ¤úÎKÀ>ñf0À%%%
%ÿÿÿÿÿÿÿÿÿÿÿÿÿÿÿÿx
¦îß%11-1%%%
%ÿÿÿÿÿÿÿÿÿÿÿÿy
¦îß%1136898%%%
%ÿÿÿÿÿÿÿÿÿÿÿÿ{
¦îß%113815%%
%ÿÿÿÿÿÿÿÿFÿÿÿÿ|
¥îÛá
%Gÿÿÿÿÿÿÿÿÿÿÿÿÿÿÿÿ|

.ÚQMh@¤8ò@Àf0îúºEÀëñÒÚeÎj@Z&( ;À®ÿèGÀ%
%ÿÿÿÿÿÿÿÿÿÿÿÿÿÿÿÿïwáJk@ëÁáÁÈ8À,ÑÍ z2À¡âKÕ¿Y¤©rí?uÃÓ\Ê¿£f`×à¿úÛg¹±5ë?%%%
%ÿÿÿÿÿÿÿÿÿÿÿÿ
¦îß%1137223%%
%ÿÿÿÿÿÿÿÿHÿÿÿÿ
¥îÛ*;
%IÿÿÿÿÿÿÿÿÿÿÿÿJ
ÖïÇnö9@KLunknown
`È$°jh@iKp[Àww1ÀùIï¨bj@º=ýJ[ÀW?äÄ}À
%ÿÿÿÿÿÿÿÿÿÿÿÿÿÿÿÿ`È$°jh@iKp[Àww1À
%ÿÿÿÿÿÿÿÿÿÿÿÿÿÿÿÿMN
8Oÿÿÿÿ
%PÿÿÿÿÿÿÿÿÿÿÿÿÒÂ=4Áß¼
#Çôî9:@7Qunknown
¸¯êòe@Kp[Àww1À`È$°jh@õ¤=¼WÀÓb}Þ~À%%%
%ÿÿÿÿÿÿÿÿÿÿÿÿÿÿÿÿ
¦îß%11-1
%Rÿÿÿÿÿÿÿÿÿÿÿÿ
ÿÿÿÿS
¸¯êòe@Kp[À\G
`À`È$°jh@õ¤=¼WÀÓb}Þ~À%%%
%ÿÿÿÿÿÿÿÿÿÿÿÿ
¦îß%1137227%%%
%ÿÿÿÿÿÿÿÿÿÿÿÿ
¦îß%114004%%
%ÿÿÿÿÿÿÿÿTÿÿÿÿ
¥îÛ
%Uÿÿÿÿÿÿÿÿÿÿÿÿ¿VÿÿÿÿW
ÉWßd@<}åÒNÀ®gXtÎT~À#gîÒ7f@«u¢}ùGÀr*|À
%XÿÿÿÿÿÿÿÿÿÿÿÿÿÿÿÿY

ÑWßd@Lòòé^OÀ~»uæA±~À#gîÒ7f@«u¢}ùGÀÌãÚà|À%
%ÿÿÿÿÿÿÿÿÿÿÿÿÿÿÿÿ+¶ £pf@Cº°EÀÒà¾·|ÀÑø.Ì1Öç¿*ù¦*):å?´*WF²¿åkMõàk¸¿®æ¶£Úï?%%%
%ÿÿÿÿÿÿÿÿÿÿÿÿ
¦îß%1152%%
%ÿÿÿÿÿÿÿÿZÿÿÿÿ
¥îÛ.
%[ÿÿÿÿÿÿÿÿÿÿÿÿ\]ÿÿÿÿ^
@cÐoJU@,÷;VÀlv¤fÀäê­´â]@ýÐñáQÀ·~¢¦kÿÀ
%_ÿÿÿÿÿÿÿÿÿÿÿÿÿÿÿÿ`

ÙM@ªÙNñ­WÀlv¤fÀ*ª,V@[kÑ9a©UÀ¡HféÓÀ%
%ÿÿÿÿÿÿÿÿÿÿÿÿÿÿÿÿÐ)×üÊ÷V@I¡?ÿiPUÀPÓÛftÀÆ$âÂ?5ãâä»óî¿Y"®|ÜoÊ¿+ÊÈ»ºÊ?ð=«¾dKï¿%%%
%ÿÿÿÿÿÿÿÿÿÿÿÿÿÿÿÿ
¦îß%11-1
%ÿÿÿÿÿÿÿÿÿÿÿÿÿÿÿÿabcd
ÿÿÿÿ
%ÿÿÿÿÿÿÿÿÿÿÿÿÿÿÿÿe
bfÿÿÿÿ
%ÿÿÿÿÿÿÿÿÿÿÿÿÿÿÿÿ
e
L
ÿÿÿÿ
%ÿÿÿÿÿÿÿÿÿÿÿÿÿÿÿÿ
c
K
ÿÿÿÿ
%gÿÿÿÿÿÿÿÿÿÿÿÿNhÁ«·¸Ð¼hK1	0?Á@Jiunknown
xZ+«G@¦ÁÞáVÀ
lv¤fÀh;uI@¢ëz²RÖVÀ
lv¤fÀ
%jÿÿÿÿÿÿÿÿÿÿÿÿNá%íJ§á<SÖ³QV7@
kunknown
ßL"½ì9@xÄ
¯WÀ
lv¤fÀxZ+«G@¦ÁÞáVÀäÓW!À%%
%ÿÿÿÿÿÿÿÿlÿÿÿÿ
¥îÛ9
%mÿÿÿÿÿÿÿÿÿÿÿÿKn%
%ÿÿÿÿÿÿÿÿÿÿÿÿÿÿÿÿý`AÅne6@8Ä]$XÀ
lv¤fÀ;é«"kï?±¾xJÈ?
%ÿÿÿÿÿÿÿÿÿÿÿÿÿÿÿÿop
Q
qÿÿÿÿ
%rÿÿÿÿÿÿÿÿÿÿÿÿS läÈ®¶¼
!º*üB5@
sunknown
|«pÔáD$@xÄ
¯WÀäÓW!ÀàL"½ì9@Uí¬EQWÀËå¹¯À%%
%ÿÿÿÿÿÿÿÿtÿÿÿÿ
¥îÛÌ
%uÿÿÿÿÿÿÿÿÿÿÿÿ
v%
%ÿÿÿÿÿÿÿÿÿÿÿÿÿÿÿÿ.aAÅne6@6Ä]$XÀlv¤fÀ®×½t´×?C¿YëÅ?hFz);í?%%%
%ÿÿÿÿÿÿÿÿÿÿÿÿ
¦îß%1131078%%
%ÿÿÿÿÿÿÿÿwÿÿÿÿ
¥îÛµ2
%ÿÿÿÿÿÿÿÿÿÿÿÿÿÿÿÿþ`AÅne6@9Ä]$XÀ
lv¤fÀ%%
%ÿÿÿÿÿÿÿÿxÿÿÿÿ
¥îÛË%
%ÿÿÿÿÿÿÿÿÿÿÿÿÿÿÿÿ«pÔáD$@Uí¬EQWÀËå¹¯ÀôÚWÉÚî¿.Dâ~æªÉ?qãXÄY4Æ¿%%%
%ÿÿÿÿÿÿÿÿÿÿÿÿ
!¦îß%1131221%%
%ÿÿÿÿÿÿÿÿyÿÿÿÿ
¥îÛ&3
%ÿÿÿÿÿÿÿÿÿÿÿÿÿÿÿÿ«pÔáD$@Uí¬EQWÀËå¹¯À%%%
%ÿÿÿÿÿÿÿÿÿÿÿÿ¡
#¦îß%1146685
%ÿÿÿÿÿÿÿÿÿÿÿÿÿÿÿÿz{¥
_
|ÿÿÿÿ
%}ÿÿÿÿÿÿÿÿÿÿÿÿ
xÚ¦^½¨
{3=@¥
~unknown
ð¾`_ÀWí¬EQWÀËå¹¯À«pÔáD$@$Í}¹UÀF7fÐÀ%%%
%ÿÿÿÿÿÿÿÿÿÿÿÿÿÿÿÿ¦
¦îß%11-1
%ÿÿÿÿÿÿÿÿÿÿÿÿ¦
ÿÿÿÿ
ð¾`_ÀWí¬EQWÀAWÄÀ«pÔáD$@$Í}¹UÀF7fÐÀ%%%
%ÿÿÿÿÿÿÿÿÿÿÿÿ§
-¦îß%1134850%%
%ÿÿÿÿÿÿÿÿÿÿÿÿ¨
¥îÛæ6
%ÿÿÿÿÿÿÿÿÿÿÿÿ,êr­éå=¨
`»]íC@funknown
ÚAä5ÀÐ_tWÀF7fÐÀD½`_À(Í}¹UÀ§Z[`²}À
%ÿÿÿÿÿÿÿÿÿÿÿÿÿÿÿÿµ½`_À+Í}¹UÀF7fÐÀ
%ÿÿÿÿÿÿÿÿÿÿÿÿÿÿÿÿª
dÿÿÿÿ
%ÿÿÿÿÿÿÿÿÿÿÿÿÿÿÿÿ«
h
ÿÿÿÿ
%ÿÿÿÿÿÿÿÿÿÿÿÿ.{d"<dø¼è<à
gN@«
unknown
ÚAä5ÀÐ_tWÀËå¹¯ÀcÄ1*!Ò2ÀUí¬EQWÀ¨Z[`²}À%%%
%ÿÿÿÿÿÿÿÿÿÿÿÿÿÿÿÿ¬
¦îß%11-1
%ÿÿÿÿÿÿÿÿÿÿÿÿ¬
ÿÿÿÿ
ÚAä5ÀÐ_tWÀËå¹¯À÷¼`_À&Í}¹UÀ§Z[`²}À%%%
%ÿÿÿÿÿÿÿÿÿÿÿÿ­
/¦îß%1134849%%%
%ÿÿÿÿÿÿÿÿÿÿÿÿ¯
1¦îß%112423%%
%ÿÿÿÿÿÿÿÿÿÿÿÿ°
¥îÛq	
%ÿÿÿÿÿÿÿÿÿÿÿÿyÿÿÿÿ
õâÁü3°PÀO3ÉØ	XÀäÓW!À±]±6NAÀªÙNñ­WÀ½ÿ7êöfÀ%
%ÿÿÿÿÿÿÿÿÿÿÿÿÿÿÿÿìÆÉl@?À°&[t*WÀp:O»/xÀÆnÅ2)°¿:Xttå?ï¿<¤Q·XÊ¿s/à
fÊ?ýâOï¿%%%
%ÿÿÿÿÿÿÿÿÿÿÿÿ²
5¦îß%1134846
%ÿÿÿÿÿÿÿÿÿÿÿÿÿÿÿÿr´
sÿÿÿÿ
%ÿÿÿÿÿÿÿÿÿÿÿÿÿÿÿÿ´
qsÿÿÿÿ
%ÿÿÿÿÿÿÿÿÿÿÿÿÿÿÿÿq
ïrÑË GÀ
O3ÉØ	XÀËå¹¯ÀÄ1*!Ò2ÀUí¬EQWÀ×lDSuÀ%%
%ÿÿÿÿÿÿÿÿÿÿÿÿµ
¥îÛþ"
%ÿÿÿÿÿÿÿÿÿÿÿÿ·
%
%ÿÿÿÿÿÿÿÿÿÿÿÿÿÿÿÿÔrÑË GÀ
O3ÉØ	XÀ½ÿ7êöfÀGII1m9î?[Ýüãj¹?Ç[[E
Ô¿
%ÿÿÿÿÿÿÿÿÿÿÿÿÿÿÿÿx¶
yÿÿÿÿ
%ÿÿÿÿÿÿÿÿÿÿÿÿÿÿÿÿ¶
w
yÿÿÿÿ
%ÿÿÿÿÿÿÿÿÿÿÿÿÿÿÿÿxn
õâÁü3°PÀO3ÉØ	XÀäÓW!À±]±6NAÀªÙNñ­WÀ½ÿ7êöfÀ%%
%ÿÿÿÿÿÿÿÿ ÿÿÿÿ·
¥îÛú"%
%ÿÿÿÿÿÿÿÿÿÿÿÿÿÿÿÿÓ]±6NAÀxÄ
¯WÀäÓW!ÀS\ñüÃÜ¿Y= ÿ¼«¿ÓaªdJì?%%
%ÿÿÿÿÿÿÿÿ¡ÿÿÿÿ¹
¥îÛt	
%¢ÿÿÿÿÿÿÿÿÿÿÿÿ£¤ÿÿÿÿ¥
ÙBÑÛYÀÏÑ.Ëg®WÀ¸y{BÀÒiÃÿlSÀXr'ýMVÀ#}ªòàvÀ%
%ÿÿÿÿÿÿÿÿÿÿÿÿÿÿÿÿ±´µ0ÀÄoï5WÀh	¡k3ÀùNðô¹?² JgÕï¿¬6¼2¥¿ïá-E@¿?°Ðÿï¿%%%
%ÿÿÿÿÿÿÿÿÿÿÿÿ»
:¦îß%1148048
%ÿÿÿÿÿÿÿÿÿÿÿÿÿÿÿÿ¦¾
§¨
ÿÿÿÿ
%ÿÿÿÿÿÿÿÿÿÿÿÿÿÿÿÿ©ª¾
«ÿÿÿÿ
%¬ÿÿÿÿÿÿÿÿÿÿÿÿ­pð§½zÕ¼ W:\6@¾
®unknown
ù¾ÎvWÀ]ú²àCòUÀ
lv¤fÀsÇÚx¤UÀakÑ9a©UÀ
lv¤fÀ
%ÿÿÿÿÿÿÿÿÿÿÿÿÿÿÿÿ¿
Â

ÿÿÿÿ
%ÿÿÿÿÿÿÿÿÿÿÿÿÿÿÿÿ¿
©¯ÿÿÿÿ
%°ÿÿÿÿÿÿÿÿÿÿÿÿÿÿÿÿ¿
±
tÇÚx¤UÀªÙNñ­WÀ
lv¤fÀ8£M^MÀ]ú²àCòUÀ¦HféÓÀ%%
%ÿÿÿÿÿÿÿÿ²ÿÿÿÿÀ
¥îÛB
%³ÿÿÿÿÿÿÿÿÿÿÿÿÀ
´%
%ÿÿÿÿÿÿÿÿÿÿÿÿÿÿÿÿtÇÚx¤UÀeú²àCòUÀ
lv¤fÀ¬ø9Ì¼ï?Gl²\À¿
%ÿÿÿÿÿÿÿÿÿÿÿÿÿÿÿÿÂ
Á
xÃ
ÿÿÿÿ
%µÿÿÿÿÿÿÿÿÿÿÿÿ¶Å
mlªìc4@Â
·unknown
õâÁü3°PÀªÙNñ­WÀ
lv¤fÀ8£M^MÀ¥ëz²RÖVÀ¦HféÓÀ%%%
%ÿÿÿÿÿÿÿÿÿÿÿÿÿÿÿÿÃ
¦îß%11-1%%%
%ÿÿÿÿÿÿÿÿÿÿÿÿÄ
A¦îß%1131085%%
%ÿÿÿÿÿÿÿÿ¸ÿÿÿÿÅ
¥îÛ½2
%ÿÿÿÿÿÿÿÿÿÿÿÿÿÿÿÿ8£M^MÀ¥ëz²RÖVÀ
lv¤fÀ%%
%ÿÿÿÿÿÿÿÿ¹ÿÿÿÿÇ
¥îÛô"%
%ÿÿÿÿÿÿÿÿÿÿÿÿÿÿÿÿæ]±6NAÀxÄ
¯WÀäÓW!ÀåëgP\í¿è%íJ§Á?íÁ2KÞ×¿%%
%ÿÿÿÿÿÿÿÿºÿÿÿÿÉ
¥îÛm	
%»ÿÿÿÿÿÿÿÿÿÿÿÿý¼ÿÿÿÿ½
¼a^À´­V¶ðUÀ7	Ãñº~À~HSÛZÀ@6YSÀ[´Pz}À%
%ÿÿÿÿÿÿÿÿÿÿÿÿÿÿÿÿ7l0Øßf<Àb¿=XÀ/èìmÀ{séc;)È¿ôu¨$@ï¿¸/Ýÿnº?;é«"kï¿¹¾xJÈ?%%%
%ÿÿÿÿÿÿÿÿÿÿÿÿË
E¦îß%1146691
%ÿÿÿÿÿÿÿÿÿÿÿÿÿÿÿÿ¾Î
¿À
ÿÿÿÿ
%ÿÿÿÿÿÿÿÿÿÿÿÿÿÿÿÿÁÂÎ
Ãÿÿÿÿ
%ÄÿÿÿÿÿÿÿÿÿÿÿÿÅ Ãz`¿ò<ú|Î$µ@Î
Æunknown
íÀÛP>^@óXôÚ)H@
lv¤fÀ5)àÿ	_@ç-ë3ó`K@
lv¤fÀ
%ÿÿÿÿÿÿÿÿÿÿÿÿÿÿÿÿÇÏ
Ò
ÿÿÿÿ
%ÿÿÿÿÿÿÿÿÿÿÿÿÿÿÿÿÏ
ÇÁÈ
ÿÿÿÿ
%ÉÿÿÿÿÿÿÿÿÿÿÿÿÿÿÿÿÏ
Ê
m5"í³Y@Z|Å	óÁH@lv¤fÀCÁÛP>^@Ñ)¹Ø P@º«ÁiÌÀ%%
%ÿÿÿÿÿÿÿÿËÿÿÿÿÐ
¥îÛ*
%ÌÿÿÿÿÿÿÿÿÿÿÿÿÐ
Í%
%ÿÿÿÿÿÿÿÿÿÿÿÿÿÿÿÿèÀÛP>^@º-ë3ó`K@
lv¤fÀ­ýçòè¿7+»hå?
%ÎÿÿÿÿÿÿÿÿÿÿÿÿÕ
­Éæ9½§ø{¡G 5@Ïunknown
m5"í³Y@ÑJþ¡)ÞM@lv¤fÀIÔ
CÒ\@Ñ)¹Ø P@{ÁOäÀ%%%
%ÿÿÿÿÿÿÿÿÿÿÿÿÿÿÿÿÓ
¦îß%11-1
%ÐÿÿÿÿÿÿÿÿÿÿÿÿÚ
Ó
ÿÿÿÿÑ
º]7÷­Y@ÑJþ¡)ÞM@lv¤fÀ\Ô
CÒ\@¦°@HéP@{ÁOäÀ%%%
%ÿÿÿÿÿÿÿÿÿÿÿÿÔ
L¦îß%1131061%%
%ÿÿÿÿÿÿÿÿÒÿÿÿÿÕ
¥îÛ¥2
%ÿÿÿÿÿÿÿÿÿÿÿÿÿÿÿÿIÔ
CÒ\@ÑJþ¡)ÞM@
lv¤fÀ
%ÿÿÿÿÿÿÿÿÿÿÿÿÿÿÿÿÓÔ×
¥
Õÿÿÿÿ
%Öÿÿÿÿÿÿÿÿÿÿÿÿ\§b¥Âs6@×
×unknown
Ü>®'òT@Z)¹Ø P@_ºuLôÀÒ5"í³Y@%ß! ²#S@{ÁOäÀ%%
%ÿÿÿÿÿÿÿÿØÿÿÿÿØ
¥îÛæ
%ÙÿÿÿÿÿÿÿÿÿÿÿÿÚ%
%ÿÿÿÿÿÿÿÿÿÿÿÿÿÿÿÿº]7÷­Y@°@HéP@
lv¤fÀú7¼sÉx?cÔOI4È¿aB
2lï?%%
%ÿÿÿÿÿÿÿÿÛÿÿÿÿÚ
¥îÛ<%
%ÿÿÿÿÿÿÿÿÿÿÿÿÿÿÿÿhÇ¢Z@&ñ O@º9@ÙÀ?X¿ÖXà?ÇÜ6bíê?Ò|VÄ?¸¡á¡PÒÒ?±Ô^½î¿%%%
%ÿÿÿÿÿÿÿÿÿÿÿÿÜ
Q¦îß%1146667%%%
%ÿÿÿÿÿÿÿÿÿÿÿÿÞ
S¦îß%1131250%%%
%ÿÿÿÿÿÿÿÿÿÿÿÿà
U¦îß%1168%%%
%ÿÿÿÿÿÿÿÿÿÿÿÿã
Z¦îß%1131254%%%
%ÿÿÿÿÿÿÿÿÿÿÿÿæ
\¦îß%1146806%%%
%ÿÿÿÿÿÿÿÿÿÿÿÿê
d¦îß%1149273%%
%ÿÿÿÿÿÿÿÿÜÿÿÿÿë
¥îÛâ1
%ÝÿÿÿÿÿÿÿÿÿÿÿÿÞß
%ÿÿÿÿÿÿÿÿÿÿÿÿÿÿÿÿàá÷
ë
âÿÿÿÿ%
%ÿÿÿÿÿÿÿÿÿÿÿÿÿÿÿÿ`|~2(ÊP@§©ZÑÒT@²ÐßÙ:ÀmÐÖvß¿V¼´ã? î3´ã?
%ÿÿÿÿÿÿÿÿÿÿÿÿÿÿÿÿ¶í
ãä·ÿÿÿÿ
%ÿÿÿÿÿÿÿÿÿÿÿÿÿÿÿÿí
µåæ
·ÿÿÿÿ
%çÿÿÿÿÿÿÿÿÿÿÿÿÿÿÿÿµ»
s|~2(ÊP@(vé:ÄS@_ºuLôÀÀ9¾U@£©ZÑÒT@Z´ôÖÀ%%
%ÿÿÿÿÿÿÿÿèÿÿÿÿî
¥îÛæ1%
%ÿÿÿÿÿÿÿÿÿÿÿÿÿÿÿÿs|~2(ÊP@£©ZÑÒT@¯ÐßÙ:ÀJÂÑ'â?J·ÀiÍ¿û¹säMé¿%%
%ÿÿÿÿÿÿÿÿéÿÿÿÿð
¥îÛ
%êÿÿÿÿÿÿÿÿÿÿÿÿë·ÿÿÿÿì
s|~2(ÊP@(vé:ÄS@_ºuLôÀÀ9¾U@£©ZÑÒT@Z´ôÖÀ%
%ÿÿÿÿÿÿÿÿÿÿÿÿÿÿÿÿí&æäU@d§=¿K¿S@æÇr¦#Ài]¶ìÍ?+²çî?´ôoæ¼¿ÂM#gÔÛ¿¦2¬öÐì¿%%%
%ÿÿÿÿÿÿÿÿÿÿÿÿó
k¦îß%115022
%íÿÿÿÿÿÿÿÿÿÿÿÿ)	0¯f.P¤=²ÞÀ¥ÚG3@ö
îunknown
49{I@'s¡ßW@nUº¯ØCÀQ÷]E
«J@U8]'Y@PÁË¯`À%%%
%ÿÿÿÿÿÿÿÿÿÿÿÿÿÿÿÿø
¦îß%11-1
%ïÿÿÿÿÿÿÿÿÿÿÿÿð
ø
ÿÿÿÿð
49{I@©ZÑÒT@nUº¯ØCÀw|~2(ÊP@U8]'Y@PÁË¯`À%%%
%ÿÿÿÿÿÿÿÿÿÿÿÿù
q¦îß%1138671%%%
%ÿÿÿÿÿÿÿÿÿÿÿÿû
v¦îß%1138686%%
%ÿÿÿÿÿÿÿÿñÿÿÿÿü
¥îÛr<
%òÿÿÿÿÿÿÿÿÿÿÿÿó J,g±=ü
TZÇTC@ôõunknown
&
y>@t9öÇkT[@Ç`ùÛÁQÀö¬?M@¶ó¯[@¥Åip>¨}À
%ÿÿÿÿÿÿÿÿÿÿÿÿÿÿÿÿ&
y>@¡9öÇkT[@¸`ùÛÁQÀ
%ÿÿÿÿÿÿÿÿÿÿÿÿÿÿÿÿö÷þ
Çøÿÿÿÿ
%ùÿÿÿÿÿÿÿÿÿÿÿÿ²ü
Úí
á{8@Æúunknown
&
y>@U8]'Y@PÁË¯`À6÷]E
«J@¡9öÇkT[@¸`ùÛÁQÀ%%%
%ÿÿÿÿÿÿÿÿÿÿÿÿÿÿÿÿ¦îß%11-1%%%
%ÿÿÿÿÿÿÿÿÿÿÿÿx¦îß%1138687%%%
%ÿÿÿÿÿÿÿÿÿÿÿÿz¦îß%115032%%%
%ÿÿÿÿÿÿÿÿÿÿÿÿ¦îß%114960%%
%ÿÿÿÿÿÿÿÿûÿÿÿÿ¥îÛZ
%üÿÿÿÿÿÿÿÿÿÿÿÿýÜÿÿÿÿþ
$º[@@6YSÀ:	Ãñº~ÀÛ©eø.`@¬Íç®JÀ º¡Ä}À
%ÿÿÿÿÿÿÿÿÿÿÿÿÿÿÿÿÿ
$º[@@6YSÀå÷ølÀÀì©eø.`@¼«Íç®JÀ[~pç}À%
%ÿÿÿÿÿÿÿÿÿÿÿÿÿÿÿÿtU´}j`@õ²îU¥HÀêÂÍ8Àåpðé?Ucr±â¿j7Uj±æ¤¿"UòòªØ±?ÅÚéìï¿%%%
%ÿÿÿÿÿÿÿÿÿÿÿÿÿÿÿÿ¦îß%11-1
%ÿÿÿÿÿÿÿÿÿÿÿÿÿÿÿÿÔÿÿÿÿ
%ÿÿÿÿÿÿÿÿÿÿÿÿÿÿÿÿÓÿÿÿÿ
%ÿÿÿÿÿÿÿÿÿÿÿÿÿÿÿÿÒÿÿÿÿ
%ÿÿÿÿÿÿÿÿÿÿÿÿÿÿÿÿÑÕ
ÿÿÿÿ
%ÿÿÿÿÿÿÿÿÿÿÿÿ	H'ëÜ5½
®©Z:í¸A@unknown
ÍæÁïmW@wr'ýMVÀ¸y{BÀÖ¥ICïkX@±­V¶ðUÀÚ`=Q~À
%ÿÿÿÿÿÿÿÿÿÿÿÿÿÿÿÿ
×ÿÿÿÿ
%ÿÿÿÿÿÿÿÿÿÿÿÿß]rë`X0@Öunknown
Ò©QY\@iì	Ï#TÀ º¡Ä}À§®»^@ÃGÑQÀ\´Pz}À
%ÿÿÿÿÿÿÿÿÿÿÿÿÿÿÿÿ
Ù
ÿÿÿÿ
%ÿÿÿÿÿÿÿÿÿÿÿÿè`
Ð»A½ÞÞ2\µyQ4@
unknown
q$º[@ì	Ï#TÀ%	Ãñº~ÀÒ©QY\@@6YSÀ\´Pz}À
%ÿÿÿÿÿÿÿÿÿÿÿÿÿÿÿÿÛ
Üÿÿÿÿ
%ÿÿÿÿÿÿÿÿÿÿÿÿÿÿÿÿÚ
Üÿÿÿÿ
%ÿÿÿÿÿÿÿÿÿÿÿÿÿÿÿÿÛÍ
$º[@@6YSÀ:	Ãñº~ÀÛ©eø.`@¬Íç®JÀ º¡Ä}À%%
%ÿÿÿÿÿÿÿÿÿÿÿÿ¥îÛ1
%ÿÿÿÿÿÿÿÿÿÿÿÿ
%ÿÿÿÿÿÿÿÿÿÿÿÿ×%
%ÿÿÿÿÿÿÿÿÿÿÿÿÿÿÿÿ¶$º[@Q@6YSÀ:	Ãñº~ÀÁKá?ºU¦§KÝ?wD¼¢Êlæ?
%ÿÿÿÿÿÿÿÿÿÿÿÿÿÿÿÿtâÿÿÿÿ
% ÿÿÿÿÿÿÿÿÿÿÿÿÿÿÿÿá!
F¦j?g@_IÍZ@Z[­ûêÀ17;Õ¡+@¯½ZÉ~Å\@XÞ=#J}À%%
%ÿÿÿÿÿÿÿÿ"ÿÿÿÿ¥îÛq0%
%ÿÿÿÿÿÿÿÿÿÿÿÿÿÿÿÿ07;Õ¡+@R.B[@	lZÀÝh¦í¿wZÑ¿ãkmä
Ñ¿%%%
%ÿÿÿÿÿÿÿÿÿÿÿÿ¦îß%1149183%%
%ÿÿÿÿÿÿÿÿ#ÿÿÿÿ¥îÛp0%
%ÿÿÿÿÿÿÿÿÿÿÿÿÿÿÿÿ´à\0úø@¯½ZÉ~Å\@XÞ=#J}ÀéÖ%B Ñ?ÿ·J"86Æ¿[>wö$Tî¿
%ÿÿÿÿÿÿÿÿÿÿÿÿÿÿÿÿé$%
êÿÿÿÿ
%ÿÿÿÿÿÿÿÿÿÿÿÿÿÿÿÿè&'
êÿÿÿÿ
%(ÿÿÿÿÿÿÿÿÿÿÿÿÿÿÿÿ)
-;Õ¡+@<.B[@×lZÀ&
y>@°a:ñK]@PÎg(2}À%%
%ÿÿÿÿÿÿÿÿ*ÿÿÿÿ¥îÛu0%
%ÿÿÿÿÿÿÿÿÿÿÿÿÿÿÿÿ&
y>@¡9öÇkT[@¸`ùÛÁQÀ¼'3úï¿P ÷6À¿ÄÀ4º£ ¿
%ÿÿÿÿÿÿÿÿÿÿÿÿÿÿÿÿ+,-
ÿÿÿÿ
%ÿÿÿÿÿÿÿÿÿÿÿÿÿÿÿÿ./ï0ÿÿÿÿ
%1ÿÿÿÿÿÿÿÿÿÿÿÿó°aÑù
=2/(ëéº&@3unknown
ödmíVÀ@";£ûS@
lv¤fÀ
ëF"Ô.TÀÒÄ©ñ+T@
lv¤fÀ
%ÿÿÿÿÿÿÿÿÿÿÿÿÿÿÿÿX/4
ñÿÿÿÿ
%5ÿÿÿÿÿÿÿÿÿÿÿÿÿÿÿÿ6
ëF"Ô.TÀÏÄ©ñ+T@
lv¤fÀÞÿ[GRÀ!¨5.ÃT@!LôÀ%%
%ÿÿÿÿÿÿÿÿ7ÿÿÿÿ¥îÛT
%8ÿÿÿÿÿÿÿÿÿÿÿÿï9%
%ÿÿÿÿÿÿÿÿÿÿÿÿÿÿÿÿÞÿ[GRÀ!¨5.ÃT@
lv¤fÀºØ
çî¿Æªr¬Ó¿%%%
%ÿÿÿÿÿÿÿÿÿÿÿÿ¦îß%1131105%%
%ÿÿÿÿÿÿÿÿ:ÿÿÿÿ¥îÛÐ2
%ÿÿÿÿÿÿÿÿÿÿÿÿÿÿÿÿßÿ[GRÀ!¨5.ÃT@
lv¤fÀ
%ÿÿÿÿÿÿÿÿÿÿÿÿÿÿÿÿ;<!ù=ÿÿÿÿ
%>ÿÿÿÿÿÿÿÿÿÿÿÿ)û'ÆFnú4@ø?unknown
!Gp	ÞRÀkvY'>T@!LôÀö±`®LÀêýûg½LW@¡¥Ó®·ëÀ%%
%ÿÿÿÿÿÿÿÿ@ÿÿÿÿ"¥îÛS#
%AÿÿÿÿÿÿÿÿÿÿÿÿBC%
%ÿÿÿÿÿÿÿÿÿÿÿÿÿÿÿÿ,Gp	ÞRÀivY'>T@!LôÀQ¹2Q'â?A6ÂílÔ?¥´zÎJè¿%%%
%ÿÿÿÿÿÿÿÿÿÿÿÿ$¦îß%1146712
%ÿÿÿÿÿÿÿÿÿÿÿÿÿÿÿÿÿ&DE:ÿÿÿÿ
%ÿÿÿÿÿÿÿÿÿÿÿÿÿÿÿÿ&þF
:ÿÿÿÿ%%
%ÿÿÿÿÿÿÿÿGÿÿÿÿ'¥îÛÔ"%
%ÿÿÿÿÿÿÿÿÿÿÿÿÿÿÿÿÍÄ	ÝAÀA®àoXY@À@5íÀ¿Ãæí¿3æc[ËÖ¿ùÑ¤è?%%%
%ÿÿÿÿÿÿÿÿÿÿÿÿ(¦îß%1134943%%
%ÿÿÿÿÿÿÿÿHÿÿÿÿ)¥îÛÿ7
%ÿÿÿÿÿÿÿÿÿÿÿÿÿÿÿÿö±`®LÀêýûg½LW@¡¥Ó®·ëÀ%%%
%ÿÿÿÿÿÿÿÿÿÿÿÿ.¦îß%112500
%ÿÿÿÿÿÿÿÿÿÿÿÿÿÿÿÿ=0ÿF¬ÿÿÿÿ%%
%ÿÿÿÿÿÿÿÿIÿÿÿÿ1¥îÛÒ"
%JÿÿÿÿÿÿÿÿÿÿÿÿK%
%ÿÿÿÿÿÿÿÿÿÿÿÿÿÿÿÿ¢<|eLCÀcjY@J?,©UÀ¼cZ¤YÃ?×]$ø©¿Ù¦%"Iï¿%%
%ÿÿÿÿÿÿÿÿLÿÿÿÿ3¥îÛÖ"%
%ÿÿÿÿÿÿÿÿÿÿÿÿÿÿÿÿ<|eLCÀcjY@J?,©UÀOAñª2{ã?úÉ³³4 ?§ÊÄÍ]é¿%%
%ÿÿÿÿÿÿÿÿMÿÿÿÿ5¥îÛ\	
%NÿÿÿÿÿÿÿÿÿÿÿÿO?ÿÿÿÿP
<|eLCÀcjY@øbÿÀË1Ñ$M6À(EðéíY@+?,©UÀ%
%ÿÿÿÿÿÿÿÿÿÿÿÿÿÿÿÿt*¥¨4ÀpíCZ@p¦ò=«EÀCß(*§PÂ¿j/ ï?p»d
²¿ãÔm/êFÜ¿´c÷K
µì?%%%
%ÿÿÿÿÿÿÿÿÿÿÿÿ9«¦îß%112402%%%
%ÿÿÿÿÿÿÿÿÿÿÿÿÿÿÿÿ:¦îß%11-1
%ÿÿÿÿÿÿÿÿÿÿÿÿÿÿÿÿQR=
Sÿÿÿÿ
%TÿÿÿÿÿÿÿÿÿÿÿÿU¢éQ¼JµEV?6@=Vunknown
¥ð~¨pÓMÀ's¡ßW@J?,©UÀ~<|eLCÀµcjY@VUº¯ØCÀ
%ÿÿÿÿÿÿÿÿÿÿÿÿÿÿÿÿW>
Xÿÿÿÿ
%YÿÿÿÿÿÿÿÿÿÿÿÿÝ«ùÔî¼AI¤0@>Zunknown
<|eLCÀcjY@
¬±pÀ¶
çyèw6À(EðéíY@+?,©UÀ%%%
%ÿÿÿÿÿÿÿÿÿÿÿÿÿÿÿÿ?¦îß%11-1%%%
%ÿÿÿÿÿÿÿÿÿÿÿÿ@¯¦îß%1134819%%
%ÿÿÿÿÿÿÿÿ[ÿÿÿÿA¥îÛ8
%ÿÿÿÿÿÿÿÿÿÿÿÿÿÿÿÿçyèw6ÀEðéíY@
¬±pÀ%%%
%ÿÿÿÿÿÿÿÿÿÿÿÿC°¦îß%1134945
%ÿÿÿÿÿÿÿÿÿÿÿÿÿÿÿÿWE
Xÿÿÿÿ
%\ÿÿÿÿÿÿÿÿÿÿÿÿAjOR5¤©%=]£iêM#9@E^unknown
S	|Ý6ÀEðéíY@
¬±pÀM
çyèw6Às.B[@ÖlZÀ
%ÿÿÿÿÿÿÿÿÿÿÿÿÿÿÿÿ_`F
aÿÿÿÿ
%bÿÿÿÿÿÿÿÿÿÿÿÿ]àä
½j	Lbêú¸>@Fcunknown
S	|Ý6À#ÝÚ¥¥Y@)x²cÀ«cB«¶(Às.B[@ÓlZÀ%%%
%ÿÿÿÿÿÿÿÿÿÿÿÿÿÿÿÿG¦îß%11-1%%%
%ÿÿÿÿÿÿÿÿÿÿÿÿHµ¦îß%1134946%%%
%ÿÿÿÿÿÿÿÿÿÿÿÿJ·¦îß%112501%%
%ÿÿÿÿÿÿÿÿdÿÿÿÿK¥îÛ¿	
%eÿÿÿÿÿÿÿÿÿÿÿÿfaÿÿÿÿg
S	|Ý6À#ÝÚ¥¥Y@)x²cÀ«cB«¶(À.B[@TlZÀ%
%ÿÿÿÿÿÿÿÿÿÿÿÿÿÿÿÿ{9±DuF&À§EïU[@ÂäJþ+À,³Æð"? 0Aï?3¡µÇ:Ë¿Üß8¸ï¿à>èÀ¿%%%
%ÿÿÿÿÿÿÿÿÿÿÿÿNº¦îß%1134800%%
%ÿÿÿÿÿÿÿÿhÿÿÿÿO¥îÛô7
%iÿÿÿÿÿÿÿÿÿÿÿÿjôÙo"½Oz¬á@klunknown
pkf$kU"ÀX¶RãöX@­JÿkÀTpÀfâ1óY@êZ#vNÀ
%ÿÿÿÿÿÿÿÿÿÿÿÿÿÿÿÿpkf$kU"Àfâ1óY@ªJÿkÀ
%ÿÿÿÿÿÿÿÿÿÿÿÿÿÿÿÿ)P`m+ÿÿÿÿ
%ÿÿÿÿÿÿÿÿÿÿÿÿÿÿÿÿP(no+ÿÿÿÿ
%ÿÿÿÿÿÿÿÿÿÿÿÿÿÿÿÿ6]Pº
7ÿÿÿÿ
%pÿÿÿÿÿÿÿÿÿÿÿÿÿÿÿÿPq
øÍÏG9)Àqfâ1óY@)x²cÀpkf$kU"À¹_IÍZ@&[­ûêÀ%%%
%ÿÿÿÿÿÿÿÿÿÿÿÿS¿¦îß%112510%%
%ÿÿÿÿÿÿÿÿrÿÿÿÿT¥îÛÈ	
%sÿÿÿÿÿÿÿÿÿÿÿÿtuÿÿÿÿv
këøØQÀ-ÅwrrXÀ½¬ðó;]À·¬JÀ3Ë®+VÀû¶Ç'XÀ
%wÿÿÿÿÿÿÿÿÿÿÿÿÿÿÿÿxT
jìÀØ¾²ÂY@å6û÷ÎHÀÀ½`_ÀÌ]SeY@jw·¦À%
%ÿÿÿÿÿÿÿÿÿÿÿÿÿÿÿÿÛ×?ÊÊYÀI¿vvY@jÙÎ´À¹]N Í¿ä£°w<î?2²Rþ8Î¿ÈëYm§ç¿fÓG@+æ?%%%
%ÿÿÿÿÿÿÿÿÿÿÿÿÿÿÿÿU¦îß%11-1
%ÿÿÿÿÿÿÿÿÿÿÿÿÿÿÿÿyz{|
Uÿÿÿÿ%%
%ÿÿÿÿÿÿÿÿ}ÿÿÿÿY¥îÛB#%
%ÿÿÿÿÿÿÿÿÿÿÿÿÿÿÿÿ!Gp	ÞRÀkvY'>T@!LôÀÿ|§k³?^ÂÙ»ëMÂ?AãÞóï¿%%%
%ÿÿÿÿÿÿÿÿÿÿÿÿ[É¦îß%115031
%ÿÿÿÿÿÿÿÿÿÿÿÿÿÿÿÿ]*~
7ÿÿÿÿ
%ÿÿÿÿÿÿÿÿÿÿÿÿÿÿÿÿ];
ò¬cB«¶(Àqfâ1óY@#äÀ½`_À6ÙJÃàËY@©JÿkÀ%%
%ÿÿÿÿÿÿÿÿÿÿÿÿ^¥îÛË"%
%ÿÿÿÿÿÿÿÿÿÿÿÿÿÿÿÿq¬cB«¶(ÀÝÚ¥¥Y@%x²cÀ°üOU=Ýï?Ða ¶³?á­Ù«¿%%
%ÿÿÿÿÿÿÿÿÿÿÿÿ`¥îÛU	
%ÿÿÿÿÿÿÿÿÿÿÿÿ7ÿÿÿÿ
ò¬cB«¶(Àqfâ1óY@#äÀ½`_À6ÙJÃàËY@©JÿkÀ%
%ÿÿÿÿÿÿÿÿÿÿÿÿÿÿÿÿ
íNÔmÀ
ÊqÛY@uÂßÀ+}ú·´¿#yR¢Jï?Óî
TÁ¿£¥`ë¿¸ÆbIà?%%%
%ÿÿÿÿÿÿÿÿÿÿÿÿcÑ¦îß%1148028%%
%ÿÿÿÿÿÿÿÿÿÿÿÿd¥îÛ¾"
%ÿÿÿÿÿÿÿÿÿÿÿÿ
%ÿÿÿÿÿÿÿÿÿÿÿÿÿÿÿÿ~Bdÿÿÿÿ%
%ÿÿÿÿÿÿÿÿÿÿÿÿÿÿÿÿè¼`_À3éÊWX@ÅS>gÀþÝ5±<ÅÕ¶~Ì¿å?á"yç¿
%ÿÿÿÿÿÿÿÿÿÿÿÿÿÿÿÿCf@d
Dÿÿÿÿ
%ÿÿÿÿÿÿÿÿÿÿÿÿÿÿÿÿfBDÿÿÿÿ
%ÿÿÿÿÿÿÿÿÿÿÿÿÿÿÿÿC
À½`_À3éÊWX@%äÀ ÅqTÁÞ?6ÙJÃàËY@ÅS>gÀ%%
%ÿÿÿÿÿÿÿÿÿÿÿÿg¥îÛ1%
%ÿÿÿÿÿÿÿÿÿÿÿÿÿÿÿÿ0·qTÁÞ?hfâ1óY@«JÿkÀÎ3JWEOæ¿P];°0Â?7VÅøK|æ¿%%%
%ÿÿÿÿÿÿÿÿÿÿÿÿkÙ¦îß%114951%%
%ÿÿÿÿÿÿÿÿÿÿÿÿl¥îÛQ
%ÿÿÿÿÿÿÿÿÿÿÿÿ;ÿÿÿÿ
À½`_ÀíC°XZ@
%­ìÐÀØÁj?g@½_IÍZ@!£ý÷dÀ
%ÿÿÿÿÿÿÿÿÿÿÿÿÿÿÿÿl
À½`_À×ëÒâY@#eNÀØÃj?g@¹_IÍZ@&[­ûêÀ%
%ÿÿÿÿÿÿÿÿÿÿÿÿÿÿÿÿjÜè-;@i·c=öZ@`Ë&mAvÀCÚíÈ?z*I¥×í?ÍGpSÓ¿pû#Ìüë¿y&àÆá¿%%%
%ÿÿÿÿÿÿÿÿÿÿÿÿoÝ¦îß%1149178%%
%ÿÿÿÿÿÿÿÿÿÿÿÿp¥îÛe0
%ÿÿÿÿÿÿÿÿÿÿÿÿ%
%ÿÿÿÿÿÿÿÿÿÿÿÿÿÿÿÿÀ½`_À@l×Z@=£ý÷dÀSôÏ?»/nÛÏ?¤ýùí?
%ÿÿÿÿÿÿÿÿÿÿÿÿÿÿÿÿrQ
ÿÿÿÿ
%ÿÿÿÿÿÿÿÿÿÿÿÿ7	Ô.î¼N,ÎbíÈ"!@runknown
À½`_À@l×Z@&[­ûêÀå¿j?g@½_IÍZ@!£ý÷dÀ
%ÿÿÿÿÿÿÿÿÿÿÿÿÿÿÿÿ sp
¡ÿÿÿÿ%%%
%ÿÿÿÿÿÿÿÿÿÿÿÿÿÿÿÿu¦îß%11-1
%¢ÿÿÿÿÿÿÿÿÿÿÿÿ£uÿÿÿÿ¤
À½`_À@l×Z@&[­ûêÀ´à\0úø@¯½ZÉ~Å\@XÞ=#J}À%%%
%ÿÿÿÿÿÿÿÿÿÿÿÿvà¦îß%1138585%%
%ÿÿÿÿÿÿÿÿ¥ÿÿÿÿw¥îÛ¿<
%¦ÿÿÿÿÿÿÿÿÿÿÿÿ§@·Êlº=w[íX%@Y¨unknown
°°+6~Ñ?sfâ1óY@ªJÿkÀ³qTÁÞ?ØëÒâY@#eNÀ
%ÿÿÿÿÿÿÿÿÿÿÿÿÿÿÿÿP³qTÁÞ?fâ1óY@ªJÿkÀ
%ÿÿÿÿÿÿÿÿÿÿÿÿÿÿÿÿ©ªyW«ÿÿÿÿ
%ÿÿÿÿÿÿÿÿÿÿÿÿÿÿÿÿ¬z[
Jÿÿÿÿ
%­ÿÿÿÿÿÿÿÿÿÿÿÿ§`ºd
½ã°ìC¶&@z®unknown
°°+6~Ñ?×ëÒâY@#eNÀØÃj?g@¹_IÍZ@&[­ûêÀ%%%
%ÿÿÿÿÿÿÿÿÿÿÿÿÿÿÿÿ{¦îß%11-1%%%
%ÿÿÿÿÿÿÿÿÿÿÿÿ|â¦îß%1138583%%%
%ÿÿÿÿÿÿÿÿÿÿÿÿ~ä¦îß%114948%%
%ÿÿÿÿÿÿÿÿ¯ÿÿÿÿ¥îÛN%
%ÿÿÿÿÿÿÿÿÿÿÿÿÿÿÿÿmCW-C@D¬½Z@@gÀrYº1uÕÔ¿çÆ£ýí?ßáÚAÀ¿©§Â÷Ö¿~{çMÞí?%%%
%ÿÿÿÿÿÿÿÿÿÿÿÿç¦îß%115038%%
%ÿÿÿÿÿÿÿÿ°ÿÿÿÿ¥îÛ¨
%±ÿÿÿÿÿÿÿÿÿÿÿÿ²³ÿÿÿÿ´
JÚûZO@ýâó¯uWÀ T4Öo[Ày$ï6QS@>ä¥+TÀïÈ³2¦øWÀ
%µÿÿÿÿÿÿÿÿÿÿÿÿÿÿÿÿ¶
 e R@ýâó¯uWÀT4Öo[ÀÐ',V@iä¥+TÀòÈ³2¦øWÀ%
%ÿÿÿÿÿÿÿÿÿÿÿÿÿÿÿÿ,0@ðcW@QÅOWÎVÀüãíT·\À¤¿]mÐÑ?ÏvbRè¿÷(Y[pâ?2«ÞPî¿cúçÙ¬ËÕ¿%%%
%ÿÿÿÿÿÿÿÿÿÿÿÿÿÿÿÿ¦îß%11-1
%ÿÿÿÿÿÿÿÿÿÿÿÿÿÿÿÿ·¸¹ºÿÿÿÿ
%ÿÿÿÿÿÿÿÿÿÿÿÿÿÿÿÿi·»èÿÿÿÿ
%ÿÿÿÿÿÿÿÿÿÿÿÿÿÿÿÿh¼½èÿÿÿÿ
%ÿÿÿÿÿÿÿÿÿÿÿÿÿÿÿÿ¾¿k
Àÿÿÿÿ
%ÁÿÿÿÿÿÿÿÿÿÿÿÿÂ6kÙÚ¼Ã=¤}§+2@Äunknown
²ÿ¹?F@-ÅwrrXÀ½¬ðó;]ÀÞIÆOI@1ìýVSWÀ3Y÷oYÀ
%ÿÿÿÿÿÿÿÿÿÿÿÿÿÿÿÿÅxm/ÿÿÿÿ
%Æÿÿÿÿÿÿÿÿÿÿÿÿebe=rCÙ#;@lÇunknown
À`_À¶{n|Ý	Y@ß6û÷ÎHÀÀ½`_ÀÌ]SeY@lw·¦À
%ÿÿÿÿÿÿÿÿÿÿÿÿÿÿÿÿo{È
pÿÿÿÿ
%ÿÿÿÿÿÿÿÿÿÿÿÿÿÿÿÿnÉÊ
pÿÿÿÿ
%ËÿÿÿÿÿÿÿÿÿÿÿÿÿÿÿÿÌ
o¾`_À^¶RãöX@ìZ#vNÀ¡:á±9õ¿º{n|Ý	Y@Tù[>À%%
%ÿÿÿÿÿÿÿÿÍÿÿÿÿ¥îÛ1
%ÎÿÿÿÿÿÿÿÿÿÿÿÿÏ%
%ÿÿÿÿÿÿÿÿÿÿÿÿÿÿÿÿr¾`_Àº{n|Ý	Y@Ý6û÷ÎHÀðá[ú¦Eê?ýÿ£E4¬¿<xv1/â?
%ÿÿÿÿÿÿÿÿÿÿÿÿÿÿÿÿuÐÑvÿÿÿÿ
%ÿÿÿÿÿÿÿÿÿÿÿÿÿÿÿÿtÒÓ
vÿÿÿÿ
%ÔÿÿÿÿÿÿÿÿÿÿÿÿÿÿÿÿtÕ
À½`_À¤ø~Z<Y@­PLÒj(À`E°+6~Ñ?ØëÒâY@
#eNÀ%%
%ÿÿÿÿÿÿÿÿÖÿÿÿÿ¥îÛ1
%×ÿÿÿÿÿÿÿÿÿÿÿÿØ%
%ÿÿÿÿÿÿÿÿÿÿÿÿÿÿÿÿÇÔþ=À¶ø~Z<Y@ªPLÒj(À»8:sPé¿:´.Ì?øbö93Gâ?
%ÿÿÿÿÿÿÿÿÿÿÿÿÿÿÿÿ{ÙÚ|ÿÿÿÿ
%ÿÿÿÿÿÿÿÿÿÿÿÿÿÿÿÿznÈ|ÿÿÿÿ
%ÛÿÿÿÿÿÿÿÿÿÿÿÿÿÿÿÿÜ
`R»*q¥À^¶RãöX@êZ#vNÀ4:á±9õ¿»ø~Z<Y@¬PLÒj(À%%
%ÿÿÿÿÿÿÿÿÝÿÿÿÿ¥îÛ}1%
%ÿÿÿÿÿÿÿÿÿÿÿÿÿÿÿÿ×P»*q¥ÀÙ¾²ÂY@Tù[>À¹´£Â?þð¹ïÔ?®Ð2­î?%%%
%ÿÿÿÿÿÿÿÿÿÿÿÿï¦îß%1138689%%
%ÿÿÿÿÿÿÿÿÞÿÿÿÿ¥îÛ»<
%ÿÿÿÿÿÿÿÿÿÿÿÿÿÿÿÿ`R»*q¥ÀÜ¾²ÂY@Tù[>À%%
%ÿÿÿÿÿÿÿÿßÿÿÿÿ¥îÛ÷7
%àÿÿÿÿÿÿÿÿÿÿÿÿ@sÛªÈh½ás¢RoÈc@âãunknown
Yû½ÁÀ²ø~Z<Y@­PLÒj(ÀÀ½`_ÀÓ]SeY@hw·¦À
%ÿÿÿÿÿÿÿÿÿÿÿÿÿÿÿÿÀ½`_ÀÇ]SeY@lw·¦À%%%
%ÿÿÿÿÿÿÿÿÿÿÿÿò¦îß%1186%%%
%ÿÿÿÿÿÿÿÿÿÿÿÿÿÿÿÿ¦îß%11-1
%ÿÿÿÿÿÿÿÿÿÿÿÿÿÿÿÿäåæÿÿÿÿ
%ÿÿÿÿÿÿÿÿÿÿÿÿÿÿÿÿçèóÿÿÿÿ
%ÿÿÿÿÿÿÿÿÿÿÿÿÿÿÿÿéêóÿÿÿÿ
%ÿÿÿÿÿÿÿÿÿÿÿÿÿÿÿÿä
ÿÿÿÿ
%ëÿÿÿÿÿÿÿÿÿÿÿÿìí¯¬ù£4@îunknown
³³¯Î2À11Çás¸A@YS»S@b¡¹êÏ¹$ÀH?KFubH@eÁÙ}j2@
%ÿÿÿÿÿÿÿÿÿÿÿÿÿÿÿÿïð
ñÿÿÿÿ
%òÿÿÿÿÿÿÿÿÿÿÿÿðb¤(IÊ¼µãMû6!@óunknown
R FJï+ÀÆÓ§0&»U@N4©D¥'@
/¸*À	ÀôÑÚW@[(J ¾)@
%ÿÿÿÿÿÿÿÿÿÿÿÿÿÿÿÿôõÿÿÿÿ
%ÿÿÿÿÿÿÿÿÿÿÿÿÿÿÿÿö÷ÿÿÿÿ
%øÿÿÿÿÿÿÿÿÿÿÿÿÿÿÿÿù
ZRÿ¸uÕ6Àd«P@æZ(J ¾)@örà	'ÀàÝ1$W@Fù8@%%
%ÿÿÿÿÿÿÿÿúÿÿÿÿ¥îÛ
%ûÿÿÿÿÿÿÿÿÿÿÿÿü%
%ÿÿÿÿÿÿÿÿÿÿÿÿÿÿÿÿörà	'ÀàÝ1$W@Fù8@D´_ø¶Ç¿@H)oMÛ¿5DvTì¿
%ÿÿÿÿÿÿÿÿÿÿÿÿÿÿÿÿýþ
ÿÿÿÿ
%ÿÿÿÿÿÿÿÿÿÿÿÿÿÿÿÿÿÿÿÿÿ
%ÿÿÿÿÿÿÿÿÿÿÿÿÿÿÿÿ
BÝÅî ÀZh.þP@_ôÒd9@KI!RÀ=¢'U@èÚq5@%%
%ÿÿÿÿÿÿÿÿÿÿÿÿ¥îÛ
%ÿÿÿÿÿÿÿÿÿÿÿÿ %
%ÿÿÿÿÿÿÿÿÿÿÿÿÿÿÿÿLI!RÀ=¢'U@Àá"&@yæ|M­¿ni×Ó½Æá¿Û}ê?%%
%ÿÿÿÿÿÿÿÿÿÿÿÿ ¥îÛ%
%ÿÿÿÿÿÿÿÿÿÿÿÿÿÿÿÿ©InírÀOàR©ÉfT@Ñ:C5@ãýù[MË¿íº]Ü:ï¿¨ð´Â4§?%%
%ÿÿÿÿÿÿÿÿÿÿÿÿ¢¥îÛW
%ÿÿÿÿÿÿÿÿÿÿÿÿ	
ÿÿÿÿ
ö³¥¦ÕØ2À1PXÝ¸H@	Ü«IÂG@6ÌÇÞé"ÀÛª=Ü¦P@fÉzâ§I@%
%ÿÿÿÿÿÿÿÿÿÿÿÿÿÿÿÿß»(çù"Àî3Ú??S@B$¿*¨$@Îógª$ï¿Õ¦¾C7°Ë?Êýÿä³?`´?Áz1ææï?
%ÿÿÿÿÿÿÿÿÿÿÿÿÿÿÿÿ
¤ 
ÿÿÿÿ
%ÿÿÿÿÿÿÿÿÿÿÿÿ+xnÁÏpä@¤unknown
)ßï Àp ÷JX@»¾DB$@
ÔI"ÀÕøËoZ@:/i0+@
%ÿÿÿÿÿÿÿÿÿÿÿÿÿÿÿÿ¥¢Ïÿÿÿÿ
%ÿÿÿÿÿÿÿÿÿÿÿÿ¤	ô¯À¼ÐÐ-y)@¡unknown
)ßï À=¢'U@»¾DB$@KI!RÀp ÷JX@Àá"&@%%%
%ÿÿÿÿÿÿÿÿÿÿÿÿÿÿÿÿ¦¦îß%11-1%%%
%ÿÿÿÿÿÿÿÿÿÿÿÿ§ý¦îß%1131366%%%
%ÿÿÿÿÿÿÿÿÿÿÿÿ©ÿ¦îß%11142%%
%ÿÿÿÿÿÿÿÿÿÿÿÿª¥îÛ
%ÿÿÿÿÿÿÿÿÿÿÿÿÿÿÿÿ
¶
/¸*ÀÀôÑÚW@l<=Aq@)ßï Ào£ÂÈÄX@Q4©D¥'@%
%ÿÿÿÿÿÿÿÿÿÿÿÿÿÿÿÿ7¹ÍÈèÀ+jâlT@r7Òæ·þ"@Z|ÿXñQî¿#îy»Üe¯¿nî~Ô?Å=ì[¿°¿&Y^åîï?%%%
%ÿÿÿÿÿÿÿÿÿÿÿÿ­¦îß%1131357%%
%ÿÿÿÿÿÿÿÿÿÿÿÿ®¥îÛW3
%ÿÿÿÿÿÿÿÿÿÿÿÿÿÿÿÿw¿H_1õ$ÀÜ]pMªT@ã7=!êpH@
%ÿÿÿÿÿÿÿÿÿÿÿÿÿÿÿÿÇ°­
ÿÿÿÿ
%ÿÿÿÿÿÿÿÿÿÿÿÿ®ªÇÀaè¼p¡¨43@° unknown
kQ;v0ÀL±~#P@ã7=!êpH@w¿H_1õ$ÀÜ]pMªT@7¹ÎH@
%ÿÿÿÿÿÿÿÿÿÿÿÿÿÿÿÿ!ô±¯
"ÿÿÿÿ
%#ÿÿÿÿÿÿÿÿÿÿÿÿÌÆÁÉC@±$unknown
fQ;v0ÀL±~#P@Fù8@örà	'ÀzàÝ1$W@7¹ÎH@%%%
%ÿÿÿÿÿÿÿÿÿÿÿÿÿÿÿÿ²¦îß%11-1
%%ÿÿÿÿÿÿÿÿÿÿÿÿ&²ÿÿÿÿ'
kQ;v0ÀL±~#P@Fù8@w¿H_1õ$ÀzàÝ1$W@7¹ÎH@%%%
%ÿÿÿÿÿÿÿÿÿÿÿÿ³¦îß%1131347%%%
%ÿÿÿÿÿÿÿÿÿÿÿÿµ¦îß%11134%%
%ÿÿÿÿÿÿÿÿ(ÿÿÿÿ·¥îÛ
%)ÿÿÿÿÿÿÿÿÿÿÿÿ*%
%ÿÿÿÿÿÿÿÿÿÿÿÿÿÿÿÿ
/¸*ÀÀôÑÚW@N4©D¥'@ô3<Ñ¶½?ä'X¹Ë¿wQÏï?
%ÿÿÿÿÿÿÿÿÿÿÿÿÿÿÿÿ¸¸+,
¹ÿÿÿÿ
%ÿÿÿÿÿÿÿÿÿÿÿÿÿÿÿÿ¸·Ü-¹ÿÿÿÿ
%.ÿÿÿÿÿÿÿÿÿÿÿÿÿÿÿÿ¸/

/¸*ÀÀôÑÚW@Ð÷É³u@£ysÈ&ÀÕw{Y@ÇçM«+@%%
%ÿÿÿÿÿÿÿÿ0ÿÿÿÿ¹¥îÛW%
%ÿÿÿÿÿÿÿÿÿÿÿÿÿÿÿÿ
/¸*À	ÀôÑÚW@H4©D¥'@ ý"ÃËÌ?Bm¿Pqìí?¡¡GÑ?%%
%ÿÿÿÿÿÿÿÿ1ÿÿÿÿ»¥îÛ%
%ÿÿÿÿÿÿÿÿÿÿÿÿÿÿÿÿSäü¢
'Àö6îÒV@_8÷ç9@~=ÙÏï?/W¼ðÇ¿®ÉÃÍ5Ä¿¹ b¤ä?±aa¹sè¿
%ÿÿÿÿÿÿÿÿÿÿÿÿÿÿÿÿ23¾¿
4ÿÿÿÿ
%5ÿÿÿÿÿÿÿÿÿÿÿÿ`ü¯ìÐ<¶	òôæyÇ:@¾6unknown
¢:(³Å"À´ì$kS@èÚq5@ó>¢)ãÀ¤)¨|T@;$®îG@%%%
%ÿÿÿÿÿÿÿÿÿÿÿÿÿÿÿÿ¿¦îß%11-1%%%
%ÿÿÿÿÿÿÿÿÿÿÿÿÀ¦îß%1131299%%%
%ÿÿÿÿÿÿÿÿÿÿÿÿÂ¦îß%1192%%
%ÿÿÿÿÿÿÿÿ7ÿÿÿÿÃ¥îÛV%
%ÿÿÿÿÿÿÿÿÿÿÿÿÿÿÿÿÏ"îç:ÀgiMý=S@¤>ÿý2@s$3ï¿Â;xÖÊ?UàX*ýÛ²¿CÈ¾I³¿#>·èï?
%ÿÿÿÿÿÿÿÿÿÿÿÿÿÿÿÿ89ÆÆ:ÿÿÿÿ
%;ÿÿÿÿÿÿÿÿÿÿÿÿ<w
@Ù<¶	ÏEÔq/@Å=unknown
6ÌÇÞé"ÀÈª=Ü¦P@;$®îG@:(³Å"À¤)¨|T@fÉzâ§I@
%ÿÿÿÿÿÿÿÿÿÿÿÿÿÿÿÿ¬ÇÈ
ÿÿÿÿ
%>ÿÿÿÿÿÿÿÿÿÿÿÿ<[î¹¨û¼®r´@8ÊD0@Ç?unknown
~¿H_1õ$ÀÉª=Ü¦P@ã7=!êpH@6ÌÇÞé"ÀÜ]pMªT@fÉzâ§I@%%%
%ÿÿÿÿÿÿÿÿÿÿÿÿÿÿÿÿÈ¦îß%11-1
%@ÿÿÿÿÿÿÿÿÿÿÿÿAÈÿÿÿÿB
~¿H_1õ$ÀÈª=Ü¦P@;$®îG@:(³Å"ÀÞ]pMªT@fÉzâ§I@%%%
%ÿÿÿÿÿÿÿÿÿÿÿÿÉ¦îß%1131352%%%
%ÿÿÿÿÿÿÿÿÿÿÿÿË¦îß%11135%%
%ÿÿÿÿÿÿÿÿCÿÿÿÿÌ¥îÛ
%DÿÿÿÿÿÿÿÿÿÿÿÿEFÿÿÿÿG

/¸*À*Øûh¨U@»¾DB$@)ßï Àp ÷JX@Q4©D¥'@
%HÿÿÿÿÿÿÿÿÿÿÿÿÿÿÿÿÌ
ÛÅÈç(À=¢'U@»¾DB$@<I!RÀp ÷JX@Àá"&@%
%ÿÿÿÿÿÿÿÿÿÿÿÿÿÿÿÿz³õ@ÀÈn×3ÎT@0ëbÁDÛ&@ -¶¿ÃC´·´? Y³¥&Åï?Pè_è¤å?² Öç?%%%
%ÿÿÿÿÿÿÿÿÿÿÿÿÏ¦îß%1189%%
%ÿÿÿÿÿÿÿÿIÿÿÿÿÐ¥îÛS
%JÿÿÿÿÿÿÿÿÿÿÿÿKÿÿÿÿL
d¡¹êÏ¹$À01Çás¸A@LAh©@ñÎ}!ÀËqØlñK@cu{Í3@
%MÿÿÿÿÿÿÿÿÿÿÿÿÿÿÿÿNÐ
c¡¹êÏ¹$À01Çás¸A@eÁÙ}j2@8ÝùÜ4!ÀËqØlñK@?õ¾=@@%
%ÿÿÿÿÿÿÿÿÿÿÿÿÿÿÿÿß&ò;!%ÀS­h¯@@5ß<1@P=X;Eáï¿¦Vªµ?²â
®@?Þ#ù[R?ößW£þï?%%%
%ÿÿÿÿÿÿÿÿÿÿÿÿÿÿÿÿÑ¦îß%11-1
%ÿÿÿÿÿÿÿÿÿÿÿÿÿÿÿÿOPQRÑÿÿÿÿ
%ÿÿÿÿÿÿÿÿÿÿÿÿÿÿÿÿÙÔST ÿÿÿÿ
%ÿÿÿÿÿÿÿÿÿÿÿÿÿÿÿÿÔØUV ÿÿÿÿ
%ÿÿÿÿÿÿÿÿÿÿÿÿÿÿÿÿWNÔÛ
Ôÿÿÿÿ
%XÿÿÿÿÿÿÿÿÿÿÿÿYZ~Öt35@Ô[unknown
J¨WÁ¯#Àr¡§¨8C@cu{Í3@8ÝùÜ4!ÀËqØlñK@?õ¾=@@
%ÿÿÿÿÿÿÿÿÿÿÿÿÿÿÿÿÝÖ¸-
Þÿÿÿÿ
%ÿÿÿÿÿÿÿÿÿÿÿÿÿÿÿÿÖÜ\]Þÿÿÿÿ
%^ÿÿÿÿÿÿÿÿÿÿÿÿÿÿÿÿÝ_
49(ýR*À
ÍñåõRX@Ð÷É³u@ÑysÈ&À~ù?wÓY@ÇçM«+@%%
%ÿÿÿÿÿÿÿÿ`ÿÿÿÿ×¥îÛc
%aÿÿÿÿÿÿÿÿÿÿÿÿ]b%
%ÿÿÿÿÿÿÿÿÿÿÿÿÿÿÿÿ49(ýR*À{ù?wÓY@ª*´òÍ @H§¢Ô?]Ï|äcBÆ¿ÐÃÆí?
%ÿÿÿÿÿÿÿÿÿÿÿÿÿÿÿÿãØcdäÿÿÿÿ
%ÿÿÿÿÿÿÿÿÿÿÿÿÿÿÿÿØâeäÿÿÿÿ
%fÿÿÿÿÿÿÿÿÿÿÿÿÿÿÿÿâè
":(ýR*À~ù?wÓY@úDM"` @
ÔI"À¡Ìöü [Z@</i0+@%%
%ÿÿÿÿÿÿÿÿgÿÿÿÿÙ¥îÛd%
%ÿÿÿÿÿÿÿÿÿÿÿÿÿÿÿÿÞ8(ýR*À~ù?wÓY@*´òÍ @´À®
ç?ü\|ôÂ
Á?W¸p¸Êå?%%
%ÿÿÿÿÿÿÿÿhÿÿÿÿÛ¥îÛ
%iÿÿÿÿÿÿÿÿÿÿÿÿjäÿÿÿÿk
":(ýR*À~ù?wÓY@úDM"` @
ÔI"À¡Ìöü [Z@</i0+@%
%ÿÿÿÿÿÿÿÿÿÿÿÿÿÿÿÿ^en[Ð¢À
rh)¡Z@mÁ65!@Û¹,Z'ÍÜ?Ñz«Åê¿ÅíÜ4ºüÓ¿Í4X´aÖ?<Ç	÷ºúí¿%%%
%ÿÿÿÿÿÿÿÿÿÿÿÿÝ+¦îß%1146847
%ÿÿÿÿÿÿÿÿÿÿÿÿÿÿÿÿlâìmÿÿÿÿ
%nÿÿÿÿÿÿÿÿÿÿÿÿå
÷kêi7@ëounknown
{Õ=WmÀJhÛ [Àû²\*äiÀñ^GkÀIÜXÀ
#UøÀ%%%
%ÿÿÿÿÿÿÿÿÿÿÿÿÿÿÿÿã¦îß%11-1
%pÿÿÿÿÿÿÿÿÿÿÿÿqãÿÿÿÿr
B%XJmÀJhÛ [ÀA»ë`2Àñ^GkÀ!ÜXÀ
#UøÀ%%%
%ÿÿÿÿÿÿÿÿÿÿÿÿä4¦îß%1133124%%
%ÿÿÿÿÿÿÿÿsÿÿÿÿå¥îÛ®5
%ÿÿÿÿÿÿÿÿÿÿÿÿÿÿÿÿ{Õ=WmÀIÜXÀ
#UøÀ%%%
%ÿÿÿÿÿÿÿÿÿÿÿÿç6¦îß%1133074
%ÿÿÿÿÿÿÿÿÿÿÿÿÿÿÿÿôétuõÿÿÿÿ
%ÿÿÿÿÿÿÿÿÿÿÿÿÿÿÿÿéóvw
õÿÿÿÿ
%xÿÿÿÿÿÿÿÿÿÿÿÿÿÿÿÿóy
`Y/ùî£nÀIÜXÀ
#UøÀyX²#mÀdCÎ4ÕRÀfÀ©÷7s~À%%
%ÿÿÿÿÿÿÿÿzÿÿÿÿê¥îÛ%
%ÿÿÿÿÿÿÿÿÿÿÿÿÿÿÿÿ{Õ=WmÀIÜXÀ
#UøÀy&¡¿×¿ s%ê?ìånãZÜ?%%
%ÿÿÿÿÿÿÿÿ{ÿÿÿÿì¥îÛß%
%ÿÿÿÿÿÿÿÿÿÿÿÿÿÿÿÿñl@bmÀl/Õ÷XYÀ:¨v«À¾þbì¿-ø[ãiÜ¿Á! ÏK³?W4ÆÆ£~Ü¿ÞÕC@§ì?%%%
%ÿÿÿÿÿÿÿÿÿÿÿÿî=¦îß%1147445
%ÿÿÿÿÿÿÿÿÿÿÿÿÿÿÿÿfð|}üÿÿÿÿ
%~ÿÿÿÿÿÿÿÿÿÿÿÿÿÿÿÿf
Èµg	ÎnÀ¬CÎ4ÕRÀlñf0ÀùK¦}ÂTnÀ¨V{éF½MÀ²*ßS}À%%
%ÿÿÿÿÿÿÿÿÿÿÿÿñ¥îÛ8%
%ÿÿÿÿÿÿÿÿÿÿÿÿÿÿÿÿGY/ùî£nÀ¬CÎ4ÕRÀ5ñf0ÀE¯2õb´¿¹¥.*î?AËX£ÄÔ?
%ÿÿÿÿÿÿÿÿÿÿÿÿÿÿÿÿö
ÿÿÿÿ
%ÿÿÿÿÿÿÿÿÿÿÿÿ]àÌq@¸~½ù¥Øa?@öunknown
ÈB:üjÀÍ&#öÖ@ÀÌl[Àô½ÙYC³iÀQ£õÜ9ÀO_*í~À%%%
%ÿÿÿÿÿÿÿÿÿÿÿÿÿÿÿÿ÷¦îß%11-1%%%
%ÿÿÿÿÿÿÿÿÿÿÿÿøH¦îß%1133086%%
%ÿÿÿÿÿÿÿÿÿÿÿÿù¥îÛµ5
%ÿÿÿÿÿÿÿÿÿÿÿÿÿÿÿÿ#¾ÙYC³iÀ¤&#öÖ@ÀÌl[À%%%
%ÿÿÿÿÿÿÿÿÿÿÿÿûI¦îß%1133087%%%
%ÿÿÿÿÿÿÿÿÿÿÿÿþN¦îß%111262%%
%ÿÿÿÿÿÿÿÿÿÿÿÿÿ¥îÛè
%ÿÿÿÿÿÿÿÿÿÿÿÿÿÿÿÿÿ
ÈB:üjÀÍ&#öÖ@ÀÌl[ÀóÏ0iÀQ£õÜ9ÀO_*í~À%
%ÿÿÿÿÿÿÿÿÿÿÿÿÿÿÿÿ@kïhÀ&ÝAiÚ @ÀA>Á@¯~Àßý5Ý?FÛ
r8ì?×e¥)¹¿HèSA®Ê¿¡sLï¿
%ÿÿÿÿÿÿÿÿÿÿÿÿÿÿÿÿ<
Rÿÿÿÿ%%
%ÿÿÿÿÿÿÿÿÿÿÿÿ¥îÛé%
%ÿÿÿÿÿÿÿÿÿÿÿÿÿÿÿÿ=²£RÆ4gÀ¹ä^HÀ{vð­×VÀ¨¬Rã?t ,D^è?xYË2Ë¿ô0±úÔ¿½!];î¿%%
%ÿÿÿÿÿÿÿÿÿÿÿÿ¥îÛ %
%ÿÿÿÿÿÿÿÿÿÿÿÿÿÿÿÿM-!pjÀ9eù®CÀM 0=]À6ts×(Û?ª7V·¿wø!OÔì?%%%
%ÿÿÿÿÿÿÿÿÿÿÿÿZ¦îß%1133095%%
%ÿÿÿÿÿÿÿÿÿÿÿÿ	¥îÛº5
%ÿÿÿÿÿÿÿÿÿÿÿÿÿÿÿÿ2Âh¥phÀ«i­y®EÀ"pÌ¦q~À%%%
%ÿÿÿÿÿÿÿÿÿÿÿÿ\¦îß%111265%%%
%ÿÿÿÿÿÿÿÿÿÿÿÿe¦îß%1133135
%ÿÿÿÿÿÿÿÿÿÿÿÿÿÿÿÿ)ÿÿÿÿ
%ÿÿÿÿÿÿÿÿÿÿÿÿÿÿÿÿlëmÿÿÿÿ
%ÿÿÿÿÿÿÿÿÿÿÿÿ
·®Tò<1L¡Ùá2:@unknown
ñ^GkÀ)JhÛ [Àû²\*äiÀg'örkÀÝ©uÁV[ÀKe!1À%%%
%ÿÿÿÿÿÿÿÿÿÿÿÿÿÿÿÿ¦îß%11-1
%ÿÿÿÿÿÿÿÿÿÿÿÿlÿÿÿÿ
ñ^GkÀ)JhÛ [Àû²\*äiÀUö#¸`iÀÝ©uÁV[ÀKe!1À%%%
%ÿÿÿÿÿÿÿÿÿÿÿÿj¦îß%1133412%%%
%ÿÿÿÿÿÿÿÿÿÿÿÿl¦îß%111447%%
%ÿÿÿÿÿÿÿÿÿÿÿÿ¥îÛ¡
%ÿÿÿÿÿÿÿÿÿÿÿÿÿÿÿÿ*
bö#¸`iÀ¾Kp[Àww1Àâå®àgÀã¤=¼WÀè.¼zxq~À%
%ÿÿÿÿÿÿÿÿÿÿÿÿÿÿÿÿìâåfÀo©¼`uVÀY¦PI,ÀoÌë65Ìã?ß±ã@ç¿YPËeúÓ¿dÒ,?TmÙ?=ÔûÃ¶]í¿%%%
%ÿÿÿÿÿÿÿÿÿÿÿÿq¦îß%1133143%%%
%ÿÿÿÿÿÿÿÿÿÿÿÿv¦îß%111302%%
%ÿÿÿÿÿÿÿÿÿÿÿÿ¥îÛ
%ÿÿÿÿÿÿÿÿÿÿÿÿÿÿÿÿ
û3bÀº%h{åOÀ[~pç}ÀÇ×dwDaÀÜÚÙHÀöñ %y|À
%ÿÿÿÿÿÿÿÿÿÿÿÿÿÿÿÿ
æ?j#aÀì	Ï#TÀ\´Pz}Àta^Àº%h{åOÀW½¶$|À%
%ÿÿÿÿÿÿÿÿÿÿÿÿÿÿÿÿÜ¼Kx^ÀµÃóÆ°SÀíÍïO-~ÀÆ÷¥Lè¿ov@¢ÿâ¿uÝ(R
Ñ¿§ÙMäÅµã¿ÚL5é?%%%
%ÿÿÿÿÿÿÿÿÿÿÿÿÿÿÿÿ¦îß%11-1
%ÿÿÿÿÿÿÿÿÿÿÿÿÿÿÿÿ ÿÿÿÿ%%
%ÿÿÿÿÿÿÿÿ¡ÿÿÿÿ"¥îÛ^
%¢ÿÿÿÿÿÿÿÿÿÿÿÿ$£%
%ÿÿÿÿÿÿÿÿÿÿÿÿÿÿÿÿ?ÞSÊgÀ¶
ç?´îXÀ\G
`À8X¬R÷áÈ?XG°3Ó¯Ã?÷¶Ã¨Tï?
%ÿÿÿÿÿÿÿÿÿÿÿÿÿÿÿÿ*#¤¥ÿÿÿÿ
%ÿÿÿÿÿÿÿÿÿÿÿÿÿÿÿÿ#)¦§ÿÿÿÿ%%
%ÿÿÿÿÿÿÿÿ¨ÿÿÿÿ$¥îÛ\%
%ÿÿÿÿÿÿÿÿÿÿÿÿÿÿÿÿMö#¸`iÀKp[Àww1ÀxeöåÀé?)¡ÐÉâ?£&OÿyÉ?%%
%ÿÿÿÿÿÿÿÿ©ÿÿÿÿ&¥îÛ¢%
%ÿÿÿÿÿÿÿÿÿÿÿÿÿÿÿÿéW,RXÂfÀÇÑ²fWÀif)ØwyÀ¥-Ú1"ã?¼|­¦é¿/¢IÆ}?U³¿Xê6Â©ÿï¿%%%
%ÿÿÿÿÿÿÿÿÿÿÿÿ(|¦îß%1147596%%
%ÿÿÿÿÿÿÿÿªÿÿÿÿ)¥îÛU
%«ÿÿÿÿÿÿÿÿÿÿÿÿ¬­%
%ÿÿÿÿÿÿÿÿÿÿÿÿÿÿÿÿ#g'örkÀÝ©uÁV[ÀKe!1ÀÊçvHíï?_O&¦&/±¿¿{4^¿%%%
%ÿÿÿÿÿÿÿÿÿÿÿÿ-¦îß%111451%%
%ÿÿÿÿÿÿÿÿ®ÿÿÿÿ.¥îÛ¥
%¯ÿÿÿÿÿÿÿÿÿÿÿÿ°±ÿÿÿÿ²
dX8fÀ+ýu¨QÀèÞ¤]/À®z÷:ø¹eÀÔç93LÀ|»uæA±~À
%³ÿÿÿÿÿÿÿÿÿÿÿÿÿÿÿÿ´.
DQföÈMgÀ}åÒNÀ¹gXtÎT~À©¿_ÕªeÀ	u¢}ùGÀ¨r*|À%
%ÿÿÿÿÿÿÿÿÿÿÿÿÿÿÿÿËÆ,]ÉjeÀCüõ²MÀ MPÎ³,|Àv_gH^ê?¬+*á?d×ÑþZÇ¿eaVqlÔ¿¨E8Kî¿%%%
%ÿÿÿÿÿÿÿÿÿÿÿÿÿÿÿÿ/¦îß%11-1
%ÿÿÿÿÿÿÿÿÿÿÿÿÿÿÿÿµ¶·¸/ÿÿÿÿ%%%
%ÿÿÿÿÿÿÿÿÿÿÿÿ1¦îß%1133097%%%
%ÿÿÿÿÿÿÿÿÿÿÿÿ3¦îß%111267%%
%ÿÿÿÿÿÿÿÿ¹ÿÿÿÿ4¥îÛí
%ºÿÿÿÿÿÿÿÿÿÿÿÿ|Aÿÿÿÿ»
zü¤M$ÐfÀ+ýu¨QÀÀG¥Ì;ÞÀÏ÷àeÀ±ç93LÀôjt¼À%
%ÿÿÿÿÿÿÿÿÿÿÿÿÿÿÿÿßeÖ#fÀý,oWÕMÀ3IûeùÁÀY@¨þKë?5°·æ~ß?.(oû:Æ¿LÕ¿¹sbq-î¿
%ÿÿÿÿÿÿÿÿÿÿÿÿÿÿÿÿ¼½7@
¾ÿÿÿÿ
%¿ÿÿÿÿÿÿÿÿÿÿÿÿØm³ë\ë&½ÀnÏ"þ5@7Áunknown
yX²gÀÔç93LÀûÕK±ÀÿcX8fÀø	R:±IÀôjt¼À
%ÂÿÿÿÿÿÿÿÿÿÿÿÿÀ>T¾¼"\/Õá1ò9@8Ãunknown
zü¤M$ÐfÀþ¨¦ÀNÀÀG¥Ì;ÞÀdX8fÀ±ç93LÀôjt¼À%%%
%ÿÿÿÿÿÿÿÿÿÿÿÿÿÿÿÿ9¦îß%11-1%%%
%ÿÿÿÿÿÿÿÿÿÿÿÿ;¦îß%1147457%%
%ÿÿÿÿÿÿÿÿÄÿÿÿÿ<¥îÛ%
%ÿÿÿÿÿÿÿÿÿÿÿÿÿÿÿÿ]Âh¥phÀ#i­y®EÀ9pÌ¦q~ÀP¨=f%ã?z#¶çã¿©©ìõ~)à¿
%ÿÿÿÿÿÿÿÿÿÿÿÿÿÿÿÿÅÆ@G
±ÿÿÿÿ
%ÇÿÿÿÿÿÿÿÿÿÿÿÿÀ¹xÞ«X{/@@Èunknown
dX8fÀ+ýu¨QÀäÞ¤]/ÀÏ÷àeÀÔç93LÀôjt¼À%%%
%ÿÿÿÿÿÿÿÿÿÿÿÿÿÿÿÿA¦îß%11-1%%%
%ÿÿÿÿÿÿÿÿÿÿÿÿB¦îß%1133105
%ÿÿÿÿÿÿÿÿÿÿÿÿÿÿÿÿÉÊEK
Ëÿÿÿÿ
%Ìÿÿÿÿÿÿÿÿÿÿÿÿ¹À¿Ã¿9¿½Z´¢q¨9@EÍunknown
Ó÷àeÀ-'i#çlSÀòÞ¤]/À§\§¸eÀ+ýu¨QÀdx<Ô~À%%%
%ÿÿÿÿÿÿÿÿÿÿÿÿÿÿÿÿF¦îß%11-1
%ÎÿÿÿÿÿÿÿÿÿÿÿÿÏFÿÿÿÿÐ
Î¯°¯'fÀ¨>Û$eUÀ+0E­>À\§¸eÀ+ýu¨QÀdx<Ô~À%%%
%ÿÿÿÿÿÿÿÿÿÿÿÿG¦îß%1133130%%%
%ÿÿÿÿÿÿÿÿÿÿÿÿK¤¦îß%111295%%
%ÿÿÿÿÿÿÿÿÑÿÿÿÿL¥îÛ	
%ÒÿÿÿÿÿÿÿÿÿÿÿÿÓÔÿÿÿÿÕ
jÏ0iÀ%LçÔîFÀ-pÌ¦q~À4¹çÉgÀ1Xþ@ÀÒÉ¢_&À
%ÖÿÿÿÿÿÿÿÿÿÿÿÿÿÿÿÿL
]Âh¥phÀ	
R:±IÀÕK±ÀyX²gÀ$i­y®EÀnqÝ|äÀ%
%ÿÿÿÿÿÿÿÿÿÿÿÿÿÿÿÿÆgÇ\¨7gÀø«HÀGVP÷¯À@BzÜçå?KàØ t.ç?Bqe1ÂÌ´¿P¾Á9,¾¿Ü ¼æÆï¿%%%
%ÿÿÿÿÿÿÿÿÿÿÿÿÿÿÿÿM¦îß%11-1
%ÿÿÿÿÿÿÿÿÿÿÿÿÿÿÿÿVO×
Mÿÿÿÿ
%ÿÿÿÿÿÿÿÿÿÿÿÿÿÿÿÿOUØÙMÿÿÿÿ%%
%ÿÿÿÿÿÿÿÿÚÿÿÿÿP¥îÛC%
%ÿÿÿÿÿÿÿÿÿÿÿÿÿÿÿÿ#¾ÙYC³iÀ¤&#öÖ@ÀÌl[ÀëF8ç?;jÒöã¿ë¿Ö©Ô¿
%ÿÿÿÿÿÿÿÿÿÿÿÿÿÿÿÿZQÛÜ
[ÿÿÿÿ
%ÿÿÿÿÿÿÿÿÿÿÿÿÿÿÿÿQYÝÞ[ÿÿÿÿ
%ßÿÿÿÿÿÿÿÿÿÿÿÿÿÿÿÿYà
¤ü×ôlÀ:×ÃÎ;ÀX_*í~ÀÈB:üjÀQ£õÜ9Àþ¢Tª§:}À%%
%ÿÿÿÿÿÿÿÿáÿÿÿÿR¥îÛB
%âÿÿÿÿÿÿÿÿÿÿÿÿSã%
%ÿÿÿÿÿÿÿÿÿÿÿÿÿÿÿÿ¤ü×ôlÀ#×ÃÎ;À;øq¹~À}k'?ìî?+õcî#Å?³ÂiO4@É¿%%
%ÿÿÿÿÿÿÿÿäÿÿÿÿS¥îÛ%
%ÿÿÿÿÿÿÿÿÿÿÿÿÿÿÿÿ#¬¨41kÀo&( ;À®ÿèGÀ´|È¯ÄÇ?>`¨|¾ö·?ÂàÛÿñLï?
%ÿÿÿÿÿÿÿÿÿÿÿÿÿÿÿÿåÛVbæÿÿÿÿ
%çÿÿÿÿÿÿÿÿÿÿÿÿ[
@`AQ¦S½T_JKô5@aèunknown
N¢5mÀôÔ¹³Ïí@À;øq¹~Àã£ü×ôlÀÑ×ÃÎ;À¦.0ho}À%%%
%ÿÿÿÿÿÿÿÿÿÿÿÿÿÿÿÿW¦îß%11-1
%éÿÿÿÿÿÿÿÿÿÿÿÿêWÿÿÿÿë
>&­9nÀîdÏDÀô©³Bô¾~Àã£ü×ôlÀÑ×ÃÎ;À¥.0ho}À%%%
%ÿÿÿÿÿÿÿÿÿÿÿÿY²¦îß%1133427%%
%ÿÿÿÿÿÿÿÿìÿÿÿÿZ¥îÛN6
%ÿÿÿÿÿÿÿÿÿÿÿÿÿÿÿÿ§\§¸eÀ%i#çlSÀdx<Ô~À
%ÿÿÿÿÿÿÿÿÿÿÿÿÿÿÿÿíî\iïÿÿÿÿ
%ðÿÿÿÿÿÿÿÿÿÿÿÿ'Z¤a¶7q44@hñunknown
æ®àgÀõ¤=¼WÀÙb}Þ~À§\§¸eÀ%i#çlSÀdx<Ô~À%%%
%ÿÿÿÿÿÿÿÿÿÿÿÿÿÿÿÿ]¦îß%11-1%%%
%ÿÿÿÿÿÿÿÿÿÿÿÿ^´¦îß%1133642%%%
%ÿÿÿÿÿÿÿÿÿÿÿÿ`¶¦îß%111597%%
%ÿÿÿÿÿÿÿÿòÿÿÿÿa¥îÛ7
%óÿÿÿÿÿÿÿÿÿÿÿÿôõÿÿÿÿö
Í;ÁM¦gÀjÝn©YÀÙb}Þ~ÀL·@õ^fÀhâ ©gUÀjDb<}À%
%ÿÿÿÿÿÿÿÿÿÿÿÿÿÿÿÿ¥¤TeÀ-Éc:.TQÀzÇµpÀ_ñÂECë?û×Øãà¿Û´-Ë¶¿ïáÿr!ÄÅ?4¥z¤°ï¿%%%
%ÿÿÿÿÿÿÿÿÿÿÿÿd¹¦îß%1147461%%
%ÿÿÿÿÿÿÿÿ÷ÿÿÿÿg¥îÛG
%øÿÿÿÿÿÿÿÿÿÿÿÿgù%
%ÿÿÿÿÿÿÿÿÿÿÿÿÿÿÿÿL¦}ÂTnÀTvvQÀ²*ßS}ÀÞQ¬«*Â¿¹ÛÁÚÙ?j'³2ìì¿
%ÿÿÿÿÿÿÿÿÿÿÿÿÿÿÿÿuhúû
vÿÿÿÿ
%ÿÿÿÿÿÿÿÿÿÿÿÿÿÿÿÿhtümvÿÿÿÿ
%ýÿÿÿÿÿÿÿÿÿÿÿÿÿÿÿÿtþ
L¦}ÂTnÀÒwvQÀÃ*ßS}À¸.dAnÀÓ%QPrHÀp½0{À%%
%ÿÿÿÿÿÿÿÿÿÿÿÿÿi¥îÛ-%
%ÿÿÿÿÿÿÿÿÿÿÿÿÿÿÿÿº.dAnÀÊ&QPrHÀ	]ØAü|ÀPjê
d¿ðÙþî¿<Á®Þ£Ï¿%%%
%ÿÿÿÿÿÿÿÿÿÿÿÿlÁ¦îß%1147664%%
%ÿÿÿÿÿÿÿÿÿÿÿÿm¥îÛ,
%ÿÿÿÿÿÿÿÿÿÿÿÿ%
%ÿÿÿÿÿÿÿÿÿÿÿÿÿÿÿÿ¸×dwTnÀ¸ñcÝjNÀv½0{Àédÿx?UhIÎ.Þ?¢ Ð 5ì¿
%ÿÿÿÿÿÿÿÿÿÿÿÿÿÿÿÿ~o
ÿÿÿÿ
%ÿÿÿÿÿÿÿÿÿÿÿÿÿÿÿÿo}
ÿÿÿÿ
%ÿÿÿÿÿÿÿÿÿÿÿÿÿÿÿÿ}	
Ç.dAnÀv&QPrHÀ².0ho}ÀN¢5mÀôÔ¹³Ïí@ÀÔIr{À%%
%ÿÿÿÿÿÿÿÿ
ÿÿÿÿp¥îÛe
%ÿÿÿÿÿÿÿÿÿÿÿÿb%
%ÿÿÿÿÿÿÿÿÿÿÿÿÿÿÿÿÇ.dAnÀv&QPrHÀ2]ØAü|ÀÃKÕ?²ÊËB-ë?V2¡«>Ú¿%%
%ÿÿÿÿÿÿÿÿ
ÿÿÿÿq¥îÛf%
%ÿÿÿÿÿÿÿÿÿÿÿÿÿÿÿÿP¢5mÀrÕ¹³Ïí@À¥.0ho}À`·¼2Ð¿\UúÒ¿ï¯Åí¿%%
%ÿÿÿÿÿÿÿÿÿÿÿÿs¥îÛU%
%ÿÿÿÿÿÿÿÿÿÿÿÿÿÿÿÿáÀ7¨ÚnÀTMo\,@IÀß_´ã~À©ã¤Úì¿¶v*§Ú? ©öW:É¾?C*åëÀ?Rµ¸ï?%%%
%ÿÿÿÿÿÿÿÿÿÿÿÿvÉ¦îß%111665%%
%ÿÿÿÿÿÿÿÿÿÿÿÿw¥îÛ{
%ÿÿÿÿÿÿÿÿÿÿÿÿÿÿÿÿ
7¥jÀ³Hx@À40&å;}Àcé¶uhÀ±©XW~k9À[ó3Ýk{À
%ÿÿÿÿÿÿÿÿÿÿÿÿÿÿÿÿw
e¥ÐÌWjÀä\Y³îEAÀ¬ìÂ}Àcé¶uhÀ±©XW~k9Àºn&C|À%
%ÿÿÿÿÿÿÿÿÿÿÿÿÿÿÿÿ&w Ê+hÀÉyîAÀkÔ¼ò|Àfo,D
rà?#}Sa9Pë?=PÚñµ¿cf*l.Å¿7.¦]ï¿%%%
%ÿÿÿÿÿÿÿÿÿÿÿÿzÐ¦îß%1131200
%ÿÿÿÿÿÿÿÿÿÿÿÿp øñô2½Ö}¸ÆAm@@¥unknown
ÚQMh@É9eù®CÀM 0=]ÀXÿ!zþh@¤&#öÖ@ÀÌl[À
%ÿÿÿÿÿÿÿÿÿÿÿÿÿÿÿÿ~1ÿÿÿÿ
%ÿÿÿÿÿÿÿÿÿÿÿÿa%-,"A@unknown
.ÚQMh@p¤8ò@Àf0îúºEÀÔñÒÚeÎj@¤&#öÖ@ÀÌl[À%%%
%ÿÿÿÿÿÿÿÿÿÿÿÿÿÿÿÿ¦îß%11-1
%ÿÿÿÿÿÿÿÿÿÿÿÿÿÿÿÿ
ÚQMh@É9eù®CÀM 0=]ÀÔñÒÚeÎj@¤&#öÖ@ÀÌl[À%%%
%ÿÿÿÿÿÿÿÿÿÿÿÿÔ¦îß%1131199%%%
%ÿÿÿÿÿÿÿÿÿÿÿÿÖ¦îß%1146788
%ÿÿÿÿÿÿÿÿÿÿÿÿÿÿÿÿ1ÿÿÿÿ
%ÿÿÿÿÿÿÿÿÿÿÿÿðfÆÆq½aI¯¶Q6@@ unknown
=~©,;j@¤8ò@Àf0îúºEÀëñÒÚeÎj@[&( ;À®ÿèGÀ%%%
%ÿÿÿÿÿÿÿÿÿÿÿÿÞ¦îß%1136897%%%
%ÿÿÿÿÿÿÿÿÿÿÿÿà¦îß%113814%%%
%ÿÿÿÿÿÿÿÿÿÿÿÿä¦îß%1136929
%ÿÿÿÿÿÿÿÿÿÿÿÿÿÿÿÿB!ÿÿÿÿ
%ÿÿÿÿÿÿÿÿÿÿÿÿÿÿÿÿ"#
ÿÿÿÿ
%$ÿÿÿÿÿÿÿÿÿÿÿÿÿÿÿÿ%
Éq4x_m@iºP	sSÀåZÊXÀÉ³°4¡¸m@ìëAGZKÀû	ÇQÀ%%
%ÿÿÿÿÿÿÿÿ&ÿÿÿÿ¥îÛÝ
%'ÿÿÿÿÿÿÿÿÿÿÿÿàCÿÿÿÿ(
k+0ñøm@oºP	sSÀT3÷ºÀÉ³°4¡¸m@]%ÿ¤úÎKÀ>ñf0À%
%ÿÿÿÿÿÿÿÿÿÿÿÿÿÿÿÿ)OîÈm@ó~û
ØMÀHc/z°7À± Ü4	í?ÀL8£ÀÚ?Å±@Ã»¦¿¯þ
x^
»¿.Ð),Òï¿%%%
%ÿÿÿÿÿÿÿÿÿÿÿÿè¦îß%1148699%%
%ÿÿÿÿÿÿÿÿ)ÿÿÿÿ¥îÛé*
%ÿÿÿÿÿÿÿÿÿÿÿÿÿÿÿÿ"¤ÿÿÿÿ%
%ÿÿÿÿÿÿÿÿÿÿÿÿÿÿÿÿ¦É¿»:cm@¢"fOOÀ
lv¤fÀ0ÔÈ¿º¼9
ï?UÝÑ>áÎ?
%ÿÿÿÿÿÿÿÿÿÿÿÿÿÿÿÿ"Ýò¤ÿÿÿÿ
%*ÿÿÿÿÿÿÿÿÿÿÿÿÿÿÿÿ+
Éq4x_m@iºP	sSÀ
lv¤fÀÍ³°4¡¸m@ìëAGZKÀD3÷ºÀ%%
%ÿÿÿÿÿÿÿÿ,ÿÿÿÿ¥îÛq%
%ÿÿÿÿÿÿÿÿÿÿÿÿÿÿÿÿ¸Þyrm@%_YçRÀ
lv¤fÀ/6ù¡¿p6óúï?%%%
%ÿÿÿÿÿÿÿÿÿÿÿÿÿÿÿÿ¦îß%11-1
%-ÿÿÿÿÿÿÿÿÿÿÿÿ.ÿÿÿÿ/
r~ô¾Zm@¢"fOOÀ
lv¤fÀ´É¿»:cm@©ÃhdVKÀäZÊXÀ%%%
%ÿÿÿÿÿÿÿÿÿÿÿÿí¦îß%1131132%%
%ÿÿÿÿÿÿÿÿ0ÿÿÿÿ¥îÛì2
%ÿÿÿÿÿÿÿÿÿÿÿÿÿÿÿÿ¦É¿»:cm@¢"fOOÀ
lv¤fÀ%%
%ÿÿÿÿÿÿÿÿ1ÿÿÿÿ¥îÛì*%
%ÿÿÿÿÿÿÿÿÿÿÿÿÿÿÿÿs~ô¾Zm@âÃhdVKÀ
lv¤fÀ1ñêX·?v<£{ò¿Q.Fþ¼Üï?%%%
%ÿÿÿÿÿÿÿÿÿÿÿÿ ñ¦îß%1146738
%ÿÿÿÿÿÿÿÿÿÿÿÿÿÿÿÿ23¤°
4ÿÿÿÿ
%5ÿÿÿÿÿÿÿÿÿÿÿÿª
:ðFÞ¾É+@¤6unknown
=aÃ`¯Zg@«i­y®EÀ"pÌ¦q~À.ÚQMh@¤&#öÖ@ÀÌl[À%%%
%ÿÿÿÿÿÿÿÿÿÿÿÿÿÿÿÿ¦¦îß%11-1%%%
%ÿÿÿÿÿÿÿÿÿÿÿÿ§ú¦îß%1131203%%
%ÿÿÿÿÿÿÿÿ7ÿÿÿÿª¥îÛ*+
%8ÿÿÿÿÿÿÿÿÿÿÿÿ¬9%
%ÿÿÿÿÿÿÿÿÿÿÿÿÿÿÿÿKY¼if@	
R:±IÀùÕK±Àå]8`8¸?f@¬rÉ?¯ñ±ù6ï?
%ÿÿÿÿÿÿÿÿÿÿÿÿÿÿÿÿ·«:;¸ÿÿÿÿ
%ÿÿÿÿÿÿÿÿÿÿÿÿÿÿÿÿ«¶2<
¸ÿÿÿÿ
%=ÿÿÿÿÿÿÿÿÿÿÿÿÿÿÿÿ¶¼
i5±ñ³f@%LçÔîFÀ"pÌ¦q~ÀÞ|Ùh@Yþ@ÀÍÉ¢_&À%%
%ÿÿÿÿÿÿÿÿ>ÿÿÿÿ¬¥îÛ)+%
%ÿÿÿÿÿÿÿÿÿÿÿÿÿÿÿÿi5±ñ³f@%LçÔîFÀnqÝ|äÀ`W¬ÂúÑ?cù©¬dÄ?ä ¤Iî¿%%
%ÿÿÿÿÿÿÿÿ?ÿÿÿÿ®¥îÛ
%@ÿÿÿÿÿÿÿÿÿÿÿÿ·¸ÿÿÿÿA
i5±ñ³f@%LçÔîFÀ"pÌ¦q~ÀÞ|Ùh@Yþ@ÀÍÉ¢_&À%
%ÿÿÿÿÿÿÿÿÿÿÿÿÿÿÿÿóàñzg@Õ®@`cCÀTF){ÂÀ$@BzÜçå¿BàØ t.ç?&qe1ÂÌ´¿¾Á9,¾¿Ý ¼æÆï?%%%
%ÿÿÿÿÿÿÿÿÿÿÿÿ²
¦îß%1148712
%ÿÿÿÿÿÿÿÿÿÿÿÿÿÿÿÿÀ´ÊB
Áÿÿÿÿ
%ÿÿÿÿÿÿÿÿÿÿÿÿÿÿÿÿ´¿CDÁÿÿÿÿ
%EÿÿÿÿÿÿÿÿÿÿÿÿÿÿÿÿÀF
&6Y0"we@Ôç93LÀôjt¼Ài5±ñ³f@%LçÔîFÀ®gXtÎT~À%%
%ÿÿÿÿÿÿÿÿGÿÿÿÿµ¥îÛ,+%
%ÿÿÿÿÿÿÿÿÿÿÿÿÿÿÿÿ&6Y0"we@Ôç93LÀôjt¼À;òÛä?Erçiðæ?EçÃÅ{Ñ?%%
%ÿÿÿÿÿÿÿÿHÿÿÿÿ·¥îÛ%
%ÿÿÿÿÿÿÿÿÿÿÿÿÿÿÿÿ+Gàýf@ømã7EÀÕ$

QÀÀIQVr´`ç¿roû­o¾å?Úëd°OP±¿DMJV7·¿	ªKÃÝï?%%
%ÿÿÿÿÿÿÿÿIÿÿÿÿ»¥îÛH,
%JÿÿÿÿÿÿÿÿÿÿÿÿKL%
%ÿÿÿÿÿÿÿÿÿÿÿÿÿÿÿÿÚÉÊd@ýu¨QÀàÞ¤]/Àk·	Ü¦¿é).¿
Ò?[óØx`«î?
%ÿÿÿÿÿÿÿÿÿÿÿÿÿÿÿÿÊ¼MK
Ëÿÿÿÿ
%ÿÿÿÿÿÿÿÿÿÿÿÿÿÿÿÿ¼É¿BËÿÿÿÿ
%NÿÿÿÿÿÿÿÿÿÿÿÿÿÿÿÿÉÏ
×Lø2¤d@Lòòé^OÀôjt¼ÀO#gîÒ7f@	u¢}ùGÀ®gXtÎT~À%%
%ÿÿÿÿÿÿÿÿOÿÿÿÿ½¥îÛG,%
%ÿÿÿÿÿÿÿÿÿÿÿÿÿÿÿÿ÷Lø2¤d@ðñòé^OÀt»uæA±~Àsd"%tÇÐ?ý>æV Ð? ­é¦½í¿%%
%ÿÿÿÿÿÿÿÿPÿÿÿÿ¿¥îÛ 
%QÿÿÿÿÿÿÿÿÿÿÿÿÉ
ËÿÿÿÿR
×Lø2¤d@Lòòé^OÀôjt¼ÀO#gîÒ7f@	u¢}ùGÀ®gXtÎT~À%
%ÿÿÿÿÿÿÿÿÿÿÿÿÿÿÿÿþµÏgÃd@!Æ_¨*RÀB
½èLÀ[ÎÆå:í¿ÖGàoE(Ø??¶>#zÃ¿ëÇÖJqÅ¿ÖuT¥ï?%%
%ÿÿÿÿÿÿÿÿSÿÿÿÿÁ¥îÛA,
%TÿÿÿÿÿÿÿÿÿÿÿÿUV%
%ÿÿÿÿÿÿÿÿÿÿÿÿÿÿÿÿ¸¯êòe@¥=¼WÀ×b}Þ~ÀNX¬R÷áÈ?`G°3Ó¯Ã¿ú¶Ã¨Tï¿
%ÿÿÿÿÿÿÿÿÿÿÿÿÿÿÿÿÕÂWXÖÿÿÿÿ
%ÿÿÿÿÿÿÿÿÿÿÿÿÿÿÿÿÂÔYZÖÿÿÿÿ
%[ÿÿÿÿÿÿÿÿÿÿÿÿÿÿÿÿÕÓ
.¨ü¢d@õ¤=¼WÀëb}Þ~À¸¯êòe@%i#çlSÀjDb<}À%%
%ÿÿÿÿÿÿÿÿ\ÿÿÿÿÃ¥îÛN,%
%ÿÿÿÿÿÿÿÿÿÿÿÿÿÿÿÿ².¨ü¢d@%i#çlSÀdx<Ô~ÀÁAã¥à?ä%	Pë¿míôñ
¿%%%
%ÿÿÿÿÿÿÿÿÿÿÿÿÆ
¦îß%1148856%%%
%ÿÿÿÿÿÿÿÿÿÿÿÿÊ"
¦îß%114152%%
%ÿÿÿÿÿÿÿÿ]ÿÿÿÿË¥îÛ2
%^ÿÿÿÿÿÿÿÿÿÿÿÿ_`ÿÿÿÿa
¸¯êòe@o(qB1òYÀÙb}Þ~ÀïáÌ<êÎf@è¤=¼WÀT¹}À
%bÿÿÿÿÿÿÿÿÿÿÿÿÿÿÿÿcË
6Aíhe@jÝn©YÀëb}Þ~À<¹Wf@Êá ©gUÀ¡jDb<}À%
%ÿÿÿÿÿÿÿÿÿÿÿÿÿÿÿÿxõÊf@4£%PòYÀÍoÝÏÀ±¡@é¿fý× 'ã¿#W ¿Ãö%*ã¿'JSw é?
%ÿÿÿÿÿÿÿÿÿÿÿÿÿÿÿÿàÍde
áÿÿÿÿ
%ÿÿÿÿÿÿÿÿÿÿÿÿÿÿÿÿÍßfgáÿÿÿÿ
%hÿÿÿÿÿÿÿÿÿÿÿÿÿÿÿÿài
¡Jxdd@ &i#çlSÀdx<Ô~ÀñLø2¤d@Lòòé^OÀ³¶	4}À%%
%ÿÿÿÿÿÿÿÿjÿÿÿÿÎ¥îÛL,%
%ÿÿÿÿÿÿÿÿÿÿÿÿÿÿÿÿ².¨ü¢d@%i#çlSÀdx<Ô~À2®J¾þ g?õÃx§ªï?Geí·lÂ?%%%
%ÿÿÿÿÿÿÿÿÿÿÿÿÒ*
¦îß%114010%%
%ÿÿÿÿÿÿÿÿkÿÿÿÿÓ¥îÛ¤
%lÿÿÿÿÿÿÿÿÿÿÿÿimÿÿÿÿn
¡Jxdd@â ©gUÀdx<Ô~ÀaAíhe@6ÿURÀ³¶	4}À%
%ÿÿÿÿÿÿÿÿÿÿÿÿÿÿÿÿ¨ñ¤f@@îá°
XÀ<gîQ5ÀhÂ`m,Jë¿Ge´Áà¿Â Ç2Ä²¿ùh.à¿û/CM]ë?%%%
%ÿÿÿÿÿÿÿÿÿÿÿÿÖ.
¦îß%113847%%
%ÿÿÿÿÿÿÿÿoÿÿÿÿ×¥îÛ%
%ÿÿÿÿÿÿÿÿÿÿÿÿÿÿÿÿÿ4ûi@¦lEþÓ;À£KÀÑ¾¶ â¿¥ÛN«yDé?¥¡BÞÈ¿|Ö.VCÔ¿ÌÜÇZî?%%%
%ÿÿÿÿÿÿÿÿÿÿÿÿÿÿÿÿØ¦îß%11-1
%ÿÿÿÿÿÿÿÿÿÿÿÿÿÿÿÿpíqr
Øÿÿÿÿ
%ÿÿÿÿÿÿÿÿÿÿÿÿÿÿÿÿìpÛî
Øÿÿÿÿ
%sÿÿÿÿÿÿÿÿÿÿÿÿðÀ]zûÏ=¬oÝO?@Ûtunknown
=~©,;j@P×ÃÎ;À®ÿèGÀ výáÞk@[&( ;À;øq¹~À%%
%ÿÿÿÿÿÿÿÿuÿÿÿÿÜ¥îÛ#+
%vÿÿÿÿÿÿÿÿÿÿÿÿwx%
%ÿÿÿÿÿÿÿÿÿÿÿÿÿÿÿÿ7«x°ö¾l@Fm±ì¢BÀ-PhEÀTh}v/Lì¿èAvÄÝÝ?æÑ.r]Ò¿
%yÿÿÿÿÿÿÿÿÿÿÿÿù?;¡
}=á¬­,®©;@£zunknown
x¸Þyrm@iºP	sSÀ
lv¤fÀÍ³°4¡¸m@%_YçRÀD3÷ºÀ%%%
%ÿÿÿÿÿÿÿÿÿÿÿÿÿÿÿÿß¦îß%11-1%%%
%ÿÿÿÿÿÿÿÿÿÿÿÿà4
¦îß%1131134%%
%ÿÿÿÿÿÿÿÿ{ÿÿÿÿá¥îÛí2
%ÿÿÿÿÿÿÿÿÿÿÿÿÿÿÿÿx¸Þyrm@%_YçRÀ
lv¤fÀ
%|ÿÿÿÿÿÿÿÿÿÿÿÿëùî4ÁìË;@ó}unknown
<÷XTkl@ºY¨E³XÀA»ë`2À¼³°4¡¸m@iºP	sSÀD3÷ºÀ%%
%ÿÿÿÿÿÿÿÿ~ÿÿÿÿä¥îÛ+
%ÿÿÿÿÿÿÿÿÿÿÿÿ#%
%ÿÿÿÿÿÿÿÿÿÿÿÿÿÿÿÿÀ³°4¡¸m@¼ºP	sSÀ@3÷ºÀ[ÜÛ°Ê¿%!+nì×¿I^sÿ.þì¿%%%
%ÿÿÿÿÿÿÿÿÿÿÿÿç9
¦îß%1146741%%
%ÿÿÿÿÿÿÿÿÿÿÿÿé¥îÛ+%
%ÿÿÿÿÿÿÿÿÿÿÿÿÿÿÿÿ:÷XTkl@ÒºY¨E³XÀ8»ë`2ÀàâiÆÀå¿à`nç_á¿<Ý-ß¿%%%
%ÿÿÿÿÿÿÿÿÿÿÿÿê<
¦îß%1136933%%
%ÿÿÿÿÿÿÿÿÿÿÿÿë¥îÛ©:
%ÿÿÿÿÿÿÿÿÿÿÿÿÿÿÿÿ<÷XTkl@ºY¨E³XÀA»ë`2À%%%
%ÿÿÿÿÿÿÿÿÿÿÿÿí>
¦îß%113834
%ÿÿÿÿÿÿÿÿÿÿÿÿÿÿÿÿôÿÿÿÿ
%ÿÿÿÿÿÿÿÿÿÿÿÿùHõÜù¥=@unknown
©MÖ5Al@IÜXÀD3÷ºÀ¼³°4¡¸m@iºP	sSÀ
#UøÀ
%ÿÿÿÿÿÿÿÿÿÿÿÿÿÿÿÿ÷õ
ÿÿÿÿ
%ÿÿÿÿÿÿÿÿÿÿÿÿÿÿÿÿ÷
üo_Qnj@JhÛ [ÀA»ë`2ÀM÷XTkl@IÜXÀ
#UøÀ%%
%ÿÿÿÿÿÿÿÿÿÿÿÿö¥îÛ+
%ÿÿÿÿÿÿÿÿÿÿÿÿ%
%ÿÿÿÿÿÿÿÿÿÿÿÿÿÿÿÿ¹MÖ5Al@lÜXÀ
#UøÀç96ÿ\£¤?ÂTá¼µ¿%/¹§øï¿%%
%ÿÿÿÿÿÿÿÿÿÿÿÿø¥îÛ/+%
%ÿÿÿÿÿÿÿÿÿÿÿÿÿÿÿÿ<÷XTkl@ºY¨E³XÀA»ë`2À=ó¼ÂÀâ¿"WRÛ¿ò.¹Ù4æ?%%%
%ÿÿÿÿÿÿÿÿÿÿÿÿûQ
¦îß%1148721
%ÿÿÿÿÿÿÿÿÿÿÿÿÿÿÿÿ
ý
ÿÿÿÿ
%ÿÿÿÿÿÿÿÿÿÿÿÿÿÿÿÿý
ÿÿÿÿ
%ÿÿÿÿÿÿÿÿÿÿÿÿÿÿÿÿý
`È$°jh@0JhÛ [Àû²\*äiÀÿo_Qnj@Ý©uÁV[ÀKe!1À%%
%ÿÿÿÿÿÿÿÿÿÿÿÿþ¥îÛ;,%
%ÿÿÿÿÿÿÿÿÿÿÿÿÿÿÿÿ`È$°jh@iKp[Àww1Àx¡Ü%à?ÚxOÉ¿v¿vàyØV ë¿%%
%ÿÿÿÿÿÿÿÿÿÿÿÿ¥îÛ
%ÿÿÿÿÿÿÿÿÿÿÿÿ:Oÿÿÿÿ
¸¯êòe@Kp[Àww1À`È$°jh@è¤=¼WÀö.¼zxq~À%
%ÿÿÿÿÿÿÿÿÿÿÿÿÿÿÿÿâxLHj@ÈeÍß£[À)¬;À"53ïÄ?õµjÌÿï¿;[L?ìÙh¥ÿï¿Ln¿	¿%%%
%ÿÿÿÿÿÿÿÿÿÿÿÿX
¦îß%113855%%
%ÿÿÿÿÿÿÿÿÿÿÿÿ¥îÛ	
%ÿÿÿÿÿÿÿÿÿÿÿÿÿÿÿÿ
Ò©QY\@iì	Ï#TÀb´Pz}Àñk~-u`@º%h{åOÀa½¶$|À
%ÿÿÿÿÿÿÿÿÿÿÿÿÿÿÿÿ

Ò©QY\@iì	Ï#TÀ º¡Ä}Àñk~-u`@º%h{åOÀ:ð|À%
%ÿÿÿÿÿÿÿÿÿÿÿÿÿÿÿÿÓ=yÀ±`@`iåKÀ¾ C3Å}Àdñùk	Çç?×Tìä¿ðr1ÄÅÈ¿Üï£¯\Ò?®ÁÄc§î¿%%%
%ÿÿÿÿÿÿÿÿÿÿÿÿ\
¦îß%113831%%
%ÿÿÿÿÿÿÿÿ ÿÿÿÿ¥îÛñ%
%ÿÿÿÿÿÿÿÿÿÿÿÿÿÿÿÿê¿æâ÷m@f<Õà«TSÀçJª~ÀR&0ezæï?7wi²¿rÎYÃ¢¿óõ0M´Ü?y|yÙì¿%%%
%ÿÿÿÿÿÿÿÿÿÿÿÿ
d
¦îß%1136891%%%
%ÿÿÿÿÿÿÿÿÿÿÿÿg
¦îß%1136905%%
%ÿÿÿÿÿÿÿÿ¡ÿÿÿÿ¥îÛ:
%ÿÿÿÿÿÿÿÿÿÿÿÿÿÿÿÿvýáÞk@#×ÃÎ;À;øq¹~À
%ÿÿÿÿÿÿÿÿÿÿÿÿÿÿÿÿ¢£!¤ÿÿÿÿ
%¥ÿÿÿÿÿÿÿÿÿÿÿÿ¦®Þ½úM½<Z_JKô5@ §unknown
výáÞk@ôÔ¹³Ïí@À;øq¹~ÀZn£?ll@ð×ÃÎ;À©.0ho}À
%¨ÿÿÿÿÿÿÿÿÿÿÿÿþ
ãQX½·¼¦«Ô¨6@©unknown
Yn£?ll@]îdÏDÀô©³Bô¾~À\d·#m@ôÔ¹³Ïí@À¤.0ho}À%%%
%ÿÿÿÿÿÿÿÿÿÿÿÿÿÿÿÿ¦îß%11-1
%ªÿÿÿÿÿÿÿÿÿÿÿÿ«ÿÿÿÿ¬
výáÞk@]îdÏDÀô©³Bô¾~À\d·#m@ð×ÃÎ;À¤.0ho}À%%%
%ÿÿÿÿÿÿÿÿÿÿÿÿi
¦îß%1136906%%%
%ÿÿÿÿÿÿÿÿÿÿÿÿk
¦îß%113817%%
%ÿÿÿÿÿÿÿÿ­ÿÿÿÿ¥îÛã
%®ÿÿÿÿÿÿÿÿÿÿÿÿµ
¯ÿÿÿÿ°
Þ|Ùh@Ø&#öÖ@ÀÌl[ÀÓÙ:Dæi@Q£õÜ9ÀR_*í~À
%±ÿÿÿÿÿÿÿÿÿÿÿÿÿÿÿÿ²
ÚQMh@Ø&#öÖ@ÀÌl[ÀD~©,;j@Q£õÜ9ÀR_*í~À%
%ÿÿÿÿÿÿÿÿÿÿÿÿÿÿÿÿ}Ûj@CÑ~Ü5À0«Å~ÀìV"`SýÕ¿~ì³L¥í?S-T²Ã¿½ªçïÓ(Ú¿WøÇm4í?
%ÿÿÿÿÿÿÿÿÿÿÿÿÿÿÿÿ³´,
µÿÿÿÿ
%¶ÿÿÿÿÿÿÿÿÿÿÿÿ¦ÎÓ°óE´1@·unknown
Yn£?ll@v&QPrHÀª.0ho}ÀÒ\$+m@ôÔ¹³Ïí@À2]ØAü|À%%%
%ÿÿÿÿÿÿÿÿÿÿÿÿÿÿÿÿ¦îß%11-1
%¸ÿÿÿÿÿÿÿÿÿÿÿÿ$ÿÿÿÿ¹
Yn£?ll@v&QPrHÀô©³Bô¾~ÀÒ\$+m@ôÔ¹³Ïí@À,]ØAü|À%%%
%ÿÿÿÿÿÿÿÿÿÿÿÿp
¦îß%1137491%%
%ÿÿÿÿÿÿÿÿºÿÿÿÿ¥îÛn;
%»ÿÿÿÿÿÿÿÿÿÿÿÿ¼®àöQöø¼¾v[s'6@3½unknown
Ò\$+m@ðvvQÀÖ*ßS}À&§uÌ>m@F&QPrHÀ2]ØAü|À
%ÿÿÿÿÿÿÿÿÿÿÿÿÿÿÿÿÒ\$+m@v&QPrHÀ2]ØAü|À
%ÿÿÿÿÿÿÿÿÿÿÿÿÿÿÿÿ¾¿!1Àÿÿÿÿ
%ÿÿÿÿÿÿÿÿÿÿÿÿÿÿÿÿ<)"5=ÿÿÿÿ
%ÁÿÿÿÿÿÿÿÿÿÿÿÿÔy$Ðú<¼·ÓÆºé:@4Âunknown
§uÌ>m@ðvvQÀBÒ÷Ù~ÀÜh¸m@+V{éF½MÀª*ßS}À%%%
%ÿÿÿÿÿÿÿÿÿÿÿÿÿÿÿÿ#¦îß%11-1%%%
%ÿÿÿÿÿÿÿÿÿÿÿÿ$r
¦îß%1137528%%%
%ÿÿÿÿÿÿÿÿÿÿÿÿ&t
¦îß%114218%%
%ÿÿÿÿÿÿÿÿÃÿÿÿÿ'¥îÛt
%ÄÿÿÿÿÿÿÿÿÿÿÿÿÅÆÿÿÿÿÇ
½5ê®_g@ä\Y³îEAÀ«ìÂ}ÀwÈÖAi@b©XW~k9Àªn&C|À%
%ÿÿÿÿÿÿÿÿÿÿÿÿÿÿÿÿVtùUm@5#RÀ/Sý(Í|À±`¹m£ï?WFòÒÃ6¿ò//%Ã?Ê9îï¿ý´!ëÚ°¿
%ÿÿÿÿÿÿÿÿÿÿÿÿÿÿÿÿ)4ÈÉ=ÿÿÿÿ
%Êÿÿÿÿÿÿÿÿÿÿÿÿÿÿÿÿ<Ë
§uÌ>m@CÎ4ÕRÀlñf0ÀÜh¸m@+V{éF½MÀª*ßS}À%%
%ÿÿÿÿÿÿÿÿÌÿÿÿÿ*¥îÛ+
%ÍÿÿÿÿÿÿÿÿÿÿÿÿÎÏ%
%ÿÿÿÿÿÿÿÿÿÿÿÿÿÿÿÿÏh¸m@X{éF½MÀ2Ò÷Ù~ÀF¯2õb´¿à¥.*î¿O
ËX£ÄÔ¿
%ÿÿÿÿÿÿÿÿÿÿÿÿÿÿÿÿB+Î
Cÿÿÿÿ
%ÿÿÿÿÿÿÿÿÿÿÿÿÿÿÿÿ+A!
Cÿÿÿÿ
%ÐÿÿÿÿÿÿÿÿÿÿÿÿÿÿÿÿB
k+0ñøm@oºP	sSÀT3÷ºÀÉ³°4¡¸m@]%ÿ¤úÎKÀ>ñf0À%%
%ÿÿÿÿÿÿÿÿÑÿÿÿÿ,¥îÛô*%
%ÿÿÿÿÿÿÿÿÿÿÿÿÿÿÿÿH`*> m@]%ÿ¤úÎKÀä	ÇQÀÕ
Õ3¿,=&I¸ä¿÷Tú*aè?%%%
%ÿÿÿÿÿÿÿÿÿÿÿÿ0|
¦îß%113816%%%
%ÿÿÿÿÿÿÿÿÿÿÿÿÿÿÿÿ1¦îß%11-1%%%
%ÿÿÿÿÿÿÿÿÿÿÿÿ4
¦îß%1148848%%
%ÿÿÿÿÿÿÿÿÒÿÿÿÿ5¥îÛ6,
%Óÿÿÿÿÿÿÿÿÿÿÿÿ5Ô
%ÿÿÿÿÿÿÿÿÿÿÿÿÿÿÿÿÕÖ5×ÿÿÿÿ%
%ÿÿÿÿÿÿÿÿÿÿÿÿÿÿÿÿùIï¨bj@º=ýJ[ÀW?äÄ}À³'E;EÞ¿Ýó:j§¿8Iùtñ'ì¿
%ÿÿÿÿÿÿÿÿÿÿÿÿÿÿÿÿN7ØÙOÿÿÿÿ
%ÿÿÿÿÿÿÿÿÿÿÿÿÿÿÿÿ7MÚUOÿÿÿÿ
%ÛÿÿÿÿÿÿÿÿÿÿÿÿÿÿÿÿN
¸¯êòe@Kp[Àww1À`È$°jh@è¤=¼WÀö.¼zxq~À%%
%ÿÿÿÿÿÿÿÿÜÿÿÿÿ8¥îÛ>,%
%ÿÿÿÿÿÿÿÿÿÿÿÿÿÿÿÿ¸¯êòe@ø¤=¼WÀÓb}Þ~ÀzeöåÀé?5¡ÐÉâ¿	&OÿyÉ¿%%
%ÿÿÿÿÿÿÿÿÝÿÿÿÿ:¥îÛ%
%ÿÿÿÿÿÿÿÿÿÿÿÿÿÿÿÿ.¡Ð |Èh@ÿ7Ï]
\À
Ñ3*xÀ¥-Ú1"ã¿»|­¦é¿-¢IÆ}?¡­9¦é¿;|´ûR"ã?%%%
%ÿÿÿÿÿÿÿÿÿÿÿÿ=
¦îß%114005%%
%ÿÿÿÿÿÿÿÿÞÿÿÿÿ>¥îÛ
%ßÿÿÿÿÿÿÿÿÿÿÿÿÿÿÿÿà>
ÉWßd@<}åÒNÀ®gXtÎT~À#gîÒ7f@«u¢}ùGÀr*|À%
%ÿÿÿÿÿÿÿÿÿÿÿÿÿÿÿÿ¬#´»cf@o Ù¢]BÀãBÿï¨|Ào_gH^ê¿·+*á?d×ÑþZÇ¿¨¼ë_¬Ë¿ý¸iA>ï?%%%
%ÿÿÿÿÿÿÿÿÿÿÿÿÿÿÿÿ?¦îß%11-1
%ÿÿÿÿÿÿÿÿÿÿÿÿÿÿÿÿMáâã?ÿÿÿÿ%%%
%ÿÿÿÿÿÿÿÿÿÿÿÿB
¦îß%1153%%
%ÿÿÿÿÿÿÿÿäÿÿÿÿC¥îÛ/
%åÿÿÿÿÿÿÿÿÿÿÿÿæçÿÿÿÿè
?z X@á¼TÀlv¤fÀë­´â]@Ó¼ÈXQÀGrÀ
%éÿÿÿÿÿÿÿÿÿÿÿÿÿÿÿÿêC
@cÐoJU@,÷;VÀlv¤fÀäê­´â]@ýÐñáQÀ·~¢¦kÿÀ%
%ÿÿÿÿÿÿÿÿÿÿÿÿÿÿÿÿ	#n|Ù^@{å^:PÀôÚ*ÅgÀ+ÈtyÞ?Æ ]SÛê¿üiðÌÐ¿@ SïÓ?UÁ²yî¿%%%
%ÿÿÿÿÿÿÿÿÿÿÿÿÿÿÿÿD¦îß%11-1
%ÿÿÿÿÿÿÿÿÿÿÿÿÿÿÿÿëìíîDÿÿÿÿ
%ÿÿÿÿÿÿÿÿÿÿÿÿÿÿÿÿbGìï
ÿÿÿÿ
%ÿÿÿÿÿÿÿÿÿÿÿÿÿÿÿÿGaHf

ÿÿÿÿ
%ÿÿÿÿÿÿÿÿÿÿÿÿÿÿÿÿJíGd
ÿÿÿÿ
%ðÿÿÿÿÿÿÿÿÿÿÿÿhÀ\%¿¼ñíÇà;@còunknown
h;uI@¥ëz²RÖVÀ
lv¤fÀºkÜh¸lS@]ú²àCòUÀ
lv¤fÀ
%ÿÿÿÿÿÿÿÿÿÿÿÿÿÿÿÿIHóôÿÿÿÿ
%õÿÿÿÿÿÿÿÿÿÿÿÿhöxlªìc4@H÷unknown
h;uI@ªÙNñ­WÀ
lv¤fÀÙM@¥ëz²RÖVÀ¦HféÓÀ%%
%ÿÿÿÿÿÿÿÿøÿÿÿÿK¥îÛ8
%ùÿÿÿÿÿÿÿÿÿÿÿÿdú%
%ÿÿÿÿÿÿÿÿÿÿÿÿÿÿÿÿxZ+«G@¦ÁÞáVÀ
lv¤fÀ;eÅïîï?hÁ«·¸°?%%
%ÿÿÿÿÿÿÿÿûÿÿÿÿL¥îÛÎ%
%ÿÿÿÿÿÿÿÿÿÿÿÿÿÿÿÿxZ+«G@¦ÁÞáVÀ
lv¤fÀÚëgP\í¿á%íJ§Á¿Â2KÞ×?%%%
%ÿÿÿÿÿÿÿÿÿÿÿÿM
¦îß%1131077%%
%ÿÿÿÿÿÿÿÿüÿÿÿÿN¥îÛ´2
%ÿÿÿÿÿÿÿÿÿÿÿÿÿÿÿÿxZ+«G@¦ÁÞáVÀ
lv¤fÀ
%ÿÿÿÿÿÿÿÿÿÿÿÿÿÿÿÿpPýþ
qÿÿÿÿ
%ÿÿÿÿÿÿÿÿÿÿÿÿÿÿÿÿPoÿ
qÿÿÿÿ
%ÿÿÿÿÿÿÿÿÿÿÿÿÿÿÿÿP
|«pÔáD$@
O3ÉØ	XÀäÓW!Àr»±óÈB@Uí¬EQWÀ½ÿ7êöfÀ%%
%ÿÿÿÿÿÿÿÿÿÿÿÿQ¥îÛÍ%
%ÿÿÿÿÿÿÿÿÿÿÿÿÿÿÿÿàL"½ì9@xÄ
¯WÀäÓW!À¸ðâÃç¿)­Ò»±?¬ £zPå?%%%
%ÿÿÿÿÿÿÿÿÿÿÿÿR
¦îß%1131223%%
%ÿÿÿÿÿÿÿÿÿÿÿÿS¥îÛ'3
%ÿÿÿÿÿÿÿÿÿÿÿÿÿÿÿÿßL"½ì9@xÄ
¯WÀäÓW!À%%%
%ÿÿÿÿÿÿÿÿÿÿÿÿV
¦îß%1146684%%%
%ÿÿÿÿÿÿÿÿÿÿÿÿX
¦îß%1131222%%%
%ÿÿÿÿÿÿÿÿÿÿÿÿ[
¦îß%1146796
%ÿÿÿÿÿÿÿÿÿÿÿÿÿÿÿÿ{^|ÿÿÿÿ
%ÿÿÿÿÿÿÿÿÿÿÿÿÿÿÿÿ^z
|ÿÿÿÿ
%	ÿÿÿÿÿÿÿÿÿÿÿÿÿÿÿÿz

ð¾`_À Ð_tWÀËå¹¯À(B¬h*@$Í}¹UÀ§Z[`²}À%%
%ÿÿÿÿÿÿÿÿÿÿÿÿ_¥îÛ­1%
%ÿÿÿÿÿÿÿÿÿÿÿÿÿÿÿÿ«pÔáD$@Wí¬EQWÀËå¹¯Àî¼#_ß¿otL?A¥Ë?cð]<¡ë?%%
%ÿÿÿÿÿÿÿÿÿÿÿÿa¥îÛc
%
ÿÿÿÿÿÿÿÿÿÿÿÿÿÿÿÿ
ËL"½ì9@
O3ÉØ	XÀäÓW!ÀÙM@¤ÙNñ­WÀ½ÿ7êöfÀ%
%ÿÿÿÿÿÿÿÿÿÿÿÿÿÿÿÿ©»	l-Á(@-æ8/·WÀÉ_ ÚÀN÷ð\b|Ì¿$È¹ ÷î¿å!³®J¾?~vÄ/ï¿É"$bú¯Ì?%%%
%ÿÿÿÿÿÿÿÿÿÿÿÿc¨
¦îß%1147756%%
%ÿÿÿÿÿÿÿÿÿÿÿÿd¥îÛ/
%ÿÿÿÿÿÿÿÿÿÿÿÿ%
%ÿÿÿÿÿÿÿÿÿÿÿÿÿÿÿÿÎAä5ÀÐ_tWÀ§Z[`²}À»¶¾-Ü?¼4äË?Æ?aùþ0ì¿
%ÿÿÿÿÿÿÿÿÿÿÿÿÿÿÿÿfÿÿÿÿ
%ÿÿÿÿÿÿÿÿÿÿÿÿÿÿÿÿfÿÿÿÿ
%ÿÿÿÿÿÿÿÿÿÿÿÿÿÿÿÿ
ÚAä5ÀG`$Ä/YÀF7fÐÀD½`_À(Í}¹UÀéh¥ø{À
%ÿÿÿÿÿÿÿÿÿÿÿÿÿÿÿÿg
ÿÿÿÿ
%ÿÿÿÿÿÿÿÿÿÿÿÿÿÿÿÿgq
ÿÿÿÿ
%ÿÿÿÿÿÿÿÿÿÿÿÿÿÿÿÿg
ôù<Í?Àúyd»ÉWÀËå¹¯ÀcÄ1*!Ò2ÀUí¬EQWÀ§Z[`²}À%%
%ÿÿÿÿÿÿÿÿÿÿÿÿh¥îÛ#%
%ÿÿÿÿÿÿÿÿÿÿÿÿÿÿÿÿ¿Aä5ÀÐ_tWÀ¨Z[`²}À^[£þ$ª?¸0U\¿®?Àâ~ùôï¿%%
%ÿÿÿÿÿÿÿÿÿÿÿÿj¥îÛ	
%ÿÿÿÿÿÿÿÿÿÿÿÿ ÿÿÿÿ!
ôù<Í?Àúyd»ÉWÀËå¹¯ÀcÄ1*!Ò2ÀUí¬EQWÀ§Z[`²}À%
%ÿÿÿÿÿÿÿÿÿÿÿÿÿÿÿÿ@æC]¾À×^é UÀü
ÁÜàÀ\õ¨qÀØ?»/Ixúí¿.èl3>?W¸­F4¿4W.aÿï¿%%%
%ÿÿÿÿÿÿÿÿÿÿÿÿm°
¦îß%112424%%
%ÿÿÿÿÿÿÿÿ"ÿÿÿÿn¥îÛr	
%#ÿÿÿÿÿÿÿÿÿÿÿÿ¹
sÿÿÿÿ$
ïrÑË GÀ
O3ÉØ	XÀËå¹¯ÀÄ1*!Ò2ÀUí¬EQWÀ×lDSuÀ%
%ÿÿÿÿÿÿÿÿÿÿÿÿÿÿÿÿkÕâ\?ÀÁ3ì}©WÀX;"T«3ÀÚxÕïR¿°ÀÀÈèï¿÷stb`²¿W9^¥a²?
s$Ûêï¿
%%ÿÿÿÿÿÿÿÿÿÿÿÿ&VìeÏQ©@@q'unknown
èù<Í?Àõyd»ÉWÀËå¹¯ÀÄ1*!Ò2ÀUí¬EQWÀØlDSuÀ
%ÿÿÿÿÿÿÿÿÿÿÿÿÿÿÿÿ()r
*ÿÿÿÿ
%+ÿÿÿÿÿÿÿÿÿÿÿÿ&äMH½uèÜSIõ9@r,unknown
ïrÑË GÀ
O3ÉØ	XÀ½ÿ7êöfÀèù<Í?Àõyd»ÉWÀ×lDSuÀ%%%
%ÿÿÿÿÿÿÿÿÿÿÿÿÿÿÿÿs¦îß%11-1%%%
%ÿÿÿÿÿÿÿÿÿÿÿÿtµ
¦îß%1134857%%
%ÿÿÿÿÿÿÿÿ-ÿÿÿÿu¥îÛ8
%ÿÿÿÿÿÿÿÿÿÿÿÿÿÿÿÿÔrÑË GÀ
O3ÉØ	XÀ½ÿ7êöfÀ
%ÿÿÿÿÿÿÿÿÿÿÿÿÿÿÿÿ./w
0ÿÿÿÿ
%1ÿÿÿÿÿÿÿÿÿÿÿÿu¶@,8@w2unknown
õâÁü3°PÀ
O3ÉØ	XÀ¦HféÓÀÔrÑË GÀªÙNñ­WÀ½ÿ7êöfÀ
%3ÿÿÿÿÿÿÿÿÿÿÿÿ: 4á
½¶4zVõÊ@@4unknown
õâÁü3°PÀxÄ
¯WÀäÓW!À±]±6NAÀªÙNñ­WÀ HféÓÀ%%%
%ÿÿÿÿÿÿÿÿÿÿÿÿÿÿÿÿy¦îß%11-1%%%
%ÿÿÿÿÿÿÿÿÿÿÿÿz·
¦îß%1134853%%%
%ÿÿÿÿÿÿÿÿÿÿÿÿ|¹
¦îß%112427%%
%ÿÿÿÿÿÿÿÿ5ÿÿÿÿ}¥îÛu	
%6ÿÿÿÿÿÿÿÿÿÿÿÿ78ÿÿÿÿ9
ÒiÃÿlSÀ
O3ÉØ	XÀ½ÿ7êöfÀÔrÑË GÀÍÑ.Ëg®WÀFpÀ
%:ÿÿÿÿÿÿÿÿÿÿÿÿÿÿÿÿ;}
ÙBÑÛYÀÏÑ.Ëg®WÀ¸y{BÀÒiÃÿlSÀXr'ýMVÀ#}ªòàvÀ%
%ÿÿÿÿÿÿÿÿÿÿÿÿÿÿÿÿè®÷hÊRÀ-ï µÀWÀº38UÀ©ºhÚ3ÊÎ¿ û{!ïî¿éÆaåÒb¶¿ÉZ"K
ï¿ã#&OèÎ?
%ÿÿÿÿÿÿÿÿÿÿÿÿÿÿÿÿ<=>
ÿÿÿÿ
%ÿÿÿÿÿÿÿÿÿÿÿÿÿÿÿÿ?@¨Aÿÿÿÿ
%BÿÿÿÿÿÿÿÿÿÿÿÿCÀÈAjFûÝ¼­Íº§KìÐ)@Dunknown
Ö¤EZÀgkÑ9a©UÀ
lv¤fÀø¾ÎvWÀòà¼TÀ
lv¤fÀ
%ÿÿÿÿÿÿÿÿÿÿÿÿÿÿÿÿE¯
«ÿÿÿÿ
%ÿÿÿÿÿÿÿÿÿÿÿÿÿÿÿÿE?F
«ÿÿÿÿ
%GÿÿÿÿÿÿÿÿÿÿÿÿÿÿÿÿH
;¨¨<XÀªÙNñ­WÀ
lv¤fÀõâÁü3°PÀ_kÑ9a©UÀ¤HféÓÀ%%
%ÿÿÿÿÿÿÿÿIÿÿÿÿ¥îÛC
%JÿÿÿÿÿÿÿÿÿÿÿÿK%
%ÿÿÿÿÿÿÿÿÿÿÿÿÿÿÿÿø¾ÎvWÀakÑ9a©UÀ
lv¤fÀ±[_ÚX¢ï?ÂSHn«LÃ¿
%Lÿÿÿÿÿÿÿÿÿÿÿÿ¶óºmHeÐ;@Munknown
tÇÚx¤UÀªÙNñ­WÀ
lv¤fÀõâÁü3°PÀ]ú²àCòUÀ¦HféÓÀ%%%
%ÿÿÿÿÿÿÿÿÿÿÿÿÿÿÿÿ¦îß%11-1
%NÿÿÿÿÿÿÿÿÿÿÿÿHÿÿÿÿO
tÇÚx¤UÀªÙNñ­WÀ
lv¤fÀ8£M^MÀ]ú²àCòUÀ¦HféÓÀ%%%
%ÿÿÿÿÿÿÿÿÿÿÿÿÀ
¦îß%1131086%%
%ÿÿÿÿÿÿÿÿPÿÿÿÿ¥îÛ¾2
%ÿÿÿÿÿÿÿÿÿÿÿÿÿÿÿÿsÇÚx¤UÀ]ú²àCòUÀ
lv¤fÀ%%
%ÿÿÿÿÿÿÿÿQÿÿÿÿ¥îÛù"
%RÿÿÿÿÿÿÿÿÿÿÿÿS%
%ÿÿÿÿÿÿÿÿÿÿÿÿÿÿÿÿõâÁü3°PÀªÙNñ­WÀ¦HféÓÀ`XX)Ù?c	Â6&Å?âYr¹ñì¿%%%
%ÿÿÿÿÿÿÿÿÿÿÿÿÅ
¦îß%1146692%%%
%ÿÿÿÿÿÿÿÿÿÿÿÿÇ
¦îß%1134847%%%
%ÿÿÿÿÿÿÿÿÿÿÿÿÉ
¦îß%112420%%
%ÿÿÿÿÿÿÿÿTÿÿÿÿ¥îÛn	
%UÿÿÿÿÿÿÿÿÿÿÿÿÿÿÿÿV
¼a^À´­V¶ðUÀ7	Ãñº~À~HSÛZÀ@6YSÀ[´Pz}À%
%ÿÿÿÿÿÿÿÿÿÿÿÿÿÿÿÿyã:O¸ZÀk7æá@ÈUÀ?­2.ú~À>ÅmÞÃà¿ÿÄÔz¾ê¿îvã½Å¿Èyôë¿r±h½ÿà?
%ÿÿÿÿÿÿÿÿÿÿÿÿÿÿÿÿWXY
ÿÿÿÿ
%ÿÿÿÿÿÿÿÿÿÿÿÿÿÿÿÿZ[À\ÿÿÿÿ
%]ÿÿÿÿÿÿÿÿÿÿÿÿ^&](ß¼Å±BÏÿ4@_unknown
)àÿ	_@£ÙNHð>@
lv¤fÀÐÆrß¬ý`@YôÚ)H@
lv¤fÀ
%ÿÿÿÿÿÿÿÿÿÿÿÿÿÿÿÿ`ÈÃÿÿÿÿ
%ÿÿÿÿÿÿÿÿÿÿÿÿÿÿÿÿ`Za
Ãÿÿÿÿ
%bÿÿÿÿÿÿÿÿÿÿÿÿÿÿÿÿc
züRYv©]@VS³â8@lv¤fÀ¬¯w@9`@ç-ë3ó`K@ÒçKc©«À%%
%ÿÿÿÿÿÿÿÿdÿÿÿÿ¥îÛ+
%eÿÿÿÿÿÿÿÿÿÿÿÿf%
%ÿÿÿÿÿÿÿÿÿÿÿÿÿÿÿÿ5)àÿ	_@YôÚ)H@
lv¤fÀÃÒmnaÜ¿@ëúÛ~®ì?
%ÿÿÿÿÿÿÿÿÿÿÿÿÿÿÿÿghÿÿÿÿ
%iÿÿÿÿÿÿÿÿÿÿÿÿ¼î¨Ýü+½jo+4@Ákunknown
züRYv©]@Z|Å	óÁH@lv¤fÀCÁÛP>^@Å-ë3ó`K@º«ÁiÌÀ%%%
%ÿÿÿÿÿÿÿÿÿÿÿÿÿÿÿÿ¦îß%11-1
%lÿÿÿÿÿÿÿÿÿÿÿÿ ÿÿÿÿm
m5"í³Y@Z|Å	óÁH@lv¤fÀCÁÛP>^@Ñ)¹Ø P@º«ÁiÌÀ%%%
%ÿÿÿÿÿÿÿÿÿÿÿÿÐ
¦îß%1131062%%
%ÿÿÿÿÿÿÿÿnÿÿÿÿ¥îÛ¦2
%ÿÿÿÿÿÿÿÿÿÿÿÿÿÿÿÿíÀÛP>^@Å-ë3ó`K@
lv¤fÀ%%
%ÿÿÿÿÿÿÿÿoÿÿÿÿ¥îÛä%
%ÿÿÿÿÿÿÿÿÿÿÿÿÿÿÿÿæÔ
CÒ\@ËKþ¡)ÞM@lv¤fÀ5BÖ÷â¿îg_ÀÍ?úïDiºè?%%
%ÿÿÿÿÿÿÿÿpÿÿÿÿ ¥îÛ;%
%ÿÿÿÿÿÿÿÿÿÿÿÿÿÿÿÿI¶ø]+]@Ò¸M"ÍK@¾º-ÜÀèÎ^Óà?]þZJ¿ê?Ï/¬z51Ä?	4i6dÒ?ô5Hw¦î¿%%%
%ÿÿÿÿÿÿÿÿÿÿÿÿ¢Õ
¦îß%1146668
%ÿÿÿÿÿÿÿÿÿÿÿÿÿÿÿÿÔ¤qrÕÿÿÿÿ
%ÿÿÿÿÿÿÿÿÿÿÿÿÿÿÿÿ¤Óst
Õÿÿÿÿ
%uÿÿÿÿÿÿÿÿÿÿÿÿÿÿÿÿÓv
Æ>®'òT@"ÄÆ«SM@_ºuLôÀ­Añ}ÓLZ@=ß! ²#S@ð¯lüÀ%%
%ÿÿÿÿÿÿÿÿwÿÿÿÿ¥¥îÛè%
%ÿÿÿÿÿÿÿÿÿÿÿÿÿÿÿÿÜ>®'òT@%ß! ²#S@_ºuLôÀ¹ö¶îê?£"ÿ
á¿éiÅ¶P¶?%%%
%ÿÿÿÿÿÿÿÿÿÿÿÿ¦Ø
¦îß%1131249%%
%ÿÿÿÿÿÿÿÿxÿÿÿÿ§¥îÛ/3
%ÿÿÿÿÿÿÿÿÿÿÿÿÿÿÿÿÒ5"í³Y@Z)¹Ø P@{ÁOäÀ%%%
%ÿÿÿÿÿÿÿÿÿÿÿÿ©Ú
¦îß%1167%%%
%ÿÿÿÿÿÿÿÿÿÿÿÿ±ë
¦îß%1138669%%
%ÿÿÿÿÿÿÿÿyÿÿÿÿ²¥îÛl<
%zÿÿÿÿÿÿÿÿÿÿÿÿ² íY	K_ã¼{ìòUîì©@@|}unknown
'÷]E
«J@xÔ§Y@PÁË¯`À9î®JS@U8]'Y@Ú9äë}À
%ÿÿÿÿÿÿÿÿÿÿÿÿÿÿÿÿ6÷]E
«J@U8]'Y@PÁË¯`À
%ÿÿÿÿÿÿÿÿÿÿÿÿÿÿÿÿá³~
âÿÿÿÿ
%ÿÿÿÿÿÿÿÿÿÿÿÿÿÿÿÿ³àâÿÿÿÿ
%ÿÿÿÿÿÿÿÿÿÿÿÿÿÿÿÿ³
÷]E
«J@©ZÑÒT@²ÐßÙ:Àil²`DfQ@U8]'Y@¡M^L[À
%ÿÿÿÿÿÿÿÿÿÿÿÿÿÿÿÿµä
ÿÿÿÿ
%ÿÿÿÿÿÿÿÿÿÿÿÿd(,w°óï½¸ýõ¸5@µunknown
w|~2(ÊP@(vé:ÄS@²ÐßÙ:ÀÀ9¾U@©ZÑÒT@Z´ôÖÀ
%ÿÿÿÿÿÿÿÿÿÿÿÿÿÿÿÿq¶æÿÿÿÿ
%ÿÿÿÿÿÿÿÿÿÿÿÿ\q¬:
¿
=Dºí@0<@åunknown
Õ>®'òT@(vé:ÄS@_ºuLôÀÀ9¾U@,ß! ²#S@Z´ôÖÀ%%%
%ÿÿÿÿÿÿÿÿÿÿÿÿÿÿÿÿ·¦îß%11-1%%%
%ÿÿÿÿÿÿÿÿÿÿÿÿ¸î
¦îß%1138673%%%
%ÿÿÿÿÿÿÿÿÿÿÿÿºð
¦îß%115017%%
%ÿÿÿÿÿÿÿÿÿÿÿÿ»¥îÛ
%ÿÿÿÿÿÿÿÿÿÿÿÿÿÿÿÿ
Ol²`DfQ@(vé:ÄS@Z´ôÖÀÀ9¾U@ÙÓ5n!¿V@¢{T"À%
%ÿÿÿÿÿÿÿÿÿÿÿÿÿÿÿÿCIÁàú>V@-¾Ò½ñR@¢©ärøÀ"É*bÕ?%½ÍRwî?Agj!7« ¿£ÄQð²¸¿ÆøoÉÙï¿%%
%ÿÿÿÿÿÿÿÿÿÿÿÿ¾¥îÛå1%
%ÿÿÿÿÿÿÿÿÿÿÿÿÿÿÿÿJ9{I@'s¡ßW@nUº¯ØCÀI@ àüy¿?åÁÐøûÐ?ÌÝÕ¡éî?%%
%ÿÿÿÿÿÿÿÿÿÿÿÿÀ¥îÛ%
%ÿÿÿÿÿÿÿÿÿÿÿÿÿÿÿÿ79<i
R@ÍqÖì´#V@aiKäï~ÀqâPÛâ?Ò ±/è?zN!EÒ¿YÎ	çÛ¿(ÝtÌì¿%%%
%ÿÿÿÿÿÿÿÿÿÿÿÿÃü
¦îß%1149176%%
%ÿÿÿÿÿÿÿÿÿÿÿÿÄ¥îÛa0
%ÿÿÿÿÿÿÿÿÿÿÿÿ
%ÿÿÿÿÿÿÿÿÿÿÿÿÿÿÿÿöÄÿÿÿÿ%
%ÿÿÿÿÿÿÿÿÿÿÿÿÿÿÿÿö¬?M@ó¯[@³Åip>¨}Àº72ç¿¯àäÜ¢¿Ø"J÷0æ¿
%ÿÿÿÿÿÿÿÿÿÿÿÿÿÿÿÿ÷ÆôÄ
øÿÿÿÿ
%ÿÿÿÿÿÿÿÿÿÿÿÿÿÿÿÿÆö
øÿÿÿÿ
%ÿÿÿÿÿÿÿÿÿÿÿÿÿÿÿÿ÷
&
y>@U8]'Y@PÁË¯`Àö¬?M@¶ó¯[@¥Åip>¨}À%%
%ÿÿÿÿÿÿÿÿÿÿÿÿÇ¥îÛd0%
%ÿÿÿÿÿÿÿÿÿÿÿÿÿÿÿÿ6÷]E
«J@U8]'Y@PÁË¯`Àö#´Óáí¿ECàÄÖ?]_Ï3£?%%%
%ÿÿÿÿÿÿÿÿÿÿÿÿÌ¦îß%114961%%
%ÿÿÿÿÿÿÿÿÿÿÿÿÍ¥îÛ[
% ÿÿÿÿÿÿÿÿÿÿÿÿ¡¢ÿÿÿÿ£
òµÛH;î^@é \süMÀ¯J0ÀZëâÃq`@­ð¨ýBÀZ~pç}À%
%ÿÿÿÿÿÿÿÿÿÿÿÿÿÿÿÿý×+4q`@î6¹ÇEÀ¼jµkW~ÀÇ51|ê?QBVXîÚ¿4ïÐ&\Ä×¿h ,å?#¡WÞ-þç¿%%%
%ÿÿÿÿÿÿÿÿÿÿÿÿÿÿÿÿÎ¦îß%11-1
%ÿÿÿÿÿÿÿÿÿÿÿÿÿÿÿÿ¤¥ÚÎÿÿÿÿ
%ÿÿÿÿÿÿÿÿÿÿÿÿÿÿÿÿÔÑ¦ÿÿÿÿ
%ÿÿÿÿÿÿÿÿÿÿÿÿÿÿÿÿ§¨Ñ
©ÿÿÿÿ
%ªÿÿÿÿÿÿÿÿÿÿÿÿ	ÞôÌ1ÁwA@Ñ«unknown
çÁïmW@]r'ýMVÀ¸y{BÀ$º[@@6YSÀ%	Ãñº~À
%ÿÿÿÿÿÿÿÿÿÿÿÿÿÿÿÿ¬­Ò
®ÿÿÿÿ
%¯ÿÿÿÿÿÿÿÿÿÿÿÿ
°dØ{L9@Ò±unknown
ÎÙòET@BkGWÀ%}ªòàvÀÖ¥ICïkX@±­V¶ðUÀÜ`=Q~À
%ÿÿÿÿÿÿÿÿÿÿÿÿÿÿÿÿ²³Ó
´ÿÿÿÿ
%µÿÿÿÿÿÿÿÿÿÿÿÿ°°.#è
=	Â¼Ðµ£5@Ó¶unknown
ÎÙòET@DkGWÀ¸y{BÀçÁïmW@]r'ýMVÀ#}ªòàvÀ%%
%ÿÿÿÿÿÿÿÿ·ÿÿÿÿÕ¥îÛ1
%¸ÿÿÿÿÿÿÿÿÿÿÿÿÕ¹
%ºÿÿÿÿÿÿÿÿÿÿÿÿ»¼%
%ÿÿÿÿÿÿÿÿÿÿÿÿÿÿÿÿÍæÁïmW@wr'ýMVÀ·y{BÀ|áfÜª¼?¥­?XA¸öÊï?
%ÿÿÿÿÿÿÿÿÿÿÿÿÿÿÿÿ
Ö½¾ÿÿÿÿ
%ÿÿÿÿÿÿÿÿÿÿÿÿÿÿÿÿÖ¿Àÿÿÿÿ%%
%ÿÿÿÿÿÿÿÿÁÿÿÿÿ×¥îÛ1+
%ÂÿÿÿÿÿÿÿÿÿÿÿÿÀÃ%
%ÿÿÿÿÿÿÿÿÿÿÿÿÿÿÿÿÒ©QY\@iì	Ï#TÀ\´Pz}ÀÒiï$ã¬â?_§WDQ[è?#·åÛÒ¿
%ÿÿÿÿÿÿÿÿÿÿÿÿÿÿÿÿØÄÅ
ÿÿÿÿ
%ÿÿÿÿÿÿÿÿÿÿÿÿÿÿÿÿØ¦
ÿÿÿÿ
%ÆÿÿÿÿÿÿÿÿÿÿÿÿÿÿÿÿÇ
½¥ICïkX@±­V¶ðUÀ-	Ãñº~ÀÒ©QY\@@6YSÀ\´Pz}À%%
%ÿÿÿÿÿÿÿÿÈÿÿÿÿÙ¥îÛ1%
%ÿÿÿÿÿÿÿÿÿÿÿÿÿÿÿÿ³©QY\@ì	Ï#TÀ\´Pz}Àð
N¿¿¾³£u±¾?bÕOëï¿
%ÉÿÿÿÿÿÿÿÿÿÿÿÿÊÀôù;5G½ÞuxLâÖ@@Ëunknown
$º[@@6YSÀ6	Ãñº~ÀÛ©eø.`@¬Íç®JÀ[~pç}À
%ÿÿÿÿÿÿÿÿÿÿÿÿÿÿÿÿÌ½ÛÍÿÿÿÿ
%ÎÿÿÿÿÿÿÿÿÿÿÿÿßÊÑ&O©F0@Ïunknown
§®»^@ÃGÑQÀ[~pç}ÀÒ©eø.`@A¬Íç®JÀ º¡Ä}À%%%
%ÿÿÿÿÿÿÿÿÿÿÿÿÿÿÿÿÜ¦îß%11-1%%%
%ÿÿÿÿÿÿÿÿÿÿÿÿÝ¦îß%1138597%%
%ÿÿÿÿÿÿÿÿÐÿÿÿÿÞ¥îÛÄ<
%ÿÿÿÿÿÿÿÿÿÿÿÿÿÿÿÿ$º[@@6YSÀ%	Ãñº~À%%
%ÿÿÿÿÿÿÿÿÑÿÿÿÿß¥îÛ®:
%ÿÿÿÿÿÿÿÿÿÿÿÿÿÿÿÿ§®»^@ÃGÑQÀ º¡Ä}À
%ÿÿÿÿÿÿÿÿÿÿÿÿÿÿÿÿÒ$á
Óÿÿÿÿ%%%
%ÿÿÿÿÿÿÿÿÿÿÿÿÿÿÿÿâ¦îß%11-1
%ÔÿÿÿÿÿÿÿÿÿÿÿÿÕâÿÿÿÿÖ
F¦j?g@_IÍZ@Z[­ûêÀ17;Õ¡+@¯½ZÉ~Å\@XÞ=#J}À%%%
%ÿÿÿÿÿÿÿÿÿÿÿÿã¦îß%1138300%%%
%ÿÿÿÿÿÿÿÿÿÿÿÿæ¦îß%1138299
%ÿÿÿÿÿÿÿÿÿÿÿÿÿÿÿÿÒè%Óÿÿÿÿ
%×ÿÿÿÿÿÿÿÿÿÿÿÿØµô®ð=e	 v¸A@$Ùunknown
-;Õ¡+@<.B[@×lZÀOÔ©2,@°a:ñK]@PÎg(2}À
%ÿÿÿÿÿÿÿÿÿÿÿÿÿÿÿÿÚÛé'Üÿÿÿÿ
%Ýÿÿÿÿÿÿÿÿÿÿÿÿü
Ø iCP@C@&Þunknown
OÔ©2,@¡9öÇkT[@¸`ùÛÁQÀ&
y>@°a:ñK]@TÎg(2}À%%%
%ÿÿÿÿÿÿÿÿÿÿÿÿÿÿÿÿê¦îß%11-1
%ßÿÿÿÿÿÿÿÿÿÿÿÿàêÿÿÿÿá
-;Õ¡+@<.B[@×lZÀ&
y>@°a:ñK]@PÎg(2}À%%%
%ÿÿÿÿÿÿÿÿÿÿÿÿë¦îß%1138304
%ÿÿÿÿÿÿÿÿÿÿÿÿÿÿÿÿíâãä
ÿÿÿÿ
%ÿÿÿÿÿÿÿÿÿÿÿÿÿÿÿÿåæí-çÿÿÿÿ
%èÿÿÿÿÿÿÿÿÿÿÿÿ2`ÁØåè+à¼é$Y_Æj$@íêunknown
oj#}EYÀ!Ò9P~R@
lv¤fÀödmíVÀD";£ûS@
lv¤fÀ
%ÿÿÿÿÿÿÿÿÿÿÿÿÿÿÿÿëîæì
0ÿÿÿÿ
%ÿÿÿÿÿÿÿÿÿÿÿÿÿÿÿÿîëð40ÿÿÿÿ
%íÿÿÿÿÿÿÿÿÿÿÿÿÿÿÿÿîî
¨¬7WÀß! ²#S@
lv¤fÀ!Gp	ÞRÀkvY'>T@!LôÀ%%
%ÿÿÿÿÿÿÿÿïÿÿÿÿï¥îÛS
%ðÿÿÿÿÿÿÿÿÿÿÿÿ-ñ%
%ÿÿÿÿÿÿÿÿÿÿÿÿÿÿÿÿ
ëF"Ô.TÀÐÄ©ñ+T@
lv¤fÀ¨ï¿ÀQz Î¿
%òÿÿÿÿÿÿÿÿÿÿÿÿûó?=Cl/@/óunknown
ëF"Ô.TÀÒÄ©ñ+T@
lv¤fÀ!Gp	ÞRÀkvY'>T@!LôÀ%%%
%ÿÿÿÿÿÿÿÿÿÿÿÿÿÿÿÿñ¦îß%11-1
%ôÿÿÿÿÿÿÿÿÿÿÿÿõñÿÿÿÿö
ëF"Ô.TÀÏÄ©ñ+T@
lv¤fÀÞÿ[GRÀ!¨5.ÃT@!LôÀ%%%
%ÿÿÿÿÿÿÿÿÿÿÿÿò¦îß%1131104%%
%ÿÿÿÿÿÿÿÿ÷ÿÿÿÿó¥îÛÏ2
%ÿÿÿÿÿÿÿÿÿÿÿÿÿÿÿÿëF"Ô.TÀÒÄ©ñ+T@
lv¤fÀ%%%
%ÿÿÿÿÿÿÿÿÿÿÿÿö¦îß%1146711
%ÿÿÿÿÿÿÿÿÿÿÿÿÿÿÿÿ<øøù
=ÿÿÿÿ
%ÿÿÿÿÿÿÿÿÿÿÿÿÿÿÿÿø;úû=ÿÿÿÿ
%üÿÿÿÿÿÿÿÿÿÿÿÿÿÿÿÿøý
+Ø|BöRÀkvY'>T@!LôÀö±`®LÀêýûg½LW@®ÐßÙ:À%%
%ÿÿÿÿÿÿÿÿþÿÿÿÿù¥îÛK#%
%ÿÿÿÿÿÿÿÿÿÿÿÿÿÿÿÿö±`®LÀêýûg½LW@¡¥Ó®·ëÀ¥(Kõé¿cpû)¤â¿Y^é±,ª¿%%%
%ÿÿÿÿÿÿÿÿÿÿÿÿú"¦îß%1134942%%
%ÿÿÿÿÿÿÿÿÿÿÿÿÿû¥îÛ8
%ÿÿÿÿÿÿÿÿÿÿÿÿûèg(±É2@ëunknown
¬7WÀ%ß! ²#S@_ºuLôÀ!Gp	ÞRÀkvY'>T@!LôÀ
%ÿÿÿÿÿÿÿÿÿÿÿÿÿÿÿÿ!Gp	ÞRÀkvY'>T@!LôÀ
%ÿÿÿÿÿÿÿÿÿÿÿÿÿÿÿÿúþE
ÿÿÿÿ
%ÿÿÿÿÿÿÿÿÿÿÿÿ)dí÷¦=Udÿv«C@5@þunknown
¥ð~¨pÓMÀêýûg½LW@¡¥Ó®·ëÀ´±`®LÀ*'s¡ßW@mUº¯ØCÀ
%ÿÿÿÿÿÿÿÿÿÿÿÿX	U]è.7§=@@unknown
¥ð~¨pÓMÀ's¡ßW@À@5íÀÍÄ	ÝAÀA®àoXY@nUº¯ØCÀ%%%
%ÿÿÿÿÿÿÿÿÿÿÿÿ'¦îß%1134815%%%
%ÿÿÿÿÿÿÿÿÿÿÿÿ)¦îß%1148037%%%
%ÿÿÿÿÿÿÿÿÿÿÿÿ1¦îß%1134813%%
%ÿÿÿÿÿÿÿÿ	ÿÿÿÿ¥îÛþ7
%ÿÿÿÿÿÿÿÿÿÿÿÿÿÿÿÿ<|eLCÀcjY@J?,©UÀ%%%
%ÿÿÿÿÿÿÿÿÿÿÿÿ
3¦îß%1134817%%%
%ÿÿÿÿÿÿÿÿÿÿÿÿ5¦îß%112403%%
%ÿÿÿÿÿÿÿÿ
ÿÿÿÿ
¥îÛ]	
%ÿÿÿÿÿÿÿÿÿÿÿÿ
ÿÿÿÿ
ÃVÓÄs`Àì	Ï#TÀ%	Ãñº~ÀKÛ4æ]ÀÃGÑQÀ[´Pz}À%
%ÿÿÿÿÿÿÿÿÿÿÿÿÿÿÿÿ¥­4Àþt;è(Z@£Æ½DÀ¡LpÞñÉ·¿lºNüoØï?U)ñ¸1 ¿4dAÔ¿Q$áKî?
%ÿÿÿÿÿÿÿÿÿÿÿÿÿÿÿÿR
Sÿÿÿÿ
%ÿÿÿÿÿÿÿÿÿÿÿÿÿÿÿÿQ
Sÿÿÿÿ
%ÿÿÿÿÿÿÿÿÿÿÿÿÿÿÿÿQ
§ð~¨pÓMÀ's¡ßW@J?,©UÀ&<|eLCÀ¡9öÇkT[@¶`ùÛÁQÀ%%
%ÿÿÿÿÿÿÿÿÿÿÿÿ¥îÛÑ"
%ÿÿÿÿÿÿÿÿÿÿÿÿ%
%ÿÿÿÿÿÿÿÿÿÿÿÿÿÿÿÿð~¨pÓMÀG's¡ßW@VUº¯ØCÀÍþG(ÈIî?5x¢Ó? N$Rª¹¿
%ÿÿÿÿÿÿÿÿÿÿÿÿÿÿÿÿXÿÿÿÿ
%ÿÿÿÿÿÿÿÿÿÿÿÿÿÿÿÿf
<|eLCÀlcjY@
¬±pÀM
çyèw6Às.B[@ÖlZÀ%%
%ÿÿÿÿÿÿÿÿÿÿÿÿ¥îÛ×"%
%ÿÿÿÿÿÿÿÿÿÿÿÿÿÿÿÿ0<|eLCÀªcjY@+?,©UÀ.úÎç#5ï?_ÓâM¦µ?1=TÌR(Ê¿%%%
%ÿÿÿÿÿÿÿÿÿÿÿÿA¦îß%1148038%%
%ÿÿÿÿÿÿÿÿÿÿÿÿ¥îÛY#
%ÿÿÿÿÿÿÿÿÿÿÿÿ%
%ÿÿÿÿÿÿÿÿÿÿÿÿÿÿÿÿM
çyèw6ÀEðéíY@
¬±pÀpÊ/§AV¿ÿ@Ï>Ë?B;CDï?
%ÿÿÿÿÿÿÿÿÿÿÿÿÿÿÿÿ` 
aÿÿÿÿ
%ÿÿÿÿÿÿÿÿÿÿÿÿÿÿÿÿ_(m
aÿÿÿÿ
%!ÿÿÿÿÿÿÿÿÿÿÿÿÿÿÿÿ"
S	|Ý6À#ÝÚ¥¥Y@)x²cÀ«cB«¶(À.B[@TlZÀ%%
%ÿÿÿÿÿÿÿÿ"ÿÿÿÿ¥îÛZ#%
%ÿÿÿÿÿÿÿÿÿÿÿÿÿÿÿÿ|Ý6Àr.B[@ÓlZÀxÛ"Õ?zÑFÏááÊ¿Å«ýrí¿%%%
%ÿÿÿÿÿÿÿÿÿÿÿÿ!K¦îß%112502%%
%ÿÿÿÿÿÿÿÿ#ÿÿÿÿ"¥îÛÀ	
%$ÿÿÿÿÿÿÿÿÿÿÿÿ%Xÿÿÿÿ&
<|eLCÀlcjY@
¬±pÀM
çyèw6Às.B[@ÖlZÀ%
%ÿÿÿÿÿÿÿÿÿÿÿÿÿÿÿÿz+^+$À{¦Z@ú&À»Ià:_Î?¥7ÿ~Éî?Êú	È4Á¿¡üß¿FIôÏ§×ë¿%%%
%ÿÿÿÿÿÿÿÿÿÿÿÿ%O¦îß%1148026%%
%ÿÿÿÿÿÿÿÿ'ÿÿÿÿ&¥îÛº"
%(ÿÿÿÿÿÿÿÿÿÿÿÿ)*
%ÿÿÿÿÿÿÿÿÿÿÿÿÿÿÿÿ+,-&.ÿÿÿÿ%
%ÿÿÿÿÿÿÿÿÿÿÿÿÿÿÿÿ¦TpÀY¶RãöX@ìZ#vNÀÂtÂ¥dØ¿Þ¹­[²Úß?"'shçè¿
%/ÿÿÿÿÿÿÿÿÿÿÿÿj	0ÅU¯9@(1unknown
øÍÏG9)À$ÝÚ¥¥Y@)x²cÀ¬cB«¶(À¹_IÍZ@&[­ûêÀ
%ÿÿÿÿÿÿÿÿÿÿÿÿÿÿÿÿ23)o
4ÿÿÿÿ
%5ÿÿÿÿÿÿÿÿÿÿÿÿ0OwÆ¨5@)6unknown
øÍÏG9)Àfâ1óY@ªJÿkÀpkf$kU"À¹_IÍZ@&[­ûêÀ%%%
%ÿÿÿÿÿÿÿÿÿÿÿÿÿÿÿÿ+¦îß%11-1
%7ÿÿÿÿÿÿÿÿÿÿÿÿ8+ÿÿÿÿ9
øÍÏG9)Àqfâ1óY@)x²cÀpkf$kU"À¹_IÍZ@&[­ûêÀ%%%
%ÿÿÿÿÿÿÿÿÿÿÿÿ-T¦îß%112511%%
%ÿÿÿÿÿÿÿÿ:ÿÿÿÿ.¥îÛÉ	
%;ÿÿÿÿÿÿÿÿÿÿÿÿ<=ÿÿÿÿ>
Á¡vLTÀ-ÅwrrXÀ½¬ðó;]ÀºE,§MÀk3Ë®+VÀû¶Ç'XÀ
%?ÿÿÿÿÿÿÿÿÿÿÿÿÿÿÿÿ@.
këøØQÀ-ÅwrrXÀ½¬ðó;]À·¬JÀ3Ë®+VÀû¶Ç'XÀ%
%ÿÿÿÿÿÿÿÿÿÿÿÿÿÿÿÿÓ?IÀ¿rA:ÿXÀ¶¯F¢]ÀÿD4wÑÅ¿´ªàÛí¿<NµäFÔ?ÈÃõ zï¿W§ÊÇ?%%%
%ÿÿÿÿÿÿÿÿÿÿÿÿÿÿÿÿ/¦îß%11-1
%ÿÿÿÿÿÿÿÿÿÿÿÿÿÿÿÿlÅzA
/ÿÿÿÿ
%ÿÿÿÿÿÿÿÿÿÿÿÿÿÿÿÿz2â
Uÿÿÿÿ
%ÿÿÿÿÿÿÿÿÿÿÿÿÿÿÿÿ2yxAUÿÿÿÿ
%ÿÿÿÿÿÿÿÿÿÿÿÿÿÿÿÿBC2|Dÿÿÿÿ
%Eÿÿÿÿÿÿÿÿÿÿÿÿáø½;8'=F638d8a@{Gunknown
2Wû½ÁÀÜ¾²ÂY@Tù[>ÀåjìÀ³ø~Z<Y@¬PLÒj(À%%%
%ÿÿÿÿÿÿÿÿÿÿÿÿ3Y¦îß%1134925
%ÿÿÿÿÿÿÿÿÿÿÿÿÿÿÿÿ@6ÿÿÿÿ
%HÿÿÿÿÿÿÿÿÿÿÿÿÑV«!0Þ*½OªDp°ò¬@~Iunknown
pkf$kU"Àsfâ1óY@#äÀ½`_À6ÙJÃàËY@ªJÿkÀ%%%
%ÿÿÿÿÿÿÿÿÿÿÿÿÿÿÿÿ7¦îß%11-1%%%
%ÿÿÿÿÿÿÿÿÿÿÿÿ8^¦îß%1134806%%%
%ÿÿÿÿÿÿÿÿÿÿÿÿ:`¦îß%112396%%
%ÿÿÿÿÿÿÿÿJÿÿÿÿ;¥îÛV	
%KÿÿÿÿÿÿÿÿÿÿÿÿLMÿÿÿÿN
ÄÍÏG9)À°ëÒâY@#eNÀËº`_À¹_IÍZ@[­ûêÀ%
%ÿÿÿÿÿÿÿÿÿÿÿÿÿÿÿÿaaÖ
îÀ×£ Y@=5lÒªgÀÉ¿ç"þ°¿SN[Ä£ï?/ö¸8p*Á?¾¾·ä­ì?ÄåßcÜ?%%%
%ÿÿÿÿÿÿÿÿÿÿÿÿ>d¦îß%1134793%%
%ÿÿÿÿÿÿÿÿOÿÿÿÿ?¥îÛó7
%Pÿÿÿÿÿÿÿÿÿÿÿÿr?4HÙÃ¬<@QRunknown
À½`_À3éÊWX@ÅS>gÀÀ½`_À¶{n|Ý	Y@ß6û÷ÎHÀ
%ÿÿÿÿÿÿÿÿÿÿÿÿÿÿÿÿÀ½`_À3éÊWX@ÅS>gÀ
%ÿÿÿÿÿÿÿÿÿÿÿÿÿÿÿÿ@~STÿÿÿÿ
%Uÿÿÿÿÿÿÿÿÿÿÿÿÿÿÿÿ@V
lf$kU"À	3éÊWX@%äÀæ¼`_À6ÙJÃàËY@ÅS>gÀ
%ÿÿÿÿÿÿÿÿÿÿÿÿÿÿÿÿWXC
Yÿÿÿÿ
%Zÿÿÿÿÿÿÿÿÿÿÿÿ?ç9l"£¼w=oW®\@C[unknown
À½`_À3éÊWX@«JÿkÀ ÅqTÁÞ?fâ1óY@ÅS>gÀ%%%
%ÿÿÿÿÿÿÿÿÿÿÿÿÿÿÿÿD¦îß%11-1
%\ÿÿÿÿÿÿÿÿÿÿÿÿ]Dÿÿÿÿ^
À½`_À3éÊWX@%äÀ ÅqTÁÞ?6ÙJÃàËY@ÅS>gÀ%%%
%ÿÿÿÿÿÿÿÿÿÿÿÿEg¦îß%1138579%%%
%ÿÿÿÿÿÿÿÿÿÿÿÿHl¦îß%114952%%
%ÿÿÿÿÿÿÿÿ_ÿÿÿÿI¥îÛR
%`ÿÿÿÿÿÿÿÿÿÿÿÿÿÿÿÿI
À½`_ÀíC°XZ@
%­ìÐÀØÁj?g@½_IÍZ@!£ý÷dÀ%
%ÿÿÿÿÿÿÿÿÿÿÿÿÿÿÿÿá
,i@ô_)¢Z@Y*lûJTÀ^Ç&3Ë¿4nK5äï?MPÚä³¿Leµ5î¿p2Õ?%%%
%ÿÿÿÿÿÿÿÿÿÿÿÿÿÿÿÿJ¦îß%11-1
%ÿÿÿÿÿÿÿÿÿÿÿÿÿÿÿÿZ¬aJÿÿÿÿ%%%
%ÿÿÿÿÿÿÿÿÿÿÿÿMp¦îß%1138288%%
%ÿÿÿÿÿÿÿÿbÿÿÿÿN¥îÛ7
%cÿÿÿÿÿÿÿÿÿÿÿÿN9Æçõ<0<RíÈ"!@deunknown
eÍÏG9)À@l×Z@&[­ûêÀÀ½`_À¹_IÍZ@£ý÷dÀ
%ÿÿÿÿÿÿÿÿÿÿÿÿÿÿÿÿÀ½`_À@l×Z@=£ý÷dÀ
%ÿÿÿÿÿÿÿÿÿÿÿÿÿÿÿÿPa
ÿÿÿÿ
%ÿÿÿÿÿÿÿÿÿÿÿÿÿÿÿÿPfg
ÿÿÿÿ%%
%ÿÿÿÿÿÿÿÿhÿÿÿÿQ¥îÛg0%
%ÿÿÿÿÿÿÿÿÿÿÿÿÿÿÿÿÞ¿j?g@½_IÍZ@
[­ûêÀÖz
pìáî¿¶jdx¿9$ãÂÐ?
%ÿÿÿÿÿÿÿÿÿÿÿÿÿÿÿÿ Rij
¡ÿÿÿÿ
%ÿÿÿÿÿÿÿÿÿÿÿÿÿÿÿÿRkl¡ÿÿÿÿ
%mÿÿÿÿÿÿÿÿÿÿÿÿÿÿÿÿ£
£À`_À)l×Z@=£ý÷dÀ	á\0úø@Â<?|Ó\@[&æê|À%%
%ÿÿÿÿÿÿÿÿnÿÿÿÿT¥îÛr
%oÿÿÿÿÿÿÿÿÿÿÿÿp¡ÿÿÿÿq
£À`_À)l×Z@=£ý÷dÀ	á\0úø@Â<?|Ó\@[&æê|À%
%ÿÿÿÿÿÿÿÿÿÿÿÿÿÿÿÿøK´^e@º2PÉ-]@è¬>)}À#E-å²¿Ïóýýî?ïGvÎ¿yM+d
¯î¿zH*Ò?%%%
%ÿÿÿÿÿÿÿÿÿÿÿÿVw¦îß%1149253%%
%ÿÿÿÿÿÿÿÿrÿÿÿÿW¥îÛ1
%sÿÿÿÿÿÿÿÿÿÿÿÿtu%
%ÿÿÿÿÿÿÿÿÿÿÿÿÿÿÿÿh°+6~Ñ?ÅëÒâY@#eNÀÁD¯)¤á?
c£}À¿¸«ìs½ï¿
%ÿÿÿÿÿÿÿÿÿÿÿÿÿÿÿÿªYXv«ÿÿÿÿ
%ÿÿÿÿÿÿÿÿÿÿÿÿÿÿÿÿY©wt«ÿÿÿÿ
%xÿÿÿÿÿÿÿÿÿÿÿÿÿÿÿÿªy
s:á±9õ¿1¶RãöX@®JÿkÀ³qTÁÞ?ØëÒâY@#eNÀ
%ÿÿÿÿÿÿÿÿÿÿÿÿÿÿÿÿZz{
Jÿÿÿÿ%%
%ÿÿÿÿÿÿÿÿ|ÿÿÿÿ[¥îÛ1%
%ÿÿÿÿÿÿÿÿÿÿÿÿÿÿÿÿXX°+6~Ñ?×ëÒâY@#eNÀgNUZÔ?°÷6ß9ûÍ?¢^p¯[í?%%%
%ÿÿÿÿÿÿÿÿÿÿÿÿ_¦îß%114949%%%
%ÿÿÿÿÿÿÿÿÿÿÿÿb¦îß%115039%%
%ÿÿÿÿÿÿÿÿ}ÿÿÿÿc¥îÛ©
%~ÿÿÿÿÿÿÿÿÿÿÿÿÿÿÿÿ
Ç{Ø%T@C`i3XÀÒ7BÖ"`Àü³ w[@.4k9HTÀ4Ö»ZÀ
%ÿÿÿÿÿÿÿÿÿÿÿÿÿÿÿÿ¹c
JÚûZO@ýâó¯uWÀ T4Öo[Ày$ï6QS@>ä¥+TÀïÈ³2¦øWÀ%
%ÿÿÿÿÿÿÿÿÿÿÿÿÿÿÿÿ¹Ç=¡ºOT@:X`LkVÀ²Âà4f\ÀÁçRé|Û?¼²ßúÊç¿5íÏßfà?RýÛÔ¥µë¿Ûøpà¿%%%
%ÿÿÿÿÿÿÿÿÿÿÿÿÿÿÿÿd¦îß%11-1
%ÿÿÿÿÿÿÿÿÿÿÿÿÿÿÿÿdÿÿÿÿ
%ÿÿÿÿÿÿÿÿÿÿÿÿÿÿÿÿ¸gh»
ÿÿÿÿ
%ÿÿÿÿÿÿÿÿÿÿÿÿÿÿÿÿg·ÿÿÿÿ
%ÿÿÿÿÿÿÿÿÿÿÿÿÿÿÿÿgº
³ÿÿÿÿ
%ÿÿÿÿÿÿÿÿÿÿÿÿ@Ãæ¡PLþ¼VUHt»0@gunknown
JÚûZO@ýâó¯uWÀ T4Öo[À»e R@3Ë®+VÀû¶Ç'XÀ
%ÿÿÿÿÿÿÿÿÿÿÿÿÃïÀÙT9@hunknown
²IÆOI@-ÅwrrXÀ½¬ðó;]À¦ÚûZO@3Ë®+VÀû¶Ç'XÀ
%ÿÿÿÿÿÿÿÿÿÿÿÿÿÿÿÿi½
ÿÿÿÿ
%ÿÿÿÿÿÿÿÿÿÿÿÿÂÊÇ"`*3@iunknown
²ÿ¹?F@;ìýVSWÀ:Y÷oYÀ¦ÚûZO@3Ë®+VÀû¶Ç'XÀ
%ÿÿÿÿÿÿÿÿÿÿÿÿÿÿÿÿ¿jÀÿÿÿÿ
%ÿÿÿÿÿÿÿÿÿÿÿÿÿÿÿÿj¾Àÿÿÿÿ
%ÿÿÿÿÿÿÿÿÿÿÿÿÿÿÿÿj
«¿g^)8@-2öJiXÀ$äH6^ÀÞIÆOI@1ìýVSWÀ3Y÷oYÀ%%
%ÿÿÿÿÿÿÿÿÿÿÿÿk¥îÛ÷1
%ÿÿÿÿÿÿÿÿÿÿÿÿk
%ÿÿÿÿÿÿÿÿÿÿÿÿk %
%ÿÿÿÿÿÿÿÿÿÿÿÿÿÿÿÿçÿ¹?F@1ìýVSWÀ3Y÷oYÀ³`d¬1Õ?±øìÿ
Ï¿Ô¯í¿
%ÿÿÿÿÿÿÿÿÿÿÿÿÿÿÿÿxl¡¢
/ÿÿÿÿ%%
%ÿÿÿÿÿÿÿÿ£ÿÿÿÿm¥îÛa#%
%ÿÿÿÿÿÿÿÿÿÿÿÿÿÿÿÿó¿`_ÀÌ]SeY@lw·¦ÀýÐåMdö¼Áºi
Ï¿ýC¯óï¿
%¤ÿÿÿÿÿÿÿÿÿÿÿÿ¥DÔÓºÆ²=q|§	è¤@{¦unknown
`R»*q¥À^¶RãöX@êZ#vNÀ¡:á±9õ¿Ý¾²ÂY@Tù[>À
%ÿÿÿÿÿÿÿÿÿÿÿÿÿÿÿÿ§¨oÊ©ÿÿÿÿ
%ªÿÿÿÿÿÿÿÿÿÿÿÿr@<?ãßæ¼¥¶;Û"¤ï@É«unknown
)¾`_À^¶RãöX@ìZ#vNÀÀ:á±9õ¿¸{n|Ý	Y@ß6û÷ÎHÀ%%%
%ÿÿÿÿÿÿÿÿÿÿÿÿÿÿÿÿp¦îß%11-1
%¬ÿÿÿÿÿÿÿÿÿÿÿÿypÿÿÿÿ­
o¾`_À^¶RãöX@ìZ#vNÀ¡:á±9õ¿º{n|Ý	Y@Tù[>À%%%
%ÿÿÿÿÿÿÿÿÿÿÿÿq¦îß%1138573%%
%ÿÿÿÿÿÿÿÿ®ÿÿÿÿr¥îÛò7
%ÿÿÿÿÿÿÿÿÿÿÿÿÿÿÿÿÀ½`_À¶{n|Ý	Y@ß6û÷ÎHÀ
%ÿÿÿÿÿÿÿÿÿÿÿÿÿÿÿÿ¯ztÑ
°ÿÿÿÿ
%±ÿÿÿÿÿÿÿÿÿÿÿÿpôí:¼§t8å
n&@t²unknown
À½`_À]SeY@uw·¦À`E°+6~Ñ?ØëÒâY@#eNÀ
%ÿÿÿÿÿÿÿÿÿÿÿÿÿÿÿÿwÙuÓ³ÿÿÿÿ
%´ÿÿÿÿÿÿÿÿÿÿÿÿxÐ/; `=§ë_-
ûQ@Òµunknown
 ÉÔþ=À¤ø~Z<Y@­PLÒj(ÀÐ1°+6~Ñ?ØëÒâY@
#eNÀ%%%
%ÿÿÿÿÿÿÿÿÿÿÿÿÿÿÿÿv¦îß%11-1
%¶ÿÿÿÿÿÿÿÿÿÿÿÿ·vÿÿÿÿ¸
À½`_À¤ø~Z<Y@­PLÒj(À`E°+6~Ñ?ØëÒâY@
#eNÀ%%%
%ÿÿÿÿÿÿÿÿÿÿÿÿw¦îß%1138581%%
%ÿÿÿÿÿÿÿÿ¹ÿÿÿÿx¥îÛ¼<
%ÿÿÿÿÿÿÿÿÿÿÿÿÿÿÿÿ ÉÔþ=À²ø~Z<Y@­PLÒj(À
%ÿÿÿÿÿÿÿÿÿÿÿÿÿÿÿÿÒwzÚ
³ÿÿÿÿ
%ºÿÿÿÿÿÿÿÿÿÿÿÿxð¶ÉHÞæ¼¥² ¬"«É@z»unknown
 ÉÔþ=À^¶RãöX@êZ#vNÀ4:á±9õ¿»ø~Z<Y@¬PLÒj(À%%%
%ÿÿÿÿÿÿÿÿÿÿÿÿÿÿÿÿ|¦îß%11-1
%¼ÿÿÿÿÿÿÿÿÿÿÿÿ½|ÿÿÿÿ¾
`R»*q¥À^¶RãöX@êZ#vNÀ4:á±9õ¿»ø~Z<Y@¬PLÒj(À%%%
%ÿÿÿÿÿÿÿÿÿÿÿÿ}¦îß%1138568%%%
%ÿÿÿÿÿÿÿÿÿÿÿÿ¦îß%1149249%%%
%ÿÿÿÿÿÿÿÿÿÿÿÿ¦îß%1148029%%
%ÿÿÿÿÿÿÿÿ¿ÿÿÿÿ¥îÛÁ"
%ÀÿÿÿÿÿÿÿÿÿÿÿÿÁÂ
%ÿÿÿÿÿÿÿÿÿÿÿÿÿÿÿÿÃÄyÅÿÿÿÿ%
%ÿÿÿÿÿÿÿÿÿÿÿÿÿÿÿÿØ¿`_ÀÓ]SeY@hw·¦À«sPé¿ô.Ì¿Ú :3Gâ¿
%ÿÿÿÿÿÿÿÿÿÿÿÿÿÿÿÿÆÇÿÿÿÿ
%ÿÿÿÿÿÿÿÿÿÿÿÿÿÿÿÿÈÉæ
Êÿÿÿÿ
%ËÿÿÿÿÿÿÿÿÿÿÿÿÌìô8Õ¼í+QúsÜ&@Íunknown
ònÄZ5À11Çás¸A@´æ7wN1@b¡¹êÏ¹$ÀG®¬üøA@jÁÙ}j2@
%ÿÿÿÿÿÿÿÿÿÿÿÿÿÿÿÿÎÏè
Kÿÿÿÿ
%ÐÿÿÿÿÿÿÿÿÿÿÿÿíBÔ3¨­tá¼Ñ(í	D«2@Òunknown
d¡¹êÏ¹$À11Çás¸A@LAh©@ñÎ}!À
ÐH@eÁÙ}j2@
%ÿÿÿÿÿÿÿÿÿÿÿÿÿÿÿÿÓÔê
Õÿÿÿÿ
%ÖÿÿÿÿÿÿÿÿÿÿÿÿÑöÒvs
<ìô
Vï$@×unknown
³³¯Î2ÀF?KFubH@YS»S@ñÎ}!À
ÐH@dAh©@%%
%ÿÿÿÿÿÿÿÿØÿÿÿÿ¥îÛ
%ÙÿÿÿÿÿÿÿÿÿÿÿÿÚ
%ÛÿÿÿÿÿÿÿÿÿÿÿÿÜ%
%ÿÿÿÿÿÿÿÿÿÿÿÿÿÿÿÿ³³¯Î2ÀH?KFubH@YS»S@ÓÝ|+üÚ?ªÖuè²Kå¿¶Ýôµã?
%ÿÿÿÿÿÿÿÿÿÿÿÿÿÿÿÿðÝÞ
ñÿÿÿÿ
%ÿÿÿÿÿÿÿÿÿÿÿÿÿÿÿÿïßà
ñÿÿÿÿ
%áÿÿÿÿÿÿÿÿÿÿÿÿÿÿÿÿïE
R FJï+À*Øûh¨U@CÕOÌJ%@±ÅÈç(À	ÀôÑÚW@[(J ¾)@%%
%ÿÿÿÿÿÿÿÿâÿÿÿÿ¥îÛ%
%ÿÿÿÿÿÿÿÿÿÿÿÿÿÿÿÿR FJï+ÀÆÓ§0&»U@[(J ¾)@7Éþ'p»?¦~Ñjï?¢iÝW1¿¿
%ÿÿÿÿÿÿÿÿÿÿÿÿÿÿÿÿ®!õ
"ÿÿÿÿ
%ãÿÿÿÿÿÿÿÿÿÿÿÿð«dÿ¼äó=üç¤¿?@åunknown
ZRÿ¸uÕ6Àd«P@n@Ò.@örà	'ÀàÝ1$W@Fù8@
%ÿÿÿÿÿÿÿÿÿÿÿÿÿÿÿÿæç÷
èÿÿÿÿ
%éÿÿÿÿÿÿÿÿÿÿÿÿäà¶a8@êunknown
HRÿ¸uÕ6Àd«P@[(J ¾)@õQ FJï+ÀÆÓ§0&»U@ºn@Ò.@%%%
%ÿÿÿÿÿÿÿÿÿÿÿÿÿÿÿÿ¦îß%11-1
%ëÿÿÿÿÿÿÿÿÿÿÿÿìÿÿÿÿí
ZRÿ¸uÕ6Àd«P@æZ(J ¾)@örà	'ÀàÝ1$W@Fù8@%%%
%ÿÿÿÿÿÿÿÿÿÿÿÿ¦îß%1131280%%
%ÿÿÿÿÿÿÿÿîÿÿÿÿ¥îÛ>3
%ÿÿÿÿÿÿÿÿÿÿÿÿÿÿÿÿõQ FJï+ÀÆÓ§0&»U@[(J ¾)@
%ÿÿÿÿÿÿÿÿÿÿÿÿÿÿÿÿïðþñÿÿÿÿ
%òÿÿÿÿÿÿÿÿÿÿÿÿóP©ù'I¬Ð<¤	ú¹1@ýôunknown
@ÝÅî ÀZh.þP@_ôÒd9@KI!RÀ=¢'U@Àá"&@
%ÿÿÿÿÿÿÿÿÿÿÿÿÿÿÿÿõö
÷ÿÿÿÿ
%øÿÿÿÿÿÿÿÿÿÿÿÿó0ÉÙ(wÐ<Üÿ
ðt'1@ùunknown
BÝÅî ÀZh.þP@_ôÒd9@ï>¢)ãÀ¡´ì$kS@èÚq5@%%%
%ÿÿÿÿÿÿÿÿÿÿÿÿÿÿÿÿ¦îß%11-1
%úÿÿÿÿÿÿÿÿÿÿÿÿûÿÿÿÿü
BÝÅî ÀZh.þP@_ôÒd9@KI!RÀ=¢'U@èÚq5@%%%
%ÿÿÿÿÿÿÿÿÿÿÿÿ¦îß%1131302%%
%ÿÿÿÿÿÿÿÿýÿÿÿÿ¥îÛK3
%ÿÿÿÿÿÿÿÿÿÿÿÿÿÿÿÿó>¢)ãÀ¡´ì$kS@èÚq5@%%%
%ÿÿÿÿÿÿÿÿÿÿÿÿ ¦îß%1131300%%%
%ÿÿÿÿÿÿÿÿÿÿÿÿ¢¦îß%1194%%
%ÿÿÿÿÿÿÿÿþÿÿÿÿ¥îÛX
%ÿÿÿÿÿÿÿÿÿÿÿÿÿÿÿÿÿ
ö³¥¦ÕØ2À^ôÔÙpH@Ü«IÂG@6ÌÇÞé"ÀÛª=Ü¦P@fÉzâ§I@
%ÿÿÿÿÿÿÿÿÿÿÿÿÿÿÿÿ
ö³¥¦ÕØ2À1PXÝ¸H@	Ü«IÂG@6ÌÇÞé"ÀÛª=Ü¦P@fÉzâ§I@%
%ÿÿÿÿÿÿÿÿÿÿÿÿÿÿÿÿ;Â©- À\ÔQ@bw äI@:|nàË?IØ~u¸?Ê|jõï¿Ø"èU§Øï¿|M¢A~¹¿
%ÿÿÿÿÿÿÿÿÿÿÿÿÿÿÿÿ
ãe
ÿÿÿÿ
%ÿÿÿÿÿÿÿÿÿÿÿÿÿÿÿÿÿÿÿÿ
%ÿÿÿÿÿÿÿÿÿÿÿÿÿÿÿÿj
ÕßF
{#Àp ÷JX@BJM"` @
ÔI"ÀnÌöü [Z@</i0+@%%
%ÿÿÿÿÿÿÿÿÿÿÿÿ ¥îÛ\
%	ÿÿÿÿÿÿÿÿÿÿÿÿ¢
%
%ÿÿÿÿÿÿÿÿÿÿÿÿÿÿÿÿ
ÔI"ÀÕøËoZ@:/i0+@£~Jõþµ¿mtÅ?°ì¿t¥«¶ÐÛ¿
%ÿÿÿÿÿÿÿÿÿÿÿÿÿÿÿÿ¡Ïÿÿÿÿ
%ÿÿÿÿÿÿÿÿÿÿÿÿÿÿÿÿ¡

Ïÿÿÿÿ%%
%ÿÿÿÿÿÿÿÿÿÿÿÿ¢¥îÛS%
%ÿÿÿÿÿÿÿÿÿÿÿÿÿÿÿÿkI!RÀ=¢'U@Àá"&@ïHÎ$òü·¿¤2»ï?ÈÊmPÒ¶¿%%%
%ÿÿÿÿÿÿÿÿÿÿÿÿ¦ª¦îß%11143%%
%ÿÿÿÿÿÿÿÿÿÿÿÿ§¥îÛ
%ÿÿÿÿÿÿÿÿÿÿÿÿ/ÿÿÿÿ
¶
/¸*ÀÀôÑÚW@<=Aq@vCoë"Ào£ÂÈÄX@^4©D¥'@
%ÿÿÿÿÿÿÿÿÿÿÿÿÿÿÿÿ§
¶
/¸*ÀÀôÑÚW@l<=Aq@)ßï Ào£ÂÈÄX@Q4©D¥'@%
%ÿÿÿÿÿÿÿÿÿÿÿÿÿÿÿÿ l
æ©µÀ~Â(^®X@fM#æGö)@âNêr'Ê¿üêÓËÖì?Eã÷muØ?è}þÅA8ì?àÝ-Þ?%%%
%ÿÿÿÿÿÿÿÿÿÿÿÿª®¦îß%1146845
%ÿÿÿÿÿÿÿÿÿÿÿÿÿÿÿÿ¬Ç
ÿÿÿÿ
%ÿÿÿÿÿÿÿÿÿÿÿÿÿÿÿÿA
kQ;v0ÀL±~#P@ã7=!êpH@6ÌÇÞé"ÀÜ]pMªT@fÉzâ§I@%%
%ÿÿÿÿÿÿÿÿÿÿÿÿ­¥îÛI
%ÿÿÿÿÿÿÿÿÿÿÿÿ%
%ÿÿÿÿÿÿÿÿÿÿÿÿÿÿÿÿw¿H_1õ$ÀÜ]pMªT@í7=!êpH@Æ5!°&nÒ¿²^Äî¿"gÏ£?
%ÿÿÿÿÿÿÿÿÿÿÿÿÿÿÿÿô®
"ÿÿÿÿ
%ÿÿÿÿÿÿÿÿÿÿÿÿÿÿÿÿ!&
rRÿ¸uÕ6ÀL±~#P@n@Ò.@örà	'ÀàÝ1$W@7¹ÎH@%%
%ÿÿÿÿÿÿÿÿ ÿÿÿÿ¯¥îÛJ%
%ÿÿÿÿÿÿÿÿÿÿÿÿÿÿÿÿfQ;v0ÀL±~#P@7¹ÎH@Ýf±I;¾?Í®Í	Ëç?®ÐVÞå¿%%
%ÿÿÿÿÿÿÿÿ!ÿÿÿÿ±¥îÛt
%"ÿÿÿÿÿÿÿÿÿÿÿÿ#"ÿÿÿÿ$
rRÿ¸uÕ6ÀL±~#P@n@Ò.@örà	'ÀàÝ1$W@7¹ÎH@%
%ÿÿÿÿÿÿÿÿÿÿÿÿÿÿÿÿ/ýÈªI0À29)¶N@MÓ«êJ@Âuj°2î?fqÍÒ¿A¼NÄ¿Äª¨§°Þ?íJÚ­ì¿%%%
%ÿÿÿÿÿÿÿÿÿÿÿÿ´·¦îß%1131282%%
%ÿÿÿÿÿÿÿÿ%ÿÿÿÿµ¥îÛ?3
%ÿÿÿÿÿÿÿÿÿÿÿÿÿÿÿÿ
/¸*ÀÀôÑÚW@N4©D¥'@
%ÿÿÿÿÿÿÿÿÿÿÿÿÿÿÿÿ&'·,ÿÿÿÿ
%(ÿÿÿÿÿÿÿÿÿÿÿÿ)Ð2½þªí¼µÑuóD@+*unknown

/¸*ÀÀôÑÚW@Ð÷É³u@{á«^¸É'ÀÍñåõRX@^4©D¥'@
%+ÿÿÿÿÿÿÿÿÿÿÿÿ)8"æ"Í¶à<ªë]Õ!@¸,unknown
á«^¸É'À
ÍñåõRX@Ð÷É³u@ÑysÈ&ÀÕw{Y@ÇçM«+@%%%
%ÿÿÿÿÿÿÿÿÿÿÿÿÿÿÿÿ¹¦îß%11-1
%-ÿÿÿÿÿÿÿÿÿÿÿÿ_¹ÿÿÿÿ.

/¸*ÀÀôÑÚW@Ð÷É³u@£ysÈ&ÀÕw{Y@ÇçM«+@%%%
%ÿÿÿÿÿÿÿÿÿÿÿÿº¹¦îß%1131362%%%
%ÿÿÿÿÿÿÿÿÿÿÿÿ¼»¦îß%11139
%ÿÿÿÿÿÿÿÿÿÿÿÿÿÿÿÿ3¾ö/
4ÿÿÿÿ
%ÿÿÿÿÿÿÿÿÿÿÿÿÿÿÿÿ¾2804ÿÿÿÿ
%1ÿÿÿÿÿÿÿÿÿÿÿÿÿÿÿÿ¾#
¢:(³Å"À/«ËQ@A¼4@D#¯P¨À¤)¨|T@;$®îG@%%
%ÿÿÿÿÿÿÿÿ2ÿÿÿÿ¿¥îÛ%
%ÿÿÿÿÿÿÿÿÿÿÿÿÿÿÿÿö>¢)ãÀ´ì$kS@èÚq5@LÉÄÁ¤¿HäÁWdÄ?ÏZò#§ï?%%%
%ÿÿÿÿÿÿÿÿÿÿÿÿÃÃ¦îß%1193
%ÿÿÿÿÿÿÿÿÿÿÿÿÿÿÿÿ9Å30
:ÿÿÿÿ
%ÿÿÿÿÿÿÿÿÿÿÿÿÿÿÿÿÅ834
:ÿÿÿÿ
%5ÿÿÿÿÿÿÿÿÿÿÿÿÿÿÿÿ96
6ÌÇÞé"ÀÈª=Ü¦P@A¼4@D#¯P¨À¤)¨|T@fÉzâ§I@%%
%ÿÿÿÿÿÿÿÿ7ÿÿÿÿÆ¥îÛL
%8ÿÿÿÿÿÿÿÿÿÿÿÿ9%
%ÿÿÿÿÿÿÿÿÿÿÿÿÿÿÿÿ6ÌÇÞé"ÀÈª=Ü¦P@^Ézâ§I@¿yfy?ÿÒM5ï?|ä,Ì¿%%
%ÿÿÿÿÿÿÿÿ:ÿÿÿÿÈ¥îÛN%
%ÿÿÿÿÿÿÿÿÿÿÿÿÿÿÿÿ 6ÌÇÞé"ÀÉª=Ü¦P@bÉzâ§I@°_n°¿äoÆï?ÎKWÃ¿%%
%ÿÿÿÿÿÿÿÿ;ÿÿÿÿÊ¥îÛx
%<ÿÿÿÿÿÿÿÿÿÿÿÿ=ÿÿÿÿ>
kQ;v0ÀL±~#P@ã7=!êpH@6ÌÇÞé"ÀÜ]pMªT@fÉzâ§I@%
%ÿÿÿÿÿÿÿÿÿÿÿÿÿÿÿÿöûÀMüT@5µ]óF@Ðºnî	ä¿/DèÃ¿Ðvè¿ö²Y³Ãè¿RuêY*Dä?%%%
%ÿÿÿÿÿÿÿÿÿÿÿÿÍÌ¦îß%11136%%
%ÿÿÿÿÿÿÿÿ?ÿÿÿÿÎ¥îÛ
%@ÿÿÿÿÿÿÿÿÿÿÿÿ»ñÿÿÿÿA
R FJï+À*Øûh¨U@CÕOÌJ%@±ÅÈç(À	ÀôÑÚW@[(J ¾)@
%BÿÿÿÿÿÿÿÿÿÿÿÿÿÿÿÿCÎ

/¸*À*Øûh¨U@»¾DB$@)ßï Àp ÷JX@Q4©D¥'@%
%ÿÿÿÿÿÿÿÿÿÿÿÿÿÿÿÿÜ *ÖéÀ*ÿí­cU@km!@39n,Ø?K4ü×¬¸¿ýý~öwí?©µic¥Ï¿tR3¯ï¿%%%
%ÿÿÿÿÿÿÿÿÿÿÿÿÿÿÿÿÏ¦îß%11-1%%%
%ÿÿÿÿÿÿÿÿÿÿÿÿÒÐ¦îß%1190%%
%ÿÿÿÿÿÿÿÿDÿÿÿÿÓ¥îÛT
%EÿÿÿÿÿÿÿÿÿÿÿÿÿÿÿÿÏÓ
d¡¹êÏ¹$À01Çás¸A@LAh©@ñÎ}!ÀËqØlñK@cu{Í3@%
%ÿÿÿÿÿÿÿÿÿÿÿÿÿÿÿÿÁ¿ãxÅÝ#À¾xeÐ«@@¬µÌ/Í@dÛ5×ï¿gZA·¶?ÅZ*o§¿Åqì§¿~aõ½X÷ï?%%%
%ÿÿÿÿÿÿÿÿÿÿÿÿÿÿÿÿÔ¦îß%11-1
%ÿÿÿÿÿÿÿÿÿÿÿÿÿÿÿÿÚWÉFÔÿÿÿÿ
%ÿÿÿÿÿÿÿÿÿÿÿÿÿÿÿÿP×GHÑÿÿÿÿ
%ÿÿÿÿÿÿÿÿÿÿÿÿÿÿÿÿ×OIJÑÿÿÿÿ
%ÿÿÿÿÿÿÿÿÿÿÿÿÿÿÿÿKL×R
Mÿÿÿÿ
%NÿÿÿÿÿÿÿÿÿÿÿÿO£¬¬Õäññ<P§ënâ0@×Qunknown
<ú£ê#6À¸ÿÀÖC@´UðþA@n³¥¦ÕØ2À3PXÝ¸H@Ü«IÂG@
%ÿÿÿÿÿÿÿÿÿÿÿÿÿÿÿÿRSØT
Tÿÿÿÿ
%UÿÿÿÿÿÿÿÿÿÿÿÿZ¨Cþè¼V^ñ{PÏQ2@ØWunknown
K¨WÁ¯#Àq¡§¨8C@?õ¾=@@æ'Ú4#ÀhôÔÙpH@HZ#1üG@
%ÿÿÿÿÿÿÿÿÿÿÿÿÿÿÿÿXYÙV
Zÿÿÿÿ
%[ÿÿÿÿÿÿÿÿÿÿÿÿVY»t¥HT5=@Ù\unknown
æ'Ú4#ÀhôÔÙpH@cu{Í3@7ÝùÜ4!ÀËqØlñK@HZ#1üG@
%ÿÿÿÿÿÿÿÿÿÿÿÿÿÿÿÿNÚÎ]Ôÿÿÿÿ%%
%ÿÿÿÿÿÿÿÿ^ÿÿÿÿÛ¥îÛ
%_ÿÿÿÿÿÿÿÿÿÿÿÿÛ`
%aÿÿÿÿÿÿÿÿÿÿÿÿÛb%
%ÿÿÿÿÿÿÿÿÿÿÿÿÿÿÿÿ8ÝùÜ4!ÀËqØlñK@cu{Í3@{~7óa­¿ô^%@×é¿Ó"nûÈâ?
%ÿÿÿÿÿÿÿÿÿÿÿÿÿÿÿÿcdÝ]
eÿÿÿÿ
%fÿÿÿÿÿÿÿÿÿÿÿÿ)àéô/}T¬@Ýgunknown
Þ8(ýR*ÀÍñåõRX@Ð÷É³u@á«^¸É'À~ù?wÓY@*´òÍ @%%%
%ÿÿÿÿÿÿÿÿÿÿÿÿÿÿÿÿÞ¦îß%11-1
%hÿÿÿÿÿÿÿÿÿÿÿÿÛÞÿÿÿÿi
49(ýR*À
ÍñåõRX@Ð÷É³u@ÑysÈ&À~ù?wÓY@ÇçM«+@%%%
%ÿÿÿÿÿÿÿÿÿÿÿÿß×¦îß%1131374%%
%ÿÿÿÿÿÿÿÿjÿÿÿÿà¥îÛ\3
%ÿÿÿÿÿÿÿÿÿÿÿÿÿÿÿÿÞ8(ýR*À~ù?wÓY@*´òÍ @
%ÿÿÿÿÿÿÿÿÿÿÿÿÿÿÿÿklâd
mÿÿÿÿ
%nÿÿÿÿÿÿÿÿÿÿÿÿà¸M[`½¥¼oµ} U@âpunknown
":(ýR*À~ù?wÓY@úDM"` @©ßF
{#À¡Ìöü [Z@*´òÍ @
%qÿÿÿÿÿÿÿÿÿÿÿÿohKIGß<+Hwäßj@ãrunknown
¼ßF
{#ÀÓøËoZ@JM"` @
ÔI"ÀnÌöü [Z@</i0+@%%%
%ÿÿÿÿÿÿÿÿÿÿÿÿÿÿÿÿä¦îß%11-1%%%
%ÿÿÿÿÿÿÿÿÿÿÿÿåÙ¦îß%1131375%%%
%ÿÿÿÿÿÿÿÿÿÿÿÿçÛ¦îß%11148%%
%ÿÿÿÿÿÿÿÿsÿÿÿÿè¥îÛ
%tÿÿÿÿÿÿÿÿÿÿÿÿuÿÿÿÿv
ÕßF
{#Àp ÷JX@BJM"` @
ÔI"ÀnÌöü [Z@</i0+@%
%ÿÿÿÿÿÿÿÿÿÿÿÿÿÿÿÿ$¬LõèÀÂRv4×ÆZ@Ô¯«}d @ËzÛV	Þ?=ÐpVê¿´âtÍÕ¿û~|ÑfØ?ó5È,0í¿
%ÿÿÿÿÿÿÿÿÿÿÿÿÿÿÿÿëwx
mÿÿÿÿ
%yÿÿÿÿÿÿÿÿÿÿÿÿÿÿÿÿz
{Õ=WmÀ)JhÛ [Àû²\*äiÀg'örkÀIÜXÀKe!1À%%
%ÿÿÿÿÿÿÿÿ{ÿÿÿÿì¥îÛS%
%ÿÿÿÿÿÿÿÿÿÿÿÿÿÿÿÿ{Õ=WmÀIÜXÀ
#UøÀEÉ«0Yïã?Û6à¿7¿â¿%%
%ÿÿÿÿÿÿÿÿ|ÿÿÿÿî¥îÛ
%}ÿÿÿÿÿÿÿÿÿÿÿÿ~ÿÿÿÿ
#g'örkÀiKp[Àww1ÀUö#¸`iÀº=ýJ[ÀW?äÄ}À%
%ÿÿÿÿÿÿÿÿÿÿÿÿÿÿÿÿ4fTM4FkÀ¤ÇB\ÀVíÀIïðÒã¿T=J>é¿1S¾,¹ÿ¡?Æz9r7é¿'3tÖã?%%%
%ÿÿÿÿÿÿÿÿÿÿÿÿðå¦îß%1147444
%ÿÿÿÿÿÿÿÿÿÿÿÿÿÿÿÿwóu
ÿÿÿÿ
%ÿÿÿÿÿÿÿÿÿÿÿÿå5ý~Åå<M¢oÔwb8@óunknown
 {Õ=WmÀIÜXÀ
#UøÀyX²#mÀÕÛ[¶æfXÀfÀ©÷7s~À
%ÿÿÿÿÿÿÿÿÿÿÿÿÿÿÿÿ|ôwÿÿÿÿ
%ÿÿÿÿÿÿÿÿÿÿÿÿ=B³"7¸î;@vunknown
`Y/ùî£nÀñÛ[¶æfXÀlñf0ÀyX²#mÀdCÎ4ÕRÀfÀ©÷7s~À%%%
%ÿÿÿÿÿÿÿÿÿÿÿÿÿÿÿÿõ¦îß%11-1
%ÿÿÿÿÿÿÿÿÿÿÿÿõÿÿÿÿ
`Y/ùî£nÀIÜXÀ
#UøÀyX²#mÀdCÎ4ÕRÀfÀ©÷7s~À%%%
%ÿÿÿÿÿÿÿÿÿÿÿÿöê¦îß%1133072%%%
%ÿÿÿÿÿÿÿÿÿÿÿÿøì¦îß%111254
%ÿÿÿÿÿÿÿÿÿÿÿÿÿÿÿÿvû}
ÿÿÿÿ
%ÿÿÿÿÿÿÿÿÿÿÿÿ=ü¥9Âf½r#¡=L>@ûunknown
`Y/ùî£nÀCÎ4ÕRÀlñf0ÀùK¦}ÂTnÀðvvQÀÂ*ßS}À%%%
%ÿÿÿÿÿÿÿÿÿÿÿÿÿÿÿÿü¦îß%11-1
%ÿÿÿÿÿÿÿÿÿÿÿÿüÿÿÿÿ
Èµg	ÎnÀ¬CÎ4ÕRÀlñf0ÀùK¦}ÂTnÀ¨V{éF½MÀ²*ßS}À%%%
%ÿÿÿÿÿÿÿÿÿÿÿÿýñ¦îß%1133123
%ÿÿÿÿÿÿÿÿÿÿÿÿÿÿÿÿÿÿÿÿÿ
%ÿÿÿÿÿÿÿÿÿÿÿÿÿÿÿÿÿU×ÿÿÿÿ%%
%ÿÿÿÿÿÿÿÿÿÿÿÿ¥îÛ%
%ÿÿÿÿÿÿÿÿÿÿÿÿÿÿÿÿB:üjÀ£õÜ9ÀO_*í~ÀÆ<"ÜÒÔ?h¨<àPZÑ¿X½xøüì¿%%%
%ÿÿÿÿÿÿÿÿÿÿÿÿù¦îß%1147451%%%
%ÿÿÿÿÿÿÿÿÿÿÿÿÿ¦îß%111263%%%
%ÿÿÿÿÿÿÿÿÿÿÿÿÿÿÿÿ¦îß%11-1
%ÿÿÿÿÿÿÿÿÿÿÿÿÿÿÿÿ
Rÿÿÿÿ
%ÿÿÿÿÿÿÿÿÿÿÿÿÿÿÿÿ
¼Rÿÿÿÿ%%%
%ÿÿÿÿÿÿÿÿÿÿÿÿ¦îß%111264%%%
%ÿÿÿÿÿÿÿÿÿÿÿÿ
¦îß%1133099%%%
%ÿÿÿÿÿÿÿÿÿÿÿÿ	¦îß%1147456
%ÿÿÿÿÿÿÿÿÿÿÿÿÿÿÿÿÿÿÿÿ
%ÿÿÿÿÿÿÿÿÿÿÿÿÿÿÿÿÿÿÿÿ
%ÿÿÿÿÿÿÿÿÿÿÿÿÿÿÿÿq
#g'örkÀiKp[Àww1ÀUö#¸`iÀº=ýJ[ÀW?äÄ}À%%
%ÿÿÿÿÿÿÿÿÿÿÿÿ¥îÛR%
%ÿÿÿÿÿÿÿÿÿÿÿÿÿÿÿÿÙ^GkÀ)JhÛ [Àû²\*äiÀCøÍÐ	-?ÜC>¡¦?þÏhöï?%%
%ÿÿÿÿÿÿÿÿÿÿÿÿ¥îÛ%
%ÿÿÿÿÿÿÿÿÿÿÿÿÿÿÿÿ1Éõ×iiÀeªâ½·ð[À²ëüh~ÀÏ@%±¿èõÚQåï¿}Ún¦PS§?(cÛíï¿÷\D)±?%%%
%ÿÿÿÿÿÿÿÿÿÿÿÿ¦îß%111448%%%
%ÿÿÿÿÿÿÿÿÿÿÿÿÿÿÿÿ¦îß%11-1%%%
%ÿÿÿÿÿÿÿÿÿÿÿÿ ¦îß%111303%%
%ÿÿÿÿÿÿÿÿÿÿÿÿ!¥îÛ
%ÿÿÿÿÿÿÿÿÿÿÿÿ ¡ÿÿÿÿ¢
ê?j#aÀÃGÑQÀ[~pç}À¶VÓÄs`À¥«Íç®JÀ5ð|À
%£ÿÿÿÿÿÿÿÿÿÿÿÿÿÿÿÿ¤!
û3bÀº%h{åOÀ[~pç}ÀÇ×dwDaÀÜÚÙHÀöñ %y|À%
%ÿÿÿÿÿÿÿÿÿÿÿÿÿÿÿÿ¾ï÷Ê`ÀÑaEPÀ¥Ì~ÀÈí1#î¿T\lÐ¿E#sEÌ¿)u·©	×Ð¿äÕÂTßî?%%%
%ÿÿÿÿÿÿÿÿÿÿÿÿÿÿÿÿ"¦îß%11-1
%ÿÿÿÿÿÿÿÿÿÿÿÿÿÿÿÿ¥¦§
"ÿÿÿÿ
%ÿÿÿÿÿÿÿÿÿÿÿÿÿÿÿÿ%¨©ÿÿÿÿ
%ÿÿÿÿÿÿÿÿÿÿÿÿÿÿÿÿ%§ÿÿÿÿ
%ÿÿÿÿÿÿÿÿÿÿÿÿÿÿÿÿª«% 
¡ÿÿÿÿ
%¬ÿÿÿÿÿÿÿÿÿÿÿÿ­Ä/k?Ó½®Æp:½T¨5@%¯unknown
æ?j#aÀÃGÑQÀ º¡Ä}À¶VÓÄs`À}%h{åOÀ=ð|À%%%
%ÿÿÿÿÿÿÿÿÿÿÿÿ&"¦îß%1133417%%
%ÿÿÿÿÿÿÿÿ°ÿÿÿÿ'¥îÛI6
%ÿÿÿÿÿÿÿÿÿÿÿÿÿÿÿÿæ®àgÀõ¤=¼WÀÙb}Þ~À
%ÿÿÿÿÿÿÿÿÿÿÿÿÿÿÿÿ±²)¥
³ÿÿÿÿ
%´ÿÿÿÿÿÿÿÿÿÿÿÿ'À·UMÓ=µîúij/*@)¶unknown
äÌDàägÀn(qB1òYÀÙb}Þ~Àâå®àgÀã¤=¼WÀè.¼zxq~À
%ÿÿÿÿÿÿÿÿÿÿÿÿÿÿÿÿ·¸*§
¹ÿÿÿÿ
%ºÿÿÿÿÿÿÿÿÿÿÿÿµ ç«2w½|ÿÐ8]3@*»unknown
bö#¸`iÀ¾Kp[Àww1ÀäÌDàägÀn(qB1òYÀë.¼zxq~À%%%
%ÿÿÿÿÿÿÿÿÿÿÿÿ+$¦îß%1133415%%%
%ÿÿÿÿÿÿÿÿÿÿÿÿ-&¦îß%111449%%%
%ÿÿÿÿÿÿÿÿÿÿÿÿ0)¦îß%1133408%%
%ÿÿÿÿÿÿÿÿ¼ÿÿÿÿ1¥îÛD6
%½ÿÿÿÿÿÿÿÿÿÿÿÿ1²h{M5@¾unknown
yX²#mÀÝ©uÁV[ÀKe!1À#g'örkÀñÛ[¶æfXÀfÀ©÷7s~À
%ÿÿÿÿÿÿÿÿÿÿÿÿÿÿÿÿ#g'örkÀÝ©uÁV[ÀKe!1À%%%
%ÿÿÿÿÿÿÿÿÿÿÿÿ4.¦îß%111452%%
%ÿÿÿÿÿÿÿÿ¿ÿÿÿÿ5¥îÛ¦
%ÀÿÿÿÿÿÿÿÿÿÿÿÿMÁÿÿÿÿÂ
DQföÈMgÀòòé^OÀ
ôjt¼À®z÷:ø¹eÀ	u¢}ùGÀ­gXtÎT~À
%ÃÿÿÿÿÿÿÿÿÿÿÿÿÿÿÿÿÆ5
dX8fÀ+ýu¨QÀèÞ¤]/À®z÷:ø¹eÀÔç93LÀ|»uæA±~À%
%ÿÿÿÿÿÿÿÿÿÿÿÿÿÿÿÿàW2éË+eÀ!Æ_¨*RÀMr~À[ÎÆå:í?ÕGàoE(Ø??¶>#zÃ¿gTO=Úí×¿¯7ùÙ­í¿%%%
%ÿÿÿÿÿÿÿÿÿÿÿÿÿÿÿÿ6¦îß%11-1
%ÿÿÿÿÿÿÿÿÿÿÿÿÿÿÿÿÄÅ¶Æ
6ÿÿÿÿ
%ÿÿÿÿÿÿÿÿÿÿÿÿÿÿÿÿ¶9ÇÈ/ÿÿÿÿ
%ÿÿÿÿÿÿÿÿÿÿÿÿÿÿÿÿ9µ´Æ/ÿÿÿÿ
%ÿÿÿÿÿÿÿÿÿÿÿÿÿÿÿÿÉÊ9¸
Ëÿÿÿÿ
%ÌÿÿÿÿÿÿÿÿÿÿÿÿÍÐág·½Îj÷)=@9Ïunknown
Ìz÷:ø¹eÀLòòé^OÀ}»uæA±~ÀÃ¿_ÕªeÀ|åÒNÀôãÚà|À%%%
%ÿÿÿÿÿÿÿÿÿÿÿÿ<4¦îß%111268%%
%ÿÿÿÿÿÿÿÿÐÿÿÿÿ=¥îÛî%
%ÿÿÿÿÿÿÿÿÿÿÿÿÿÿÿÿÊ¸ÒÞeÀÑ  ÐcRÀÀÙHlÀ Làó6í?Ìµ.Ø?)ÆïþÌÃ¿;í¼?Ø¿­¡Ä¸7í¿
%ÿÿÿÿÿÿÿÿÿÿÿÿÿÿÿÿ½?
¾ÿÿÿÿ
%ÿÿÿÿÿÿÿÿÿÿÿÿÿÿÿÿ?¼ÑÒ¾ÿÿÿÿ
%Óÿÿÿÿÿÿÿÿÿÿÿÿÿÿÿÿ¼Ó
4¹çÉgÀÔç93LÀûÕK±ÀÿcX8fÀ%LçÔîFÀnqÝ|äÀ%%
%ÿÿÿÿÿÿÿÿÔÿÿÿÿ@¥îÛ$
%Õÿÿÿÿÿÿÿÿÿÿÿÿ@Ö%
%ÿÿÿÿÿÿÿÿÿÿÿÿÿÿÿÿøxX²gÀú	R:±IÀûÕK±À¯7ÜÖ?"ÕÈ¬éÒ¿HLu.ÿ§ì?%%
%ÿÿÿÿÿÿÿÿ×ÿÿÿÿA¥îÛ%%
%ÿÿÿÿÿÿÿÿÿÿÿÿÿÿÿÿdX8fÀ±ç93LÀôjt¼À^3ü¡;¬´¿Þ	û&Ê¿;¡âÜ7ï¿%%%
%ÿÿÿÿÿÿÿÿÿÿÿÿD<¦îß%1133096
%ÿÿÿÿÿÿÿÿÿÿÿÿÿÿÿÿÆFØÙ±ÿÿÿÿ
%ÿÿÿÿÿÿÿÿÿÿÿÿÿÿÿÿFÅÉÚ±ÿÿÿÿ%%
%ÿÿÿÿÿÿÿÿÛÿÿÿÿG¥îÛ'%
%ÿÿÿÿÿÿÿÿÿÿÿÿÿÿÿÿdX8fÀÔç93LÀôjt¼ÀÎ» ûLßÕ?ø\xPCí¿¸[ÀË¿
%ÿÿÿÿÿÿÿÿÿÿÿÿÿÿÿÿÊJÆÚ
Ëÿÿÿÿ
%ÿÿÿÿÿÿÿÿÿÿÿÿÿÿÿÿJÉÜÝËÿÿÿÿ
%ÞÿÿÿÿÿÿÿÿÿÿÿÿÿÿÿÿJÏ
Ô÷àeÀ-'i#çlSÀòÞ¤]/À§\§¸eÀKñòé^OÀ|»uæA±~À%%
%ÿÿÿÿÿÿÿÿßÿÿÿÿK¥îÛi%
%ÿÿÿÿÿÿÿÿÿÿÿÿÿÿÿÿÓ÷àeÀÆýu¨QÀòÞ¤]/ÀJ0so@ì¨?]'B\2¢Ñ¿diRÑ¸î?%%
%ÿÿÿÿÿÿÿÿàÿÿÿÿM¥îÛ¨
%áÿÿÿÿÿÿÿÿÿÿÿÿâËÿÿÿÿã
Ô÷àeÀ-'i#çlSÀòÞ¤]/À§\§¸eÀKñòé^OÀ|»uæA±~À%
%ÿÿÿÿÿÿÿÿÿÿÿÿÿÿÿÿæWõfÛeÀtC³ÜUÀËY¤^§~À/Ðï?Õê.[Á¿W{»Å¶¿gb®ð7á?M'®ÎÁê¿%%%
%ÿÿÿÿÿÿÿÿÿÿÿÿPL¦îß%111296%%
%ÿÿÿÿÿÿÿÿäÿÿÿÿQ¥îÛ

%åÿÿÿÿÿÿÿÿÿÿÿÿ¾ÿÿÿÿæ
4¹çÉgÀÔç93LÀûÕK±ÀÿcX8fÀ%LçÔîFÀnqÝ|äÀ
%çÿÿÿÿÿÿÿÿÿÿÿÿÿÿÿÿQ
jÏ0iÀ%LçÔîFÀ-pÌ¦q~À4¹çÉgÀ1Xþ@ÀÒÉ¢_&À%
%ÿÿÿÿÿÿÿÿÿÿÿÿÿÿÿÿ¬	¡gÀô±ËâuFÀ®vÞ~À¤¾í>æ?Úà$ãç?*(,_µ¿XÇ¾¿B)§Äï¿%%%
%ÿÿÿÿÿÿÿÿÿÿÿÿÿÿÿÿR¦îß%11-1
%èÿÿÿÿÿÿÿÿÿÿÿÿé`xT{ç¼ùf|ïiIa9@êunknown
#¾ÙYC³iÀ¤&#öÖ@ÀÌl[ÀóÏ0iÀYþ@ÀÒÉ¢_&À
%ÿÿÿÿÿÿÿÿÿÿÿÿÿÿÿÿëVÙ
Ôÿÿÿÿ
%ìÿÿÿÿÿÿÿÿÿÿÿÿé*.0Ä±í<	üÐa?@Víunknown
jÏ0iÀ«i­y®EÀ-pÌ¦q~À2Âh¥phÀ1Xþ@ÀÒÉ¢_&À%%%
%ÿÿÿÿÿÿÿÿÿÿÿÿWP¦îß%1133134
%ÿÿÿÿÿÿÿÿÿÿÿÿÿÿÿÿaåYÜæÿÿÿÿ
%îÿÿÿÿÿÿÿÿÿÿÿÿïìê2ÍSÀ½[
¥¡Ià8@Ûðunknown
¤ü×ôlÀ:×ÃÎ;À;øq¹~ÀQ!Ì<lÀì{Å:Àþ¢Tª§:}À
%ÿÿÿÿÿÿÿÿÿÿÿÿÿÿÿÿñòZÞ
óÿÿÿÿ
%ôÿÿÿÿÿÿÿÿÿÿÿÿï]B[¨É[¬<@Zõunknown
\!Ì<lÀì{Å:ÀX_*í~ÀÈB:üjÀQ£õÜ9Àþ¢Tª§:}À%%%
%ÿÿÿÿÿÿÿÿÿÿÿÿÿÿÿÿ[¦îß%11-1
%öÿÿÿÿÿÿÿÿÿÿÿÿs[ÿÿÿÿ÷
¤ü×ôlÀ:×ÃÎ;ÀX_*í~ÀÈB:üjÀQ£õÜ9Àþ¢Tª§:}À%%%
%ÿÿÿÿÿÿÿÿÿÿÿÿ\R¦îß%1133133%%
%ÿÿÿÿÿÿÿÿøÿÿÿÿ]¥îÛ¸5
%ÿÿÿÿÿÿÿÿÿÿÿÿÿÿÿÿÈB:üjÀQ£õÜ9ÀX_*í~À%%%
%ÿÿÿÿÿÿÿÿÿÿÿÿ_S¦îß%1133091
%ÿÿÿÿÿÿÿÿÿÿÿÿÿÿÿÿÛaùúæÿÿÿÿ
%ûÿÿÿÿÿÿÿÿÿÿÿÿÿÿÿÿaü
N¢5mÀôÔ¹³Ïí@À;øq¹~ÀQ!Ì<lÀì{Å:Àþ¢Tª§:}À%%
%ÿÿÿÿÿÿÿÿýÿÿÿÿb¥îÛ`%
%ÿÿÿÿÿÿÿÿÿÿÿÿÿÿÿÿã£ü×ôlÀÒ×ÃÎ;À;øq¹~ÀYÍ¼ËÁÉ¿ê`O)£Ñ¿Ã¶òOî?%%
%ÿÿÿÿÿÿÿÿþÿÿÿÿd¥îÛV
%ÿÿÿÿÿÿÿÿÿÿÿÿÿÿÿÿÿ
H¿`ªè½mÀ2?XmFÀ³.0ho}À.ýejaElÀ1ëuû¼@ÀÔIr{À%
%ÿÿÿÿÿÿÿÿÿÿÿÿÿÿÿÿ,âeÒZÉlÀ?E*Ü:ÀóF}Àí{4ÎçÈè¿'ú|R;ä?¬ö?ðØ?"mvùcýï?%%%
%ÿÿÿÿÿÿÿÿÿÿÿÿfZ¦îß%1147604
%ÿÿÿÿÿÿÿÿÿÿÿÿÿÿÿÿîhïÿÿÿÿ
%ÿÿÿÿÿÿÿÿÿÿÿÿÿÿÿÿhíïÿÿÿÿ
%ÿÿÿÿÿÿÿÿÿÿÿÿÿÿÿÿîâ
æ®àgÀ¥=¼WÀÙb}Þ~Àx\§¸eÀî$i#çlSÀjDb<}À%%
%ÿÿÿÿÿÿÿÿÿÿÿÿi¥îÛl%
%ÿÿÿÿÿÿÿÿÿÿÿÿÿÿÿÿæ®àgÀõ¤=¼WÀÙb}Þ~ÀÁAã¥à?ä%	Pë?míôñ
?%%%
%ÿÿÿÿÿÿÿÿÿÿÿÿma¦îß%111598%%
%ÿÿÿÿÿÿÿÿ	ÿÿÿÿn¥îÛ8
%
ÿÿÿÿÿÿÿÿÿÿÿÿ³ÿÿÿÿ
äÌDàägÀ¯(qB1òYÀÙb}Þ~Àâå®àgÀã¤=¼WÀT¹}À
%
ÿÿÿÿÿÿÿÿÿÿÿÿÿÿÿÿn
Í;ÁM¦gÀjÝn©YÀÙb}Þ~ÀL·@õ^fÀhâ ©gUÀjDb<}À%
%ÿÿÿÿÿÿÿÿÿÿÿÿÿÿÿÿ36lõïeÀDÚÄÕÄTÀ"ÓM{À¢±¡@é?\ý× 'ã¿NW ¿4mØÆ¼ª?^û5 Óôï¿%%%
%ÿÿÿÿÿÿÿÿÿÿÿÿqg¦îß%1133394%%
%ÿÿÿÿÿÿÿÿÿÿÿÿr¥îÛ@6
%ÿÿÿÿÿÿÿÿÿÿÿÿÿÿÿÿL¦}ÂTnÀðvvQÀÃ*ßS}À
%ÿÿÿÿÿÿÿÿÿÿÿÿÿÿÿÿtûÿÿÿÿ
%ÿÿÿÿÿÿÿÿÿÿÿÿ{¤¯<7Ô¼r¥`Ì`=@úunknown
L¦}ÂTnÀÒwvQÀÃ*ßS}À½×dwTnÀiòcÝjNÀp½0{À
%ÿÿÿÿÿÿÿÿÿÿÿÿÿÿÿÿum
ÿÿÿÿ%%%
%ÿÿÿÿÿÿÿÿÿÿÿÿÿÿÿÿv¦îß%11-1
%ÿÿÿÿÿÿÿÿÿÿÿÿvÿÿÿÿ
L¦}ÂTnÀÒwvQÀÃ*ßS}À¸.dAnÀÓ%QPrHÀp½0{À%%%
%ÿÿÿÿÿÿÿÿÿÿÿÿwi¦îß%1133624%%%
%ÿÿÿÿÿÿÿÿÿÿÿÿzm¦îß%1133623%%
%ÿÿÿÿÿÿÿÿÿÿÿÿ{¥îÛ\6
%ÿÿÿÿÿÿÿÿÿÿÿÿ{ô¬»­/@unknown
Ç×dwTnÀv 6}$SÀ½0{ÀÜýX+nÀiòcÝjNÀòD`C{À
%ÿÿÿÿÿÿÿÿÿÿÿÿÿÿÿÿÇ×dwTnÀiòcÝjNÀ½0{À
%ÿÿÿÿÿÿÿÿÿÿÿÿÿÿÿÿü}ÿÿÿÿ
%ÿÿÿÿÿÿÿÿÿÿÿÿÁ¶
ÛbI9@unknown
Ç.dAnÀv&QPrHÀ2]ØAü|À3¿`ªè½mÀl1?XmFÀÔIr{À
%ÿÿÿÿÿÿÿÿÿÿÿÿÿÿÿÿ !~ÿÿÿÿ
%"ÿÿÿÿÿÿÿÿÿÿÿÿ2D{ø<%EÎêÛ@@#unknown
H¿`ªè½mÀ2?XmFÀ².0ho}ÀN¢5mÀôÔ¹³Ïí@ÀÔIr{À%%%
%ÿÿÿÿÿÿÿÿÿÿÿÿÿÿÿÿ¦îß%11-1
%$ÿÿÿÿÿÿÿÿÿÿÿÿ%ÿÿÿÿ&
Ç.dAnÀv&QPrHÀ².0ho}ÀN¢5mÀôÔ¹³Ïí@ÀÔIr{À%%%
%ÿÿÿÿÿÿÿÿÿÿÿÿp¦îß%1133680%%
%ÿÿÿÿÿÿÿÿ'ÿÿÿÿ¥îÛ6
%ÿÿÿÿÿÿÿÿÿÿÿÿÿÿÿÿN¢5mÀôÔ¹³Ïí@Àª.0ho}À%%%
%ÿÿÿÿÿÿÿÿÿÿÿÿq¦îß%1133681%%%
%ÿÿÿÿÿÿÿÿÿÿÿÿs¦îß%111628%%%
%ÿÿÿÿÿÿÿÿÿÿÿÿw¦îß%111666%%
%ÿÿÿÿÿÿÿÿ(ÿÿÿÿ¥îÛ|
%)ÿÿÿÿÿÿÿÿÿÿÿÿ*+ÿÿÿÿ,
\!Ì<lÀ¼^ãUOÞ;À$0&å;}ÀT¥ÐÌWjÀ±©XW~k9À[ó3Ýk{À
%-ÿÿÿÿÿÿÿÿÿÿÿÿÿÿÿÿ.
7¥jÀ³Hx@À40&å;}Àcé¶uhÀ±©XW~k9À[ó3Ýk{À%
%ÿÿÿÿÿÿÿÿÿÿÿÿÿÿÿÿ]*O+Â*hÀ-§£ÆAÀÌ]·ÚR@{À~	¾8×?ðV6¨í?4ÂlJÛØ¸?h^Ë`ØÐ?\oIÁéî¿%%%
%ÿÿÿÿÿÿÿÿÿÿÿÿÿÿÿÿ¦îß%11-1
%ÿÿÿÿÿÿÿÿÿÿÿÿÿÿÿÿ/012
ÿÿÿÿ%%
%ÿÿÿÿÿÿÿÿ3ÿÿÿÿ¥îÛ&+
%4ÿÿÿÿÿÿÿÿÿÿÿÿ5%
%ÿÿÿÿÿÿÿÿÿÿÿÿÿÿÿÿÚQMh@Û&#öÖ@ÀÌl[À,Wø¸©·?OçÉ(Æ¿Mâ21²`ï¿
%ÿÿÿÿÿÿÿÿÿÿÿÿÿÿÿÿ²w1ÿÿÿÿ%%
%ÿÿÿÿÿÿÿÿ6ÿÿÿÿ¥îÛú*%
%ÿÿÿÿÿÿÿÿÿÿÿÿÿÿÿÿÔñÒÚeÎj@p¤8ò@Àf0îúºEÀåÈqà¿JÓvoy?ãfÇKÆsë?%%
%ÿÿÿÿÿÿÿÿ7ÿÿÿÿ¥îÛ
%8ÿÿÿÿÿÿÿÿÿÿÿÿ®4ÿÿÿÿ9
0aÃ`¯Zg@j­y®EÀ"pÌ¦q~À\ÚQMh@.Yþ@ÀÍÉ¢_&À%
%ÿÿÿÿÿÿÿÿÿÿÿÿÿÿÿÿÍæK³4k@ë´þM¬:À9ExLÀ é.ÃøÓ¿«£TFÃí?!ºóÈÈ¿©×5ßà¿×0ë?%%
%ÿÿÿÿÿÿÿÿ:ÿÿÿÿ¥îÛü*%
%ÿÿÿÿÿÿÿÿÿÿÿÿÿÿÿÿT~©,;j@x&( ;À®ÿèGÀÓìù 
²?!?ûçÄÈ¿éö(^Pï¿
%;ÿÿÿÿÿÿÿÿÿÿÿÿø
 GÙþ=ùÈ,uR¦N7@<unknown
B`*> m@iºP	sSÀT3÷ºÀÉ³°4¡¸m@È&ÿ¤úÎKÀû	ÇQÀ
%ÿÿÿÿÿÿÿÿÿÿÿÿÿÿÿÿ£¡#¤ÿÿÿÿ
%=ÿÿÿÿÿÿÿÿÿÿÿÿèùÁbGIQA@">unknown
Éq4x_m@iºP	sSÀäZÊXÀ¼³°4¡¸m@ìëAGZKÀD3÷ºÀ%%%
%ÿÿÿÿÿÿÿÿÿÿÿÿÿÿÿÿ¦îß%11-1
%?ÿÿÿÿÿÿÿÿÿÿÿÿÿÿÿÿ@
Éq4x_m@iºP	sSÀåZÊXÀÉ³°4¡¸m@ìëAGZKÀû	ÇQÀ%%%
%ÿÿÿÿÿÿÿÿÿÿÿÿ¦îß%113812%%
%ÿÿÿÿÿÿÿÿAÿÿÿÿ¥îÛÞ%
%ÿÿÿÿÿÿÿÿÿÿÿÿÿÿÿÿÑ§Rlm@oå¹úTÀáÛÃKÓÿ~À¹Þ8ìöï?)Eí´C?Þ­ð8¡¥?BÃ
^f·ì¿ê®S=Ü?%%%
%ÿÿÿÿÿÿÿÿÿÿÿÿ ¦îß%1136884%%%
%ÿÿÿÿÿÿÿÿÿÿÿÿÿÿÿÿ¤¦îß%11-1
%Bÿÿÿÿÿÿÿÿÿÿÿÿ¨¤ÿÿÿÿC
Éq4x_m@iºP	sSÀ
lv¤fÀÍ³°4¡¸m@ìëAGZKÀD3÷ºÀ%%%
%ÿÿÿÿÿÿÿÿÿÿÿÿ¥¦îß%1131133%%
%ÿÿÿÿÿÿÿÿDÿÿÿÿ¨¥îÛÚ
%Eÿÿÿÿÿÿÿÿÿÿÿÿ%ÿÿÿÿF
©MÖ5Al@IÜXÀD3÷ºÀÇ³°4¡¸m@dCÎ4ÕRÀlñf0À%
%ÿÿÿÿÿÿÿÿÿÿÿÿÿÿÿÿ®`èðim@Üñ-Ò eOÀå¼q³VÀE¼gNØï?)¤N¥«£?SH.ùh+·¿ÒÜG¼tí¿ÀºíÙ¿%%%
%ÿÿÿÿÿÿÿÿÿÿÿÿª¦îß%1146739%%%
%ÿÿÿÿÿÿÿÿÿÿÿÿ¬¦îß%1136887
%ÿÿÿÿÿÿÿÿÿÿÿÿÿÿÿÿ3¯·<4ÿÿÿÿ
%ÿÿÿÿÿÿÿÿÿÿÿÿÿÿÿÿ¯2GH
4ÿÿÿÿ
%Iÿÿÿÿÿÿÿÿÿÿÿÿÿÿÿÿ¯
0aÃ`¯Zg@j­y®EÀ"pÌ¦q~À\ÚQMh@.Yþ@ÀÍÉ¢_&À%%
%ÿÿÿÿÿÿÿÿJÿÿÿÿ°¥îÛ'+%
%ÿÿÿÿÿÿÿÿÿÿÿÿÿÿÿÿ=aÃ`¯Zg@«i­y®EÀ"pÌ¦q~ÀëF8ç?;jÒöã?ë¿Ö©Ô?%%%
%ÿÿÿÿÿÿÿÿÿÿÿÿ³ª¦îß%1136949%%
%ÿÿÿÿÿÿÿÿKÿÿÿÿ´¥îÛª:
%ÿÿÿÿÿÿÿÿÿÿÿÿÿÿÿÿi5±ñ³f@%LçÔîFÀnqÝ|äÀ
%ÿÿÿÿÿÿÿÿÿÿÿÿÿÿÿÿLM¶;
Nÿÿÿÿ
%Oÿÿÿÿÿÿÿÿÿÿÿÿ´Ps(m*³S4@¶Qunknown
i5±ñ³f@%LçÔîFÀnqÝ|äÀÞ|Ùh@Yþ@ÀÒÉ¢_&À
%Rÿÿÿÿÿÿÿÿÿÿÿÿª
(º@¶ÜS+=P*üÐa?@2Sunknown
0aÃ`¯Zg@j­y®EÀ"pÌ¦q~ÀÞ|Ùh@Yþ@ÀÍÉ¢_&À%%%
%ÿÿÿÿÿÿÿÿÿÿÿÿÿÿÿÿ¸¦îß%11-1%%%
%ÿÿÿÿÿÿÿÿÿÿÿÿ¹¬¦îß%1136948%%%
%ÿÿÿÿÿÿÿÿÿÿÿÿ»®¦îß%113851%%
%ÿÿÿÿÿÿÿÿTÿÿÿÿ¼¥îÛ%
%ÿÿÿÿÿÿÿÿÿÿÿÿÿÿÿÿªÅ|h@ù~Í¥lÈ=À¬	ÿÞû~À¤¾í>æ¿Úà$ãç?ï)(,_µ¿ÚWÇ¾¿C)§Äï?
%UÿÿÿÿÿÿÿÿÿÿÿÿV
LäHç>@ÊWunknown
&6Y0"we@Ôç93LÀôjt¼ÀO#gîÒ7f@	u¢}ùGÀ®gXtÎT~À
%ÿÿÿÿÿÿÿÿÿÿÿÿÿÿÿÿXYÀD
Zÿÿÿÿ
%[ÿÿÿÿÿÿÿÿÿÿÿÿV´ú;pëh9@À\unknown
O#gîÒ7f@	u¢}ùGÀnqÝ|äÀi5±ñ³f@%LçÔîFÀ®gXtÎT~À%%%
%ÿÿÿÿÿÿÿÿÿÿÿÿÿÿÿÿÁ¦îß%11-1
%]ÿÿÿÿÿÿÿÿÿÿÿÿ^Áÿÿÿÿ_
&6Y0"we@Ôç93LÀôjt¼Ài5±ñ³f@%LçÔîFÀ®gXtÎT~À%%%
%ÿÿÿÿÿÿÿÿÿÿÿÿÂµ¦îß%1136951%%%
%ÿÿÿÿÿÿÿÿÿÿÿÿÄ·¦îß%113853%%%
%ÿÿÿÿÿÿÿÿÿÿÿÿÆ»¦îß%1137235%%
%ÿÿÿÿÿÿÿÿ`ÿÿÿÿÇ¥îÛ0;
%aÿÿÿÿÿÿÿÿÿÿÿÿVÇ÷!½H4@Mbunknown
×Lø2¤d@Lòòé^OÀ|»uæA±~ÀO#gîÒ7f@	u¢}ùGÀ®gXtÎT~À
%ÿÿÿÿÿÿÿÿÿÿÿÿÿÿÿÿ×Lø2¤d@Lòòé^OÀ|»uæA±~À
%ÿÿÿÿÿÿÿÿÿÿÿÿÿÿÿÿáYÉK?ÿÿÿÿ%%%
%ÿÿÿÿÿÿÿÿÿÿÿÿÿÿÿÿË¦îß%11-1%%%
%ÿÿÿÿÿÿÿÿÿÿÿÿÌ½¦îß%1137234%%%
%ÿÿÿÿÿÿÿÿÿÿÿÿÎ¿¦îß%114007%%
%ÿÿÿÿÿÿÿÿcÿÿÿÿÏ¥îÛ¡%
%ÿÿÿÿÿÿÿÿÿÿÿÿÿÿÿÿ8
SWwf@t
ß?ûÂFÀwÛèbÓ&~À>Æd&è¿qON%ùä?ælâqf¿M*õ ¤¿2Ì;A«ùï?%%%
%ÿÿÿÿÿÿÿÿÿÿÿÿÑÁ¦îß%1137228%%
%ÿÿÿÿÿÿÿÿdÿÿÿÿÒ¥îÛ-;
%eÿÿÿÿÿÿÿÿÿÿÿÿf@¿BNý<Òîúij/*@Ngunknown
¸¯êòe@o(qB1òYÀÙb}Þ~ÀïáÌ<êÎf@è¤=¼WÀö.¼zxq~À
%ÿÿÿÿÿÿÿÿÿÿÿÿÿÿÿÿ¸¯êòe@õ¤=¼WÀÙb}Þ~À
%ÿÿÿÿÿÿÿÿÿÿÿÿÿÿÿÿchÔX
Ýÿÿÿÿ
%iÿÿÿÿÿÿÿÿÿÿÿÿÒ4«¸Ö<jÎÉuv<@Ôkunknown
6Aíhe@õ¤=¼WÀëb}Þ~À¸¯êòe@Êá ©gUÀ¡jDb<}À
%ÿÿÿÿÿÿÿÿÿÿÿÿÿÿÿÿldÕZ
mÿÿÿÿ
%mÿÿÿÿÿÿÿÿÿÿÿÿj ¿ÎßNO½
Ð9b;@Õnunknown
.¨ü¢d@â ©gUÀdx<Ô~ÀaAíhe@%i#çlSÀjDb<}À%%%
%ÿÿÿÿÿÿÿÿÿÿÿÿÿÿÿÿÖ¦îß%11-1%%%
%ÿÿÿÿÿÿÿÿÿÿÿÿ×Ã¦îß%1137241%%%
%ÿÿÿÿÿÿÿÿÿÿÿÿÛË¦îß%114153%%
%ÿÿÿÿÿÿÿÿoÿÿÿÿÜ¥îÛ3
%pÿÿÿÿÿÿÿÿÿÿÿÿqrÿÿÿÿs
vÃð´Åc@f¼¸ÉXÀ{ÑÅxÀ;üo²>d@¢e(ÇûTÀzLôá|©vÀ
%tÿÿÿÿÿÿÿÿÿÿÿÿÿÿÿÿÚÜ
¸¯êòe@o(qB1òYÀÙb}Þ~ÀïáÌ<êÎf@è¤=¼WÀT¹}À%
%ÿÿÿÿÿÿÿÿÿÿÿÿÿÿÿÿV	ûSjñf@Õþ?XZÀÔíºÑì
Àîã¬¹%è¿·çÊkä¿Ö(|0%«¿sm¾ sä¿°õáùè?%%%
%ÿÿÿÿÿÿÿÿÿÿÿÿÿÿÿÿÝ¦îß%11-1
%ÿÿÿÿÿÿÿÿÿÿÿÿÿÿÿÿhWuvÝÿÿÿÿ
%ÿÿÿÿÿÿÿÿÿÿÿÿÿÿÿÿYlßemÿÿÿÿ
%wÿÿÿÿÿÿÿÿÿÿÿÿx íÞs¨=
s½ö<@dyunknown
¡Jxdd@ &i#çlSÀdx<Ô~ÀÉ.¨ü¢d@6ÿURÀ³¶	4}À
%ÿÿÿÿÿÿÿÿÿÿÿÿÿÿÿÿz{àg
|ÿÿÿÿ
%}ÿÿÿÿÿÿÿÿÿÿÿÿxÐA6Ñý<ÇÃ^<×ë#;@à~unknown
¡Jxdd@6ÿURÀ|»uæA±~ÀñLø2¤d@Lòòé^OÀº¶	4}À%%%
%ÿÿÿÿÿÿÿÿÿÿÿÿÿÿÿÿá¦îß%11-1
%ÿÿÿÿÿÿÿÿÿÿÿÿáÿÿÿÿ
¡Jxdd@ &i#çlSÀdx<Ô~ÀñLø2¤d@Lòòé^OÀ³¶	4}À%%%
%ÿÿÿÿÿÿÿÿÿÿÿÿâÎ¦îß%1137239%%%
%ÿÿÿÿÿÿÿÿÿÿÿÿåÓ¦îß%114011%%
%ÿÿÿÿÿÿÿÿÿÿÿÿæ¥îÛ¥
%ÿÿÿÿÿÿÿÿÿÿÿÿÿÿÿÿlæ
¡Jxdd@â ©gUÀdx<Ô~ÀaAíhe@6ÿURÀ³¶	4}À%
%ÿÿÿÿÿÿÿÿÿÿÿÿÿÿÿÿd¡ù¬e@?´]ñíUÀ2jÀ}Økà£%î¿ÎPåFvÕ¿Ét6ZYV¿F4HvÕ¿%=î¶¥%î?%%%
%ÿÿÿÿÿÿÿÿÿÿÿÿé×¦îß%113848
%ÿÿÿÿÿÿÿÿÿÿÿÿÿÿÿÿíìØÿÿÿÿ
%ÿÿÿÿÿÿÿÿÿÿÿÿÿÿÿÿ²ìr)ÿÿÿÿ
%ÿÿÿÿÿÿÿÿÿÿÿÿ¾âK	3÷=ðÖBÁ:@qunknown
ÓÙ:Dæi@v&( ;À®ÿèGÀD~©,;j@Q£õÜ9ÀW_*í~À%%
%ÿÿÿÿÿÿÿÿÿÿÿÿî¥îÛ$+%
%ÿÿÿÿÿÿÿÿÿÿÿÿÿÿÿÿW~©,;j@&( ;À®ÿèGÀ#X©ãÖ?L°ñ÷[éx¿jÆöúî?%%%
%ÿÿÿÿÿÿÿÿÿÿÿÿïÜ¦îß%1136942%%
%ÿÿÿÿÿÿÿÿÿÿÿÿð¥îÛ:
%ÿÿÿÿÿÿÿÿÿÿÿÿð£³\=0@unknown
.ÚQMh@¤&#öÖ@ÀÌl[À=~©,;j@Z&( ;À®ÿèGÀ
%ÿÿÿÿÿÿÿÿÿÿÿÿÿÿÿÿ=~©,;j@[&( ;À®ÿèGÀ%%
%ÿÿÿÿÿÿÿÿÿÿÿÿò¥îÛë*%
%ÿÿÿÿÿÿÿÿÿÿÿÿÿÿÿÿÍ³°4¡¸m@_ºP	sSÀD3÷ºÀîuñÈI´¿*2fÍ2´?Í³PÌï¿%%%
%ÿÿÿÿÿÿÿÿÿÿÿÿõá¦îß%1146740%%
%ÿÿÿÿÿÿÿÿÿÿÿÿ÷¥îÛ+%
%ÿÿÿÿÿÿÿÿÿÿÿÿÿÿÿÿ<÷XTkl@ºY¨E³XÀA»ë`2À#Úu²8û×?êa'i.è?!ñ Í1á?%%%
%ÿÿÿÿÿÿÿÿÿÿÿÿøä¦îß%1136930%%
%ÿÿÿÿÿÿÿÿÿÿÿÿù¥îÛ:
%ÿÿÿÿÿÿÿÿÿÿÿÿÿÿÿÿ¼³°4¡¸m@iºP	sSÀD3÷ºÀ%%%
%ÿÿÿÿÿÿÿÿÿÿÿÿüé¦îß%1136934%%%
%ÿÿÿÿÿÿÿÿÿÿÿÿÿë¦îß%1148719
%ÿÿÿÿÿÿÿÿÿÿÿÿÿÿÿÿAÎÿÿÿÿ
%ÿÿÿÿÿÿÿÿÿÿÿÿÿÿÿÿÿÿÿÿ
%ÿÿÿÿÿÿÿÿÿÿÿÿÿÿÿÿ.
©MÖ5Al@IÜXÀD3÷ºÀÇ³°4¡¸m@dCÎ4ÕRÀlñf0À%%
%ÿÿÿÿÿÿÿÿÿÿÿÿ¥îÛí*%
%ÿÿÿÿÿÿÿÿÿÿÿÿÿÿÿÿ©MÖ5Al@IÜXÀ
#UøÀÂaCÂVÙ?|­Ñ6æ?NR_<ã¿
%ÿÿÿÿÿÿÿÿÿÿÿÿÿÿÿÿÿÿÿÿ
%ÿÿÿÿÿÿÿÿÿÿÿÿQ
÷kêi7@unknown
üo_Qnj@JhÛ [Àû²\*äiÀ©MÖ5Al@IÜXÀ
#UøÀ%%%
%ÿÿÿÿÿÿÿÿÿÿÿÿÿÿÿÿ¦îß%11-1
%ÿÿÿÿÿÿÿÿÿÿÿÿÿÿÿÿ
üo_Qnj@JhÛ [ÀA»ë`2ÀM÷XTkl@IÜXÀ
#UøÀ%%%
%ÿÿÿÿÿÿÿÿÿÿÿÿö¦îß%1136935%%
%ÿÿÿÿÿÿÿÿÿÿÿÿ¥îÛ:
%ÿÿÿÿÿÿÿÿÿÿÿÿÿÿÿÿ©MÖ5Al@IÜXÀ
#UøÀ%%%
%ÿÿÿÿÿÿÿÿÿÿÿÿ	ø¦îß%1136954
%ÿÿÿÿÿÿÿÿÿÿÿÿÿÿÿÿÿÿÿÿ
%ÿÿÿÿÿÿÿÿÿÿÿÿX¬.-ì½Q
C¡Ùá2:@unknown
.9(î)\j@0JhÛ [Àû²\*äiÀÿo_Qnj@Ý©uÁV[ÀKe!1À
%ÿÿÿÿÿÿÿÿÿÿÿÿÿÿÿÿÕK
×ÿÿÿÿ
% ÿÿÿÿÿÿÿÿÿÿÿÿ
±F}þ|-@¡unknown
`È$°jh@iKp[Àww1À.9(î)\j@Ý©uÁV[ÀKe!1À%%%
%ÿÿÿÿÿÿÿÿÿÿÿÿÿÿÿÿ¦îß%11-1
%¢ÿÿÿÿÿÿÿÿÿÿÿÿÿÿÿÿ£
`È$°jh@0JhÛ [Àû²\*äiÀÿo_Qnj@Ý©uÁV[ÀKe!1À%%%
%ÿÿÿÿÿÿÿÿÿÿÿÿþ¦îß%1137222%%%
%ÿÿÿÿÿÿÿÿÿÿÿÿ¦îß%114001%%
%ÿÿÿÿÿÿÿÿ¤ÿÿÿÿ¥îÛ%
%ÿÿÿÿÿÿÿÿÿÿÿÿÿÿÿÿp<÷uËh@Ë	344[ÀÔ}Q¯ÀnÌë65Ìã¿è±ã@ç¿4PËeúÓ¿Nûe«ÜHè¿3>g¾Öä?%%%
%ÿÿÿÿÿÿÿÿÿÿÿÿ¦îß%113856%%
%ÿÿÿÿÿÿÿÿ¥ÿÿÿÿ¥îÛ

%¦ÿÿÿÿÿÿÿÿÿÿÿÿ§¨ÿÿÿÿ©
Ò©eø.`@º%h{åOÀ[~pç}ÀÍ=ú`@ÜÚÙHÀöñ %y|À
%ªÿÿÿÿÿÿÿÿÿÿÿÿÿÿÿÿ«
Ò©QY\@iì	Ï#TÀb´Pz}Àñk~-u`@º%h{åOÀa½¶$|À%
%ÿÿÿÿÿÿÿÿÿÿÿÿÿÿÿÿ­92óÞ`@LèjÙJÀCÿÕW`}À
Æ÷¥Lè?ov@¢ÿâ¿Ý(R
Ñ¿gfu,N0Ú?%a
ÖÀ2í¿%%%
%ÿÿÿÿÿÿÿÿÿÿÿÿÿÿÿÿ¦îß%11-1%%%
%ÿÿÿÿÿÿÿÿÿÿÿÿ¦îß%113832%%%
%ÿÿÿÿÿÿÿÿÿÿÿÿ¦îß%1148709
%ÿÿÿÿÿÿÿÿÿÿÿÿÿÿÿÿ£ ¬­¤ÿÿÿÿ
%ÿÿÿÿÿÿÿÿÿÿÿÿÿÿÿÿ ¢®¯¤ÿÿÿÿ
%°ÿÿÿÿÿÿÿÿÿÿÿÿÿÿÿÿ¢±
gÕ!ÄFk@ôÔ¹³Ïí@À;øq¹~ÀZn£?ll@ì{Å:Àü¢Tª§:}À%%
%ÿÿÿÿÿÿÿÿ²ÿÿÿÿ!¥îÛD-
%³ÿÿÿÿÿÿÿÿÿÿÿÿ¯´%
%ÿÿÿÿÿÿÿÿÿÿÿÿÿÿÿÿZn£?ll@ÖÔ¹³Ïí@À©.0ho}À÷Í¼ËÁÉ¿`O)£Ñ?Õ¶òOî¿%%
%ÿÿÿÿÿÿÿÿµÿÿÿÿ"¥îÛF-%
%ÿÿÿÿÿÿÿÿÿÿÿÿÿÿÿÿ\d·#m@]îdÏDÀî©³Bô¾~ÀB·¼2Ð¿UúÒ?ù¯Åí?%%
%ÿÿÿÿÿÿÿÿ¶ÿÿÿÿ$¥îÛP
%·ÿÿÿÿÿÿÿÿÿÿÿÿ¸¹ÿÿÿÿº
GÏfbk/k@2?XmFÀ³.0ho}Àpa¢ò§l@ÿêuû¼@ÀÔIr{À%
%ÿÿÿÿÿÿÿÿÿÿÿÿÿÿÿÿ¯a3Em@K$EÀïR5H9N}Àí{4ÎçÈè?'ú|R;ä?¬ö?óûÊº§?HLµüï¿%%%
%ÿÿÿÿÿÿÿÿÿÿÿÿ'¦îß%113818%%
%ÿÿÿÿÿÿÿÿ»ÿÿÿÿ(¥îÛä
%¼ÿÿÿÿÿÿÿÿÿÿÿÿÿÿÿÿ½(
Þ|Ùh@Ø&#öÖ@ÀÌl[ÀÓÙ:Dæi@Q£õÜ9ÀR_*í~À%
%ÿÿÿÿÿÿÿÿÿÿÿÿÿÿÿÿ¾(¡ACj@!n 6I7Àó¢Á~Àûý5Ý¿>Û
r8ì?×e¥)¹¿9èSA®Ê¿¢sLï?%%%
%ÿÿÿÿÿÿÿÿÿÿÿÿÿÿÿÿ)¦îß%11-1
%ÿÿÿÿÿÿÿÿÿÿÿÿÿÿÿÿqw
)ÿÿÿÿ
%ÿÿÿÿÿÿÿÿÿÿÿÿÿÿÿÿ´+¾¿
µÿÿÿÿ
%ÿÿÿÿÿÿÿÿÿÿÿÿÿÿÿÿ+³ÀÁ
µÿÿÿÿ
%Âÿÿÿÿÿÿÿÿÿÿÿÿÿÿÿÿ+Ã
Yn£?ll@v&QPrHÀ³.0ho}ÀÒ\$+m@ôÔ¹³Ïí@ÀÔIr{À%%
%ÿÿÿÿÿÿÿÿÄÿÿÿÿ,¥îÛG-%
%ÿÿÿÿÿÿÿÿÿÿÿÿÿÿÿÿYn£?ll@ôÔ¹³Ïí@Àª.0ho}ÀÃKÕ?²ÊËB-ë¿V2¡«>Ú?%%
%ÿÿÿÿÿÿÿÿÅÿÿÿÿ.¥îÛO%
%ÿÿÿÿÿÿÿÿÿÿÿÿÿÿÿÿ'¯7|ó2m@TMo\,@IÀðQ©À|Àý©ã¤Úì?Åv*§Ú?©öW:É¾?µÙÚÌÑ?Dú¤Æ¼î¿%%%
%ÿÿÿÿÿÿÿÿÿÿÿÿ0¦îß%1148916%%
%ÿÿÿÿÿÿÿÿÆÿÿÿÿ1¥îÛ-
%ÇÿÿÿÿÿÿÿÿÿÿÿÿÉÈ%
%ÿÿÿÿÿÿÿÿÿÿÿÿÿÿÿÿ&§uÌ>m@ÛvvQÀÖ*ßS}Ààhê
d¿ðÙþî?>Á®Þ£Ï?
%ÿÿÿÿÿÿÿÿÿÿÿÿÿÿÿÿ¿3ÉÊÀÿÿÿÿ
%ÿÿÿÿÿÿÿÿÿÿÿÿÿÿÿÿ3¾ËÌ
Àÿÿÿÿ
%Íÿÿÿÿÿÿÿÿÿÿÿÿÿÿÿÿ3Î
Ò\$+m@TwvQÀÖ*ßS}À)§uÌ>m@F&QPrHÀy½0{À%%
%ÿÿÿÿÿÿÿÿÏÿÿÿÿ5¥îÛ*,%
%ÿÿÿÿÿÿÿÿÿÿÿÿÿÿÿÿÜh¸m@+V{éF½MÀ)Ò÷Ù~ÀÞQ¬«*Â¿µÛÁÚÙ¿k'³2ìì?%%%
%ÿÿÿÿÿÿÿÿÿÿÿÿ9'¦îß%114219%%
%ÿÿÿÿÿÿÿÿÐÿÿÿÿ:¥îÛu
%ÑÿÿÿÿÿÿÿÿÿÿÿÿÒÓÿÿÿÿÔ
¸5ê®_g@¦Hx@À$0&å;}Àq8¯qi@b©XW~k9ÀXó3Ýk{À
%ÕÿÿÿÿÿÿÿÿÿÿÿÿÿÿÿÿÖ:
½5ê®_g@ä\Y³îEAÀ«ìÂ}ÀwÈÖAi@b©XW~k9Àªn&C|À%
%ÿÿÿÿÿÿÿÿÿÿÿÿÿÿÿÿå>G|i@n§´Ñ6À«ôÅY%|Àko,D
rà¿}Sa9Pë?´=PÚñµ¿rf*l.Å¿6.¦]ï?
%ÿÿÿÿÿÿÿÿÿÿÿÿÿÿÿÿ×Ø<É
Ùÿÿÿÿ
%Úÿÿÿÿÿÿÿÿÿÿÿÿ¼È®2~X"=?*¡=L>@<Ûunknown
§uÌ>m@CÎ4ÕRÀlñf0Àk+0ñøm@ðvvQÀÁ*ßS}À%%%
%ÿÿÿÿÿÿÿÿÿÿÿÿÿÿÿÿ=¦îß%11-1
%ÜÿÿÿÿÿÿÿÿÿÿÿÿÝ=ÿÿÿÿÞ
§uÌ>m@CÎ4ÕRÀlñf0ÀÜh¸m@+V{éF½MÀª*ßS}À%%%
%ÿÿÿÿÿÿÿÿÿÿÿÿ>*¦îß%1136931%%
%ÿÿÿÿÿÿÿÿßÿÿÿÿ?¥îÛ:
%àÿÿÿÿÿÿÿÿÿÿÿÿùjÞ¶20=?%}ÞÖr>@áunknown
k+0ñøm@oºP	sSÀD3÷ºÀÇ³°4¡¸m@dCÎ4ÕRÀlñf0À
%ÿÿÿÿÿÿÿÿÿÿÿÿÿÿÿÿk+0ñøm@dCÎ4ÕRÀlñf0À%%%
%ÿÿÿÿÿÿÿÿÿÿÿÿÿÿÿÿC¦îß%11-1%%%
%ÿÿÿÿÿÿÿÿÿÿÿÿD,¦îß%1136895%%%
%ÿÿÿÿÿÿÿÿÿÿÿÿI5¦îß%1137217%%
%ÿÿÿÿÿÿÿÿâÿÿÿÿJ¥îÛ);
%ÿÿÿÿÿÿÿÿÿÿÿÿÿÿÿÿùIï¨bj@º=ýJ[ÀW?äÄ}À
%ÿÿÿÿÿÿÿÿÿÿÿÿÿÿÿÿKãä×ÿÿÿÿ
%ÿÿÿÿÿÿÿÿÿÿÿÿÿÿÿÿåæK5
çÿÿÿÿ
%èÿÿÿÿÿÿÿÿÿÿÿÿÿÿÿÿK
`È$°jh@iKp[Àww1À.9(î)\j@º=ýJ[ÀW?äÄ}À
%ÿÿÿÿÿÿÿÿÿÿÿÿÿÿÿÿéêMÙ
ëÿÿÿÿ
%ìÿÿÿÿÿÿÿÿÿÿÿÿ
p+ÇÐwû¼fÿÐ8]3@Míunknown
ëáÌ<êÎf@nKp[Àww1À`È$°jh@n(qB1òYÀþ.¼zxq~À
%ÿÿÿÿÿÿÿÿÿÿÿÿÿÿÿÿîuNU
`ÿÿÿÿ%%%
%ÿÿÿÿÿÿÿÿÿÿÿÿÿÿÿÿO¦îß%11-1%%%
%ÿÿÿÿÿÿÿÿÿÿÿÿP8¦îß%1137225%%%
%ÿÿÿÿÿÿÿÿÿÿÿÿR:¦îß%114003%%%
%ÿÿÿÿÿÿÿÿÿÿÿÿU>¦îß%114006%%%
%ÿÿÿÿÿÿÿÿÿÿÿÿÿÿÿÿV¦îß%11-1
%ÿÿÿÿÿÿÿÿÿÿÿÿÿÿÿÿïâðñVÿÿÿÿ
%ÿÿÿÿÿÿÿÿÿÿÿÿÿÿÿÿYM{ò?ÿÿÿÿ
%ÿÿÿÿÿÿÿÿÿÿÿÿÿÿÿÿàïYã
Vÿÿÿÿ
%óÿÿÿÿÿÿÿÿÿÿÿÿôEý½òÿ¼VEM[iZ=@Yõunknown
ÑWßd@Î|åÒNÀ®gXtÎT~À#gîÒ7f@«u¢}ùGÀÌãÚà|À%%%
%ÿÿÿÿÿÿÿÿÿÿÿÿ[C¦îß%1154%%
%ÿÿÿÿÿÿÿÿöÿÿÿÿ\¥îÛ0
%÷ÿÿÿÿÿÿÿÿÿÿÿÿøùÿÿÿÿú
¦F×´¨]@ýÐñáQÀ
lv¤fÀ§1+`@´ç<þË?KÀzGrÀ
%ûÿÿÿÿÿÿÿÿÿÿÿÿÿÿÿÿü\
?z X@á¼TÀlv¤fÀë­´â]@Ó¼ÈXQÀGrÀ%
%ÿÿÿÿÿÿÿÿÿÿÿÿÿÿÿÿ95^@lðG
WÝPÀua;nÀ`êÛ?"¾¡ì¿jìü*À¿yTA÷Á?ì%Ãä®ï¿%%%
%ÿÿÿÿÿÿÿÿÿÿÿÿÿÿÿÿ]¦îß%11-1
%ÿÿÿÿÿÿÿÿÿÿÿÿÿÿÿÿýþÿ]ÿÿÿÿ
%ÿÿÿÿÿÿÿÿÿÿÿÿÿÿÿÿ`þDÿÿÿÿ
%ÿÿÿÿÿÿÿÿÿÿÿÿÿÿÿÿ`aï
Dÿÿÿÿ
%ÿÿÿÿÿÿÿÿÿÿÿÿÿÿÿÿcÿ`î
ÿÿÿÿ
%ÿÿÿÿÿÿÿÿÿÿÿÿñà.ØZ«ø<(W:\6@íunknown
¹kÜh¸lS@]ú²àCòUÀ
lv¤fÀ@cÐoJU@akÑ9a©UÀ
lv¤fÀ
%ÿÿÿÿÿÿÿÿÿÿÿÿñöÞºmHeÐ;@aunknown
ÙM@ªÙNñ­WÀ
lv¤fÀºkÜh¸lS@]ú²àCòUÀ¦HféÓÀ%%
%ÿÿÿÿÿÿÿÿÿÿÿÿd¥îÛ7
%	ÿÿÿÿÿÿÿÿÿÿÿÿî
%
%ÿÿÿÿÿÿÿÿÿÿÿÿÿÿÿÿh;uI@ëz²RÖVÀ
lv¤fÀ¬ø9Ì¼ï?Il²\À?
%ÿÿÿÿÿÿÿÿÿÿÿÿÿÿÿÿýeô
ÿÿÿÿ
%ÿÿÿÿÿÿÿÿÿÿÿÿödA³=S6zVõÊ@@e
unknown
ßL"½ì9@xÄ
¯WÀäÓW!ÀÙM@¤ÙNñ­WÀ¦HféÓÀ%%
%ÿÿÿÿÿÿÿÿÿÿÿÿf¥îÛÏ
%ÿÿÿÿÿÿÿÿÿÿÿÿf%
%ÿÿÿÿÿÿÿÿÿÿÿÿÿÿÿÿh;uI@¥ëz²RÖVÀ
lv¤fÀ¦XX)Ù?Y	Â6&Å¿ÔYr¹ñì?%%%
%ÿÿÿÿÿÿÿÿÿÿÿÿgK¦îß%1131076%%
%ÿÿÿÿÿÿÿÿÿÿÿÿh¥îÛ³2
%ÿÿÿÿÿÿÿÿÿÿÿÿÿÿÿÿh;uI@¥ëz²RÖVÀ
lv¤fÀ%%%
%ÿÿÿÿÿÿÿÿÿÿÿÿjL¦îß%1131225%%%
%ÿÿÿÿÿÿÿÿÿÿÿÿmN¦îß%1146683
%ÿÿÿÿÿÿÿÿÿÿÿÿÿÿÿÿóoþÿÿÿÿ
%ÿÿÿÿÿÿÿÿÿÿÿÿ04<Ï<SÔ\ÃgA:@ýunknown
ËL"½ì9@
O3ÉØ	XÀäÓW!Àr»±óÈB@xÄ
¯WÀ½ÿ7êöfÀ
%ÿÿÿÿÿÿÿÿÿÿÿÿÿÿÿÿpÿÿÿÿ
%ÿÿÿÿÿÿÿÿÿÿÿÿ
÷@F=@ÿunknown
«pÔáD$@
O3ÉØ	XÀËå¹¯Àr»±óÈB@Uí¬EQWÀ½ÿ7êöfÀ%%%
%ÿÿÿÿÿÿÿÿÿÿÿÿÿÿÿÿq¦îß%11-1
%ÿÿÿÿÿÿÿÿÿÿÿÿqÿÿÿÿ
|«pÔáD$@
O3ÉØ	XÀäÓW!Àr»±óÈB@Uí¬EQWÀ½ÿ7êöfÀ%%%
%ÿÿÿÿÿÿÿÿÿÿÿÿrQ¦îß%1131224%%%
%ÿÿÿÿÿÿÿÿÿÿÿÿuS¦îß%1146797
%ÿÿÿÿÿÿÿÿÿÿÿÿÿÿÿÿz
ÿÿÿÿ
% ÿÿÿÿÿÿÿÿÿÿÿÿ
Ø-Mð%ä<!ê<à
gN@z"unknown
f«pÔáD$@Ð_tWÀËå¹¯À(B¬h*@Uí¬EQWÀ¨Z[`²}À
%ÿÿÿÿÿÿÿÿÿÿÿÿÿÿÿÿ#${%ÿÿÿÿ
%&ÿÿÿÿÿÿÿÿÿÿÿÿ¨
ñÉ¶=!;½]íC@'unknown
µ½`_À Ð_tWÀG7fÐÀ(B¬h*@+Í}¹UÀ§Z[`²}À%%%
%ÿÿÿÿÿÿÿÿÿÿÿÿÿÿÿÿ|¦îß%11-1
%(ÿÿÿÿÿÿÿÿÿÿÿÿ)|ÿÿÿÿ*
ð¾`_À Ð_tWÀËå¹¯À(B¬h*@$Í}¹UÀ§Z[`²}À%%%
%ÿÿÿÿÿÿÿÿÿÿÿÿ}_¦îß%1138616%%%
%ÿÿÿÿÿÿÿÿÿÿÿÿa¦îß%114970%%
%ÿÿÿÿÿÿÿÿ+ÿÿÿÿ¥îÛd
%,ÿÿÿÿÿÿÿÿÿÿÿÿÿÿÿÿ-
«pÔáD$@O3ÉØ	XÀËå¹¯Àr»±óÈB@Uí¬EQWÀØlDSuÀ
%.ÿÿÿÿÿÿÿÿÿÿÿÿÿÿÿÿ
ËL"½ì9@
O3ÉØ	XÀäÓW!ÀÙM@¤ÙNñ­WÀ½ÿ7êöfÀ%
%ÿÿÿÿÿÿÿÿÿÿÿÿÿÿÿÿÏÀ×#w§N@&±VîqWÀÓ¦6V+3ÀÚxÕïR?°ÀÀÈèï¿èstb`²¿H9^¥a²?s$Ûêï¿%%%
%ÿÿÿÿÿÿÿÿÿÿÿÿd¦îß%1133882%%
%ÿÿÿÿÿÿÿÿ/ÿÿÿÿ¥îÛå6
%0ÿÿÿÿÿÿÿÿÿÿÿÿ1üzim¿@@2unknown
ÚAä5À.`$Ä/YÀ¨Z[`²}À<½Æ1ÀÐ_tWÀéh¥ø{À
%ÿÿÿÿÿÿÿÿÿÿÿÿÿÿÿÿÚAä5ÀÐ_tWÀ¨Z[`²}À
%ÿÿÿÿÿÿÿÿÿÿÿÿÿÿÿÿ34
5ÿÿÿÿ
%6ÿÿÿÿÿÿÿÿÿÿÿÿ¨
@#`ØB=1Æë³Q@7unknown
<½Æ1ÀG`$Ä/YÀF7fÐÀ[½`_À(Í}¹UÀéh¥ø{À
%ÿÿÿÿÿÿÿÿÿÿÿÿÿÿÿÿ89
:ÿÿÿÿ%%%
%ÿÿÿÿÿÿÿÿÿÿÿÿÿÿÿÿ¦îß%11-1
%;ÿÿÿÿÿÿÿÿÿÿÿÿ<ÿÿÿÿ=
ÚAä5ÀG`$Ä/YÀF7fÐÀD½`_À(Í}¹UÀéh¥ø{À
%ÿÿÿÿÿÿÿÿÿÿÿÿÿÿÿÿ>?@ÿÿÿÿ
%Aÿÿÿÿÿÿÿÿÿÿÿÿ&wATL=C,nIN?@Bunknown
ôù<Í?Àúyd»ÉWÀØlDSuÀÚAä5ÀÐ_tWÀ§Z[`²}À%%%
%ÿÿÿÿÿÿÿÿÿÿÿÿÿÿÿÿ¦îß%11-1%%%
%ÿÿÿÿÿÿÿÿÿÿÿÿh¦îß%1134871%%%
%ÿÿÿÿÿÿÿÿÿÿÿÿj¦îß%112441%%
%ÿÿÿÿÿÿÿÿCÿÿÿÿ¥îÛ	
%DÿÿÿÿÿÿÿÿÿÿÿÿEFÿÿÿÿG
dXQibÕ_Àâ|Å	óÁH@{ÁOäÀ}2Ùß[Àu)¹Ø P@ò¯lüÀ%
%ÿÿÿÿÿÿÿÿÿÿÿÿÿÿÿÿÿÞE1À¨T·÷¯DWÀtÃßÀ!r~ËÁ?~Üo°ï¿õaCXÂ_¿	~		`?¦÷yûûÿï¿%%%
%ÿÿÿÿÿÿÿÿÿÿÿÿn¦îß%112425%%
%ÿÿÿÿÿÿÿÿHÿÿÿÿ¥îÛs	%
%ÿÿÿÿÿÿÿÿÿÿÿÿÿÿÿÿAÆ0À³ó®;WÀþöÓ9ÈÀ0éWä¹?Vo±çÖï¿ûO¥´¿Éþ|3!?|~â²jþï¿%%
%ÿÿÿÿÿÿÿÿIÿÿÿÿ¥îÛü"
%JÿÿÿÿÿÿÿÿÿÿÿÿKL%
%ÿÿÿÿÿÿÿÿÿÿÿÿÿÿÿÿÄ1*!Ò2ÀUí¬EQWÀËå¹¯Àj:Q~îØ¿Uµ´ë¬¿¥;Oºjí?
%ÿÿÿÿÿÿÿÿÿÿÿÿÿÿÿÿ)MN*ÿÿÿÿ
%ÿÿÿÿÿÿÿÿÿÿÿÿÿÿÿÿ(OP
*ÿÿÿÿ
%Qÿÿÿÿÿÿÿÿÿÿÿÿÿÿÿÿ)R
¶[Å®)NÀ
O3ÉØ	XÀ½ÿ7êöfÀèù<Í?Àe%1-zÉWÀFpÀ%%
%ÿÿÿÿÿÿÿÿSÿÿÿÿ¥îÛý"%
%ÿÿÿÿÿÿÿÿÿÿÿÿÿÿÿÿú<Í?Àþyd»ÉWÀ×lDSuÀ5yÊÑá¿	3YjÂ£¿¥è4ûê¿%%%
%ÿÿÿÿÿÿÿÿÿÿÿÿu¦îß%1148050
%ÿÿÿÿÿÿÿÿÿÿÿÿÿÿÿÿ/TU
0ÿÿÿÿ
%ÿÿÿÿÿÿÿÿÿÿÿÿÿÿÿÿ.VW0ÿÿÿÿ
%Xÿÿÿÿÿÿÿÿÿÿÿÿÿÿÿÿ.7
ÒiÃÿlSÀ
O3ÉØ	XÀ¦HféÓÀÔrÑË GÀ©ÙNñ­WÀ,ïq6À%%
%ÿÿÿÿÿÿÿÿYÿÿÿÿ¥îÛû"%
%ÿÿÿÿÿÿÿÿÿÿÿÿÿÿÿÿÔrÑË GÀ
O3ÉØ	XÀ½ÿ7êöfÀÒ0×(3«ê¿½lKrâä­?Þ»(á¿%%
%ÿÿÿÿÿÿÿÿZÿÿÿÿ¥îÛø"%
%ÿÿÿÿÿÿÿÿÿÿÿÿÿÿÿÿ³]±6NAÀxÄ
¯WÀäÓW!Àæ²êî¿SEÞ¥½5H?.F©Ò?%%%
%ÿÿÿÿÿÿÿÿÿÿÿÿ¢}¦îß%112428%%
%ÿÿÿÿÿÿÿÿ[ÿÿÿÿ£¥îÛv	
%\ÿÿÿÿÿÿÿÿÿÿÿÿ±0ÿÿÿÿ]
ÒiÃÿlSÀ
O3ÉØ	XÀ¦HféÓÀÔrÑË GÀ©ÙNñ­WÀ,ïq6À
%^ÿÿÿÿÿÿÿÿÿÿÿÿÿÿÿÿO£
ÒiÃÿlSÀ
O3ÉØ	XÀ½ÿ7êöfÀÔrÑË GÀÍÑ.Ëg®WÀFpÀ%
%ÿÿÿÿÿÿÿÿÿÿÿÿÿÿÿÿð=$®²EÀÜöyXÀ¸ã­DmxÀõÓþL¥¿ªåS÷ï¿j­Þy?1²
8èøï¿XÀ)'M¥?%%%
%ÿÿÿÿÿÿÿÿÿÿÿÿÿÿÿÿ¤¦îß%11-1
%ÿÿÿÿÿÿÿÿÿÿÿÿÿÿÿÿ_`ab¤ÿÿÿÿ
%ÿÿÿÿÿÿÿÿÿÿÿÿÿÿÿÿc¦de
ÿÿÿÿ
%ÿÿÿÿÿÿÿÿÿÿÿÿÿÿÿÿfg¦>hÿÿÿÿ
%iÿÿÿÿÿÿÿÿÿÿÿÿj`±&2±&ö<CþÈñÚÄ8@¦kunknown
¢Õ Ô_Àþà¼TÀ
lv¤fÀ
Ö¤EZÀÓ¼ÈXQÀ
lv¤fÀ
%ÿÿÿÿÿÿÿÿÿÿÿÿÿÿÿÿl§ªFAÿÿÿÿ
%ÿÿÿÿÿÿÿÿÿÿÿÿÿÿÿÿ§lfmAÿÿÿÿ
%nÿÿÿÿÿÿÿÿÿÿÿÿÿÿÿÿ§o
d#ÖUP`À,÷;VÀ
lv¤fÀø¾ÎvWÀüüÐñáQÀ·~¢¦kÿÀ%%
%ÿÿÿÿÿÿÿÿpÿÿÿÿ¨¥îÛD
%qÿÿÿÿÿÿÿÿÿÿÿÿ¨r%
%ÿÿÿÿÿÿÿÿÿÿÿÿÿÿÿÿÖ¤EZÀôà¼TÀ
lv¤fÀ3ßªv5Õë?KóCß¿
%ÿÿÿÿÿÿÿÿÿÿÿÿÿÿÿÿª©st«ÿÿÿÿ
%uÿÿÿÿÿÿÿÿÿÿÿÿ­Kþ&_¤½v¹üà§ì*@?wunknown
;¨¨<XÀ,÷;VÀ
lv¤fÀù¾ÎvWÀ_kÑ9a©UÀ·~¢¦kÿÀ%%%
%ÿÿÿÿÿÿÿÿÿÿÿÿÿÿÿÿ«¦îß%11-1
%xÿÿÿÿÿÿÿÿÿÿÿÿy«ÿÿÿÿz
;¨¨<XÀªÙNñ­WÀ
lv¤fÀõâÁü3°PÀ_kÑ9a©UÀ¤HféÓÀ%%%
%ÿÿÿÿÿÿÿÿÿÿÿÿ¬¦îß%1131087%%
%ÿÿÿÿÿÿÿÿ{ÿÿÿÿ­¥îÛ¿2
%ÿÿÿÿÿÿÿÿÿÿÿÿÿÿÿÿù¾ÎvWÀgkÑ9a©UÀ
lv¤fÀ%%
%ÿÿÿÿÿÿÿÿ|ÿÿÿÿ¯¥îÛ#%
%ÿÿÿÿÿÿÿÿÿÿÿÿÿÿÿÿõâÁü3°PÀªÙNñ­WÀ¦HféÓÀ
æ¿à¡¦6çÏ?3±H¼8å¿%%
%ÿÿÿÿÿÿÿÿ}ÿÿÿÿ±¥îÛx	%
%ÿÿÿÿÿÿÿÿÿÿÿÿÿÿÿÿv×û±¼KÀñ=qÆVÀö U
}Àr3·Æä×¿¿T@QEâî¿§è|ª|Í¿IMÝÀ·Í?·Vt»' ï¿%%%
%ÿÿÿÿÿÿÿÿÿÿÿÿ³¦îß%1146693%%%
%ÿÿÿÿÿÿÿÿÿÿÿÿµ¦îß%1134852%%
%ÿÿÿÿÿÿÿÿ~ÿÿÿÿ¶¥îÛ8
%ÿÿÿÿÿÿÿÿÿÿÿÿÿÿÿÿõâÁü3°PÀªÙNñ­WÀ¦HféÓÀ%%%
%ÿÿÿÿÿÿÿÿÿÿÿÿ»¦îß%112421%%%
%ÿÿÿÿÿÿÿÿÿÿÿÿÿÿÿÿ¼¦îß%11-1
%ÿÿÿÿÿÿÿÿÿÿÿÿÿÿÿÿ
¼ÿÿÿÿ
%ÿÿÿÿÿÿÿÿÿÿÿÿÿÿÿÿ¾
ÿÿÿÿ
%ÿÿÿÿÿÿÿÿÿÿÿÿÿÿÿÿ¾Yÿÿÿÿ
%ÿÿÿÿÿÿÿÿÿÿÿÿ¹q*ÖåÈ<^CH+@¾unknown
ÃÆrß¬ý`@p*£7@
lv¤fÀ&xhQ+a@¬ÙNHð>@
lv¤fÀ
%ÿÿÿÿÿÿÿÿÿÿÿÿÿÿÿÿ[¿Âa\ÿÿÿÿ
%ÿÿÿÿÿÿÿÿÿÿÿÿÿÿÿÿ¿Z
\ÿÿÿÿ
%ÿÿÿÿÿÿÿÿÿÿÿÿÿÿÿÿ¿
)àÿ	_@VS³â8@lv¤fÀÐÆrß¬ý`@YôÚ)H@ÑçKc©«À%%
%ÿÿÿÿÿÿÿÿÿÿÿÿÀ¥îÛ,
%ÿÿÿÿÿÿÿÿÿÿÿÿÀ%
%ÿÿÿÿÿÿÿÿÿÿÿÿÿÿÿÿÐÆrß¬ý`@êÙNHð>@
lv¤fÀ¹9¢!³ðá¿ðçê?
%ÿÿÿÿÿÿÿÿÿÿÿÿÿÿÿÿÂÁÃÿÿÿÿ
%ÿÿÿÿÿÿÿÿÿÿÿÿÅdZ-Hk®&½R¡äÉ@@Zunknown
)àÿ	_@VS³â8@lv¤fÀ¬¯w@9`@óXôÚ)H@ÒçKc©«À%%%
%ÿÿÿÿÿÿÿÿÿÿÿÿÿÿÿÿÃ¦îß%11-1
%ÿÿÿÿÿÿÿÿÿÿÿÿÊÃÿÿÿÿ
züRYv©]@VS³â8@lv¤fÀ¬¯w@9`@ç-ë3ó`K@ÒçKc©«À%%%
%ÿÿÿÿÿÿÿÿÿÿÿÿÄ¦îß%1131063%%
%ÿÿÿÿÿÿÿÿÿÿÿÿÅ¥îÛ§2
%ÿÿÿÿÿÿÿÿÿÿÿÿÿÿÿÿ)àÿ	_@óXôÚ)H@
lv¤fÀ
%ÿÿÿÿÿÿÿÿÿÿÿÿÿÿÿÿsÇh
ÿÿÿÿ
%ÿÿÿÿÿÿÿÿÿÿÿÿ§À¾yq½jçsLÑÒ6@Çunknown
Ò5"í³Y@ü|Å	óÁH@ÁOäÀ»üRYv©]@n)¹Ø P@º«ÁiÌÀ%%
%ÿÿÿÿÿÿÿÿÿÿÿÿÈ¥îÛâ
%ÿÿÿÿÿÿÿÿÿÿÿÿÈ %
%ÿÿÿÿÿÿÿÿÿÿÿÿÿÿÿÿCÁÛP>^@#-ë3ó`K@lv¤fÀ@Óó¦/½¿´Ü"®Ð¿ev©ñ«î?%%
%ÿÿÿÿÿÿÿÿ¡ÿÿÿÿÊ¥îÛ:%
%ÿÿÿÿÿÿÿÿÿÿÿÿÿÿÿÿ:J¶"__@¥"ÊÄò¹E@ëïÄÊÀ¢µEä?m5iûú)ç?í/¢}Ñ?écÕ%3YÙ?ÿ0bí¿%%%
%ÿÿÿÿÿÿÿÿÿÿÿÿÌ¦îß%1146669%%%
%ÿÿÿÿÿÿÿÿÿÿÿÿÎ¦îß%1131247%%%
%ÿÿÿÿÿÿÿÿÿÿÿÿÐ ¦îß%1166
%ÿÿÿÿÿÿÿÿÿÿÿÿÿÿÿÿåÓr
ÿÿÿÿ
%¢ÿÿÿÿÿÿÿÿÿÿÿÿ\9+;1ñ¼£Þ^Ó;»C@Ó¤unknown
Æ>®'òT@$ÄÆ«SM@_ºuLôÀtAñ}ÓLZ@=ß! ²#S@ð¯lüÀ
%ÿÿÿÿÿÿÿÿÿÿÿÿÿÿÿÿgÔtÿÿÿÿ
%¥ÿÿÿÿÿÿÿÿÿÿÿÿ§|Ã§³¬=£SpñÜ:@s¦unknown
Ò5"í³Y@"ÄÆ«SM@|ÁOäÀ­Añ}ÓLZ@Z)¹Ø P@ó¯lüÀ%%%
%ÿÿÿÿÿÿÿÿÿÿÿÿÿÿÿÿÕ¦îß%11-1
%§ÿÿÿÿÿÿÿÿÿÿÿÿ¨Õÿÿÿÿ©
Æ>®'òT@"ÄÆ«SM@_ºuLôÀ­Añ}ÓLZ@=ß! ²#S@ð¯lüÀ%%%
%ÿÿÿÿÿÿÿÿÿÿÿÿÖ¥¦îß%1131251%%%
%ÿÿÿÿÿÿÿÿÿÿÿÿÙ§¦îß%1146805%%%
%ÿÿÿÿÿÿÿÿÿÿÿÿÝ²¦îß%1149170%%
%ÿÿÿÿÿÿÿÿªÿÿÿÿÞ¥îÛG0
%«ÿÿÿÿÿÿÿÿÿÿÿÿ¬­
%ÿÿÿÿÿÿÿÿÿÿÿÿÿÿÿÿ®~¯Þ°ÿÿÿÿ%
%ÿÿÿÿÿÿÿÿÿÿÿÿÿÿÿÿ'÷]E
«J@U8]'Y@NÁË¯`ÀëDáæ?Rýýq¿è!_æ?
%ÿÿÿÿÿÿÿÿÿÿÿÿÿÿÿÿ|®à°ÿÿÿÿ
%±ÿÿÿÿÿÿÿÿÿÿÿÿ²²¿Ñ=æ2@~³unknown
6÷]E
«J@ÏÓ5n!¿V@PÁË¯`Àil²`DfQ@U8]'Y@¡M^L[À
%ÿÿÿÿÿÿÿÿÿÿÿÿÿÿÿÿãá
ÿÿÿÿ
%´ÿÿÿÿÿÿÿÿÿÿÿÿ²dtP¼{"d3@áµunknown
w|~2(ÊP@©ZÑÒT@®ÐßÙ:Àil²`DfQ@ÏÓ5n!¿V@¡M^L[À%%%
%ÿÿÿÿÿÿÿÿÿÿÿÿÿÿÿÿâ¦îß%11-1
%¶ÿÿÿÿÿÿÿÿÿÿÿÿÀâÿÿÿÿ·
÷]E
«J@©ZÑÒT@²ÐßÙ:Àil²`DfQ@U8]'Y@¡M^L[À
%ÿÿÿÿÿÿÿÿÿÿÿÿÿÿÿÿã¸¹
ÿÿÿÿ
%ºÿÿÿÿÿÿÿÿÿÿÿÿÿÿÿÿã
w|~2(ÊP@(vé:ÄS@²ÐßÙ:ÀÀ9¾U@ÙÓ5n!¿V@¡M^L[À%%
%ÿÿÿÿÿÿÿÿ»ÿÿÿÿä¥îÛè1
%¼ÿÿÿÿÿÿÿÿÿÿÿÿæ½%
%ÿÿÿÿÿÿÿÿÿÿÿÿÿÿÿÿ|~2(ÊP@©ZÑÒT@²ÐßÙ:ÀáÙ²¶xí?HÅZûÔ¿± M×gCÌ?
%ÿÿÿÿÿÿÿÿÿÿÿÿÿÿÿÿqå¾¿ÿÿÿÿ
%Àÿÿÿÿÿÿÿÿÿÿÿÿÿÿÿÿå¨
Æ>®'òT@$ÄÆ«SM@_ºuLôÀtAñ}ÓLZ@=ß! ²#S@ð¯lüÀ%%
%ÿÿÿÿÿÿÿÿÁÿÿÿÿæ¥îÛÄ1%
%ÿÿÿÿÿÿÿÿÿÿÿÿÿÿÿÿÕ>®'òT@,ß! ²#S@_ºuLôÀ'ñ4l
½?N,ûHdâx¿¿ûuËï?%%%
%ÿÿÿÿÿÿÿÿÿÿÿÿê»¦îß%115018%%
%ÿÿÿÿÿÿÿÿÂÿÿÿÿë¥îÛ
%Ãÿÿÿÿÿÿÿÿÿÿÿÿ%	ÿÿÿÿÄ
w|~2(ÊP@(vé:ÄS@²ÐßÙ:ÀÀ9¾U@ÙÓ5n!¿V@¡M^L[À
%Åÿÿÿÿÿÿÿÿÿÿÿÿÿÿÿÿ¸ë
Ol²`DfQ@(vé:ÄS@Z´ôÖÀÀ9¾U@ÙÓ5n!¿V@¢{T"À%
%ÿÿÿÿÿÿÿÿÿÿÿÿÿÿÿÿ.³b@ÞV@©L«sT@}xà!Ê~ÀÆ`thCÞ?¹ÒSÑê?ôÕH?Ó¿Öx`@,á¿Ì; Ôpë¿%%%
%ÿÿÿÿÿÿÿÿÿÿÿÿí¾¦îß%1138672%%%
%ÿÿÿÿÿÿÿÿÿÿÿÿïÀ¦îß%115016%%%
%ÿÿÿÿÿÿÿÿÿÿÿÿòÄ¦îß%1138284%%
%ÿÿÿÿÿÿÿÿÆÿÿÿÿó¥îÛm<
%Çÿÿÿÿÿÿÿÿÿÿÿÿ²ó×å¯ÄÈ=@Èunknown
6÷]E
«J@U8]'Y@PÁË¯`Àö¬?M@¶ó¯[@¥Åip>¨}À
%ÿÿÿÿÿÿÿÿÿÿÿÿÿÿÿÿö¬?M@¶ó¯[@¥Åip>¨}À
%ÿÿÿÿÿÿÿÿÿÿÿÿÿÿÿÿôÛÉÿÿÿÿ
%ÿÿÿÿÿÿÿÿÿÿÿÿÿÿÿÿôÊËÿÿÿÿ
%ÌÿÿÿÿÿÿÿÿÿÿÿÿÿÿÿÿôÍ
&
y>@t9öÇkT[@Ç`ùÛÁQÀö¬?M@)¿P(<]@Ý
N}À
%ÿÿÿÿÿÿÿÿÿÿÿÿÿÿÿÿÎ¯÷Ïÿÿÿÿ%%%
%ÿÿÿÿÿÿÿÿÿÿÿÿÿÿÿÿø¦îß%11-1
%ÐÿÿÿÿÿÿÿÿÿÿÿÿTøÿÿÿÿÑ
&
y>@U8]'Y@PÁË¯`Àö¬?M@¶ó¯[@¥Åip>¨}À%%%
%ÿÿÿÿÿÿÿÿÿÿÿÿùÇ¦îß%1138287%%%
%ÿÿÿÿÿÿÿÿÿÿÿÿüÍ¦îß%114962%%
%ÿÿÿÿÿÿÿÿÒÿÿÿÿý¥îÛ\
%ÓÿÿÿÿÿÿÿÿÿÿÿÿÔÕÿÿÿÿÖ
Ò©eø.`@W¬Íç®JÀ¯J0À£¨`@ìê$lâBÀZ~pç}À
%×ÿÿÿÿÿÿÿÿÿÿÿÿÿÿÿÿØý
òµÛH;î^@é \süMÀ¯J0ÀZëâÃq`@­ð¨ýBÀZ~pç}À%
%ÿÿÿÿÿÿÿÿÿÿÿÿÿÿÿÿ«¢P_@~PÒ¦¨OÀû¶}À4jð«í?¼ÔbÜ­Õ¿	"t0oÄ¿º·ÆHÛ?N£Eòì¿
%ÿÿÿÿÿÿÿÿÿÿÿÿÿÿÿÿ¥ÙÚÎÿÿÿÿ
%ÿÿÿÿÿÿÿÿÿÿÿÿÿÿÿÿ¤ÛÜÎÿÿÿÿ
%ÝÿÿÿÿÿÿÿÿÿÿÿÿÞû%®Ù¼
Ù71@Þunknown
½¥ICïkX@±­V¶ðUÀ-	Ãñº~À$º[@@6YSÀÜ`=Q~À
%ÿÿÿÿÿÿÿÿÿÿÿÿÿÿÿÿ¨ßà©ÿÿÿÿ
%ÿÿÿÿÿÿÿÿÿÿÿÿÿÿÿÿ§áâ©ÿÿÿÿ
%ãÿÿÿÿÿÿÿÿÿÿÿÿÿÿÿÿ¨Ô
çÁïmW@]r'ýMVÀ¾HImgÀüËb|ú^@vñQÀ%	Ãñº~À%%
%ÿÿÿÿÿÿÿÿäÿÿÿÿ¥îÛ1%
%ÿÿÿÿÿÿÿÿÿÿÿÿÿÿÿÿçÁïmW@]r'ýMVÀ¸y{BÀC¤ñ´}ß?<pÎÒ?Óg¶j99ê?
%ÿÿÿÿÿÿÿÿÿÿÿÿÿÿÿÿ­åæ
®ÿÿÿÿ
%ÿÿÿÿÿÿÿÿÿÿÿÿÿÿÿÿ¬çè®ÿÿÿÿ
%éÿÿÿÿÿÿÿÿÿÿÿÿÿÿÿÿ­ê
ÎÙòET@X|´d§WÀ&}ªòàvÀ8¦ICïkX@­V¶ðUÀÄÅ9Í}À%%
%ÿÿÿÿÿÿÿÿëÿÿÿÿ¥îÛ1
%ìÿÿÿÿÿÿÿÿÿÿÿÿí%
%ÿÿÿÿÿÿÿÿÿÿÿÿÿÿÿÿÖ¥ICïkX@±­V¶ðUÀÜ`=Q~À¼Þt)ýä¿*M[Ë¿Mè¸0ç¿
%ÿÿÿÿÿÿÿÿÿÿÿÿÿÿÿÿ³îï´ÿÿÿÿ
%ÿÿÿÿÿÿÿÿÿÿÿÿÿÿÿÿ²ðñ´ÿÿÿÿ
%òÿÿÿÿÿÿÿÿÿÿÿÿÿÿÿÿ
ávk³AQ@ÍÑ.Ëg®WÀ¸y{BÀçÁïmW@]r'ýMVÀ#}ªòàvÀ%%
%ÿÿÿÿÿÿÿÿóÿÿÿÿ¥îÛ1%
%ÿÿÿÿÿÿÿÿÿÿÿÿÿÿÿÿØÙòET@DkGWÀ#}ªòàvÀ3j¹Çµâ?A=%­Ë?äï·ké¿%%%
%ÿÿÿÿÿÿÿÿÿÿÿÿÕ¦îß%1138599%%
%ÿÿÿÿÿÿÿÿôÿÿÿÿ	¥îÛÅ<
%ÿÿÿÿÿÿÿÿÿÿÿÿÿÿÿÿçÁïmW@]r'ýMVÀ¸y{BÀ%%
%ÿÿÿÿÿÿÿÿõÿÿÿÿ
¥îÛ¿;
%öÿÿÿÿÿÿÿÿÿÿÿÿ
¨à-¶E½÷vv¶ÚôYD@øùunknown
Ê¥ICïkX@ø:ôüWÀÜ`=Q~À S'Z@ª­V¶ðUÀDÞÔ{À
%ÿÿÿÿÿÿÿÿÿÿÿÿÿÿÿÿÖ¥ICïkX@±­V¶ðUÀÜ`=Q~À
%ÿÿÿÿÿÿÿÿÿÿÿÿÿÿÿÿÌ¾
Íÿÿÿÿ
%úÿÿÿÿÿÿÿÿÿÿÿÿß¨æ}Ô÷£=ûÓp:½T¨5@üunknown
§®»^@öGÑQÀ º¡Ä}Àñk~-u`@º%h{åOÀ:ð|À
%ÿÿÿÿÿÿÿÿÿÿÿÿÿÿÿÿ«ý
À
ÿÿÿÿ
%þÿÿÿÿÿÿÿÿÿÿÿÿûÐëÕ<@
ÿunknown
Ò©QY\@iì	Ï#TÀ\´Pz}Àñk~-u`@º%h{åOÀ>ð|À%%%
%ÿÿÿÿÿÿÿÿÿÿÿÿ×¦îß%1136956%%
%ÿÿÿÿÿÿÿÿÿÿÿÿ¥îÛ­:
%ÿÿÿÿÿÿÿÿÿÿÿÿÿÿÿÿÒ©QY\@iì	Ï#TÀ\´Pz}À
%ÿÿÿÿÿÿÿÿÿÿÿÿÿÿÿÿÅÿÿÿÿ
%ÿÿÿÿÿÿÿÿÿÿÿÿ
^îÏã5@Äunknown
Ö¥ICïkX@±­V¶ðUÀÜ`=Q~ÀÒ©QY\@iì	Ï#TÀ\´Pz}À%%%
%ÿÿÿÿÿÿÿÿÿÿÿÿÿÿÿÿ¦îß%11-1
%ÿÿÿÿÿÿÿÿÿÿÿÿaÿÿÿÿ
½¥ICïkX@±­V¶ðUÀ-	Ãñº~ÀÒ©QY\@@6YSÀ\´Pz}À%%%
%ÿÿÿÿÿÿÿÿÿÿÿÿÙ¦îß%1138598%%
%ÿÿÿÿÿÿÿÿÿÿÿÿ¥îÛ¡1
%	ÿÿÿÿÿÿÿÿÿÿÿÿ
%
%ÿÿÿÿÿÿÿÿÿÿÿÿÿÿÿÿÛ©eø.`@¬Íç®JÀl~pç}À\aÿá¿Tghûç¿CÉÙ¿
%ÿÿÿÿÿÿÿÿÿÿÿÿÿÿÿÿ½

Íÿÿÿÿ
%
ÿÿÿÿÿÿÿÿÿÿÿÿÿÿÿÿ½§
§®»^@öGÑQÀ[~pç}ÀDk~-u`@@ªÍç®JÀ#ð|À%%
%ÿÿÿÿÿÿÿÿÿÿÿÿ¥îÛ8+%
%ÿÿÿÿÿÿÿÿÿÿÿÿÿÿÿÿ§®»^@ÃGÑQÀ º¡Ä}À¦b¢Ú¥Ù?	¢AÒêí?±©ßC1&Á¿%%%
%ÿÿÿÿÿÿÿÿÿÿÿÿÞ¦îß%1149258%%%
%ÿÿÿÿÿÿÿÿÿÿÿÿß¦îß%1148724
%ÿÿÿÿÿÿÿÿÿÿÿÿÿÿÿÿ$
Óÿÿÿÿ
%ÿÿÿÿÿÿÿÿÿÿÿÿÿÿÿÿÒÕ
´à\0úø@<.B[@×lZÀOÔ©2,@°a:ñK]@PÎg(2}À%%
%ÿÿÿÿÿÿÿÿÿÿÿÿ!¥îÛx
%ÿÿÿÿÿÿÿÿÿÿÿÿÓÿÿÿÿ
´à\0úø@<.B[@×lZÀOÔ©2,@°a:ñK]@PÎg(2}À%
%ÿÿÿÿÿÿÿÿÿÿÿÿÿÿÿÿBxÅvm0@%ªD´]@L0º
?}ÀÊcÖeZÊ¿îèãkî?ø_K¸Í¿ÅÚbñç¿~-:;å?%%
%ÿÿÿÿÿÿÿÿÿÿÿÿ%¥îÛr0
%ÿÿÿÿÿÿÿÿÿÿÿÿ%
%ÿÿÿÿÿÿÿÿÿÿÿÿÿÿÿÿOÔ©2,@xa:ñK]@PÎg(2}À9èX¿1sU¦kÍ¿®}g$ï¿
%ÿÿÿÿÿÿÿÿÿÿÿÿÿÿÿÿÛ&Üÿÿÿÿ
%ÿÿÿÿÿÿÿÿÿÿÿÿÿÿÿÿ&ÚÉ
Üÿÿÿÿ
%ÿÿÿÿÿÿÿÿÿÿÿÿÿÿÿÿ&
OÔ©2,@v9öÇkT[@¸`ùÛÁQÀD`9ãÆ?@°a:ñK]@TÎg(2}À%%
%ÿÿÿÿÿÿÿÿÿÿÿÿ'¥îÛs0%
%ÿÿÿÿÿÿÿÿÿÿÿÿÿÿÿÿ&
y>@¡9öÇkT[@¸`ùÛÁQÀQ^I7Û¿cz'Ê?'%ª÷6ì?%%
%ÿÿÿÿÿÿÿÿÿÿÿÿ)¥îÛ{
%ÿÿÿÿÿÿÿÿÿÿÿÿ !ÿÿÿÿ"
ä]ü`_À3?B¨B­\@`Hv|À0/pÃ@k«<Ö]@«ÒfÚ»{À%
%ÿÿÿÿÿÿÿÿÿÿÿÿÿÿÿÿ¸Ð]
B@@;)Jÿ]@Mos÷û|Àn*²¤¿ë@úL{$ï?Ï«Ú[iÍ¿+Jÿùï¿Í`4£?
%ÿÿÿÿÿÿÿÿÿÿÿÿÿÿÿÿ+#$%
ÿÿÿÿ
%ÿÿÿÿÿÿÿÿÿÿÿÿÿÿÿÿ&'+ä(ÿÿÿÿ
%)ÿÿÿÿÿÿÿÿÿÿÿÿéx	kéÍè<*,Ábïþ2(@++unknown
¤¹5~Ù[À°@HéP@
lv¤fÀoj#}EYÀ#Ò9P~R@
lv¤fÀ
%ÿÿÿÿÿÿÿÿÿÿÿÿÿÿÿÿæ,',
çÿÿÿÿ
%ÿÿÿÿÿÿÿÿÿÿÿÿÿÿÿÿ,å.ìçÿÿÿÿ
%-ÿÿÿÿÿÿÿÿÿÿÿÿÿÿÿÿ,.
oj#}EYÀ!Ò9P~R@
lv¤fÀödmíVÀD";£ûS@^ºuLôÀ%%
%ÿÿÿÿÿÿÿÿ/ÿÿÿÿ-¥îÛR
%0ÿÿÿÿÿÿÿÿÿÿÿÿä1%
%ÿÿÿÿÿÿÿÿÿÿÿÿÿÿÿÿ÷dmíVÀD";£ûS@
lv¤fÀO0pbí¿÷è÷uWÙ¿
%ÿÿÿÿÿÿÿÿÿÿÿÿÿÿÿÿ/.2B0ÿÿÿÿ
%3ÿÿÿÿÿÿÿÿÿÿÿÿ¾ÌLãÒ=2lPéicÆ,@æ4unknown
¨¬7WÀß! ²#S@
lv¤fÀödmíVÀB";£ûS@_ºuLôÀ%%%
%ÿÿÿÿÿÿÿÿÿÿÿÿÿÿÿÿ0¦îß%11-1
%5ÿÿÿÿÿÿÿÿÿÿÿÿ60ÿÿÿÿ6
¨¬7WÀß! ²#S@
lv¤fÀ!Gp	ÞRÀkvY'>T@!LôÀ%%%
%ÿÿÿÿÿÿÿÿÿÿÿÿ1ï¦îß%1131103%%
%ÿÿÿÿÿÿÿÿ7ÿÿÿÿ2¥îÛÎ2
%ÿÿÿÿÿÿÿÿÿÿÿÿÿÿÿÿödmíVÀB";£ûS@
lv¤fÀ%%
%ÿÿÿÿÿÿÿÿ8ÿÿÿÿ4¥îÛA#%
%ÿÿÿÿÿÿÿÿÿÿÿÿÿÿÿÿ!Gp	ÞRÀkvY'>T@!LôÀíáÉÚ¿ÎáÛ¿Ó§+ºÂí¿%%
%ÿÿÿÿÿÿÿÿ9ÿÿÿÿ6¥îÛ¬	
%:ÿÿÿÿÿÿÿÿÿÿÿÿ;<ÿÿÿÿ=
È°p0SÀ©ZÑÒT@½ÐßÙ:À®ZeâOÀ§U8]'Y@ M^L[À%
%ÿÿÿÿÿÿÿÿÿÿÿÿÿÿÿÿk(«ôQÀGdS(UbT@?kMÌçÀë¬ùrgðÒ¿ÐñXî?Ijí¤>[½?}¯ ×?*ßÖí?%%%
%ÿÿÿÿÿÿÿÿÿÿÿÿ8ó¦îß%1146710
%ÿÿÿÿÿÿÿÿÿÿÿÿÿÿÿÿ2>;ù?ÿÿÿÿ
%@ÿÿÿÿÿÿÿÿÿÿÿÿAôMDòöû<û	k'\Z7@øBunknown
+Ø|BöRÀkvY'>T@!LôÀ!Gp	ÞRÀ¡©ZÑÒT@®ÐßÙ:À
%ÿÿÿÿÿÿÿÿÿÿÿÿÿÿÿÿD<û
ÿÿÿÿ
%CÿÿÿÿÿÿÿÿÿÿÿÿA)
H§ô>@<Dunknown
)Ø|BöRÀ©ZÑÒT@¡¥Ó®·ëÀö±`®LÀêýûg½LW@®ÐßÙ:À%%%
%ÿÿÿÿÿÿÿÿÿÿÿÿÿÿÿÿ=¦îß%11-1
%EÿÿÿÿÿÿÿÿÿÿÿÿF=ÿÿÿÿG
+Ø|BöRÀkvY'>T@!LôÀö±`®LÀêýûg½LW@®ÐßÙ:À%%%
%ÿÿÿÿÿÿÿÿÿÿÿÿ>ù¦îß%1134934%%%
%ÿÿÿÿÿÿÿÿÿÿÿÿAû¦îß%1148064%%
%ÿÿÿÿÿÿÿÿHÿÿÿÿB¥îÛ@#
%IÿÿÿÿÿÿÿÿÿÿÿÿJK%
%ÿÿÿÿÿÿÿÿÿÿÿÿÿÿÿÿ¬7WÀ%ß! ²#S@_ºuLôÀ¯Eï?ÎíýÎ?(¼}CT5å>
%ÿÿÿÿÿÿÿÿÿÿÿÿÿÿÿÿDúLM
ÿÿÿÿ
%NÿÿÿÿÿÿÿÿÿÿÿÿÿÿÿÿúF
)Ø|BöRÀ©ZÑÒT@¡¥Ó®·ëÀ´±`®LÀ*'s¡ßW@®ÐßÙ:À%%
%ÿÿÿÿÿÿÿÿOÿÿÿÿE¥îÛÕ"%
%ÿÿÿÿÿÿÿÿÿÿÿÿÿÿÿÿ´±`®LÀÿýûg½LW@¡¥Ó®·ëÀ!MP½¿ñ/ü¥»?¸Ôï?%%
%ÿÿÿÿÿÿÿÿPÿÿÿÿF¥îÛÓ"%
%ÿÿÿÿÿÿÿÿÿÿÿÿÿÿÿÿÍÄ	ÝAÀA®àoXY@À@5íÀÈ¡ç¿i"<¦3Ç¿Ä3-Ûä?%%%
%ÿÿÿÿÿÿÿÿÿÿÿÿJ¦îß%1148036%%%
%ÿÿÿÿÿÿÿÿÿÿÿÿN
¦îß%112404%%
%ÿÿÿÿÿÿÿÿQÿÿÿÿO¥îÛ^	
%RÿÿÿÿÿÿÿÿÿÿÿÿSTÿÿÿÿU
£HSÛZÀBkGWÀ¸y{BÀ5­ÞqVÀ±­V¶ðUÀÛ`=Q~À
%VÿÿÿÿÿÿÿÿÿÿÿÿÿÿÿÿWO
ÃVÓÄs`Àì	Ï#TÀ%	Ãñº~ÀKÛ4æ]ÀÃGÑQÀ[´Pz}À%
%ÿÿÿÿÿÿÿÿÿÿÿÿÿÿÿÿíPG5èD]ÀÔ&:íSÀ_¯A ]ÀÄýpè¿Ú¿Ónä¿íü9Ù«¥Å¿°ï×CF»ä¿!?w"T`è?
%ÿÿÿÿÿÿÿÿÿÿÿÿÿÿÿÿXYQZÿÿÿÿ
%[ÿÿÿÿÿÿÿÿÿÿÿÿ\U¾~ÞyÛg?@]unknown
§ð~¨pÓMÀ's¡ßW@nUº¯ØCÀfÊê[CÀ¡9öÇkT[@¸`ùÛÁQÀ
%ÿÿÿÿÿÿÿÿÿÿÿÿÿÿÿÿ^R_ÿÿÿÿ
%`ÿÿÿÿÿÿÿÿÿÿÿÿ \=W÷¼\ºIûµ6@aunknown
fÊê[CÀcjY@J?,©UÀ&<|eLCÀ¡9öÇkT[@¶`ùÛÁQÀ%%%
%ÿÿÿÿÿÿÿÿÿÿÿÿÿÿÿÿS¦îß%11-1
%bÿÿÿÿÿÿÿÿÿÿÿÿgSÿÿÿÿc
§ð~¨pÓMÀ's¡ßW@J?,©UÀ&<|eLCÀ¡9öÇkT[@¶`ùÛÁQÀ%%%
%ÿÿÿÿÿÿÿÿÿÿÿÿT¦îß%1134812%%
%ÿÿÿÿÿÿÿÿdÿÿÿÿU¥îÛý7
%ÿÿÿÿÿÿÿÿÿÿÿÿÿÿÿÿ¥ð~¨pÓMÀ's¡ßW@nUº¯ØCÀ
%ÿÿÿÿÿÿÿÿÿÿÿÿÿÿÿÿ^W
_ÿÿÿÿ
%eÿÿÿÿÿÿÿÿÿÿÿÿQ$ý¼]åt½-#W;@Wfunknown
<|eLCÀlcjY@T?,©UÀ|Ý6Às.B[@×lZÀ%%%
%ÿÿÿÿÿÿÿÿÿÿÿÿÿÿÿÿX¦îß%11-1%%%
%ÿÿÿÿÿÿÿÿÿÿÿÿY¦îß%1134818%%%
%ÿÿÿÿÿÿÿÿÿÿÿÿ\¦îß%1134948%%
%ÿÿÿÿÿÿÿÿgÿÿÿÿ]¥îÛ¢7
%hÿÿÿÿÿÿÿÿÿÿÿÿ0zíYÅxò¼]ÚÁoWY%@ iunknown
S	|Ý6À¹_IÍZ@&[­ûêÀãÍÏG9)À.B[@TlZÀ
%ÿÿÿÿÿÿÿÿÿÿÿÿÿÿÿÿS	|Ý6Às.B[@×lZÀ
%ÿÿÿÿÿÿÿÿÿÿÿÿÿÿÿÿjk_lÿÿÿÿ%%%
%ÿÿÿÿÿÿÿÿÿÿÿÿÿÿÿÿa¦îß%11-1%%%
%ÿÿÿÿÿÿÿÿÿÿÿÿb¦îß%1134949%%%
%ÿÿÿÿÿÿÿÿÿÿÿÿe"¦îß%112503%%
%ÿÿÿÿÿÿÿÿmÿÿÿÿf¥îÛÁ	
%nÿÿÿÿÿÿÿÿÿÿÿÿo_ÿÿÿÿp
fÊê[CÀlcjY@T?,©UÀ|Ý6À¡9öÇkT[@¶`ùÛÁQÀ%
%ÿÿÿÿÿÿÿÿÿÿÿÿÿÿÿÿÏHê)4Àí,¯!Äx[@fù©ï3ÀT[úkÀ¿N¥ýÑï?Kù@Á
Ë¿]qÖZë¿¡Xà?%%%
%ÿÿÿÿÿÿÿÿÿÿÿÿi&¦îß%1134789%%
%ÿÿÿÿÿÿÿÿqÿÿÿÿj¥îÛð7
%rÿÿÿÿÿÿÿÿÿÿÿÿFàµ/V¢
=jh|§	è¤@Bsunknown
TpÀ^¶RãöX@ìZ#vNÀjìÀÞ¾²ÂY@Tù[>À
%ÿÿÿÿÿÿÿÿÿÿÿÿÿÿÿÿTpÀ^¶RãöX@êZ#vNÀ
%ÿÿÿÿÿÿÿÿÿÿÿÿÿÿÿÿ,k3t.ÿÿÿÿ
%ÿÿÿÿÿÿÿÿÿÿÿÿÿÿÿÿk+uv.ÿÿÿÿ
%ÿÿÿÿÿÿÿÿÿÿÿÿÿÿÿÿwSk&
xÿÿÿÿ
%yÿÿÿÿÿÿÿÿÿÿÿÿÿÿÿÿkz
pkf$kU"ÀX¶RãöX@­JÿkÀTpÀØëÒâY@#eNÀ%%
%ÿÿÿÿÿÿÿÿ{ÿÿÿÿm¥îÛÆ"
%|ÿÿÿÿÿÿÿÿÿÿÿÿ}%
%ÿÿÿÿÿÿÿÿÿÿÿÿÿÿÿÿ¬cB«¶(À$ÝÚ¥¥Y@)x²cÀÄÛá®W¿³ìZ#ÂÂ?ÒZªµ®ï?
%ÿÿÿÿÿÿÿÿÿÿÿÿÿÿÿÿ3n~4ÿÿÿÿ
%ÿÿÿÿÿÿÿÿÿÿÿÿÿÿÿÿn2+t
4ÿÿÿÿ
%ÿÿÿÿÿÿÿÿÿÿÿÿÿÿÿÿn8
ÄÍÏG9)ÀPfâ1óY@ªJÿkÀ^P1Rë!À¹_IÍZ@&[­ûêÀ%%
%ÿÿÿÿÿÿÿÿÿÿÿÿo¥îÛÇ"%
%ÿÿÿÿÿÿÿÿÿÿÿÿÿÿÿÿøÍÏG9)À¹_IÍZ@&[­ûêÀd¾\/\Ä?èÝ[¦Ç¿ùw6÷Îï¿%%
%ÿÿÿÿÿÿÿÿÿÿÿÿq¥îÛS	
%ÿÿÿÿÿÿÿÿÿÿÿÿ`4ÿÿÿÿ
ÄÍÏG9)ÀPfâ1óY@ªJÿkÀ^P1Rë!À¹_IÍZ@&[­ûêÀ%
%ÿÿÿÿÿÿÿÿÿÿÿÿÿÿÿÿìl§ÜÛHÀr+ZEZ@=Ó$QÙ[ÀR¬éþÒ?ÞMDî?>uçDtÕÀ¿Â[FíÙ¿Ø-Ý±Aí¿%%%
%ÿÿÿÿÿÿÿÿÿÿÿÿs.¦îß%112512%%
%ÿÿÿÿÿÿÿÿÿÿÿÿt¥îÛÊ	
%ÿÿÿÿÿÿÿÿÿÿÿÿÿÿÿÿ
a,&¿XÀêâó¯uWÀ¸T4Öo[ÀsÁ¡vLTÀOä¥+TÀ1É³2¦øWÀ
%ÿÿÿÿÿÿÿÿÿÿÿÿÿÿÿÿt
Á¡vLTÀ-ÅwrrXÀ½¬ðó;]ÀºE,§MÀk3Ë®+VÀû¶Ç'XÀ%
%ÿÿÿÿÿÿÿÿÿÿÿÿÿÿÿÿ±åüLÀÇ&ÉÂ/½XÀxtKèÿ·]Àû4çÀ¿H(éÍÎí¿Úcïí(±Õ?V§üæ®ï¿ ëiYs÷Á?%%%
%ÿÿÿÿÿÿÿÿÿÿÿÿÿÿÿÿu¦îß%11-1
%ÿÿÿÿÿÿÿÿÿÿÿÿÿÿÿÿuÿÿÿÿ
%ÿÿÿÿÿÿÿÿÿÿÿÿÎ)Æ¢Ù¼FØYÆ/.@zunknown
jìÀÜ¾²ÂY@Tù[>ÀÀ½`_ÀÌ]SeY@jw·¦À
%ÿÿÿÿÿÿÿÿÿÿÿÿÿÿÿÿC{)Dÿÿÿÿ
%ÿÿÿÿÿÿÿÿÿÿÿÿÿÿÿÿ{BÁDÿÿÿÿ
%ÿÿÿÿÿÿÿÿÿÿÿÿÿÿÿÿB
ÐTpÀ^¶RãöX@ìZ#vNÀåjìÀÅø~Z<Y@¬PLÒj(À%%
%ÿÿÿÿÿÿÿÿÿÿÿÿ|¥îÛµ"
%ÿÿÿÿÿÿÿÿÿÿÿÿ)%
%ÿÿÿÿÿÿÿÿÿÿÿÿÿÿÿÿaTû½ÁÀ³ø~Z<Y@¬PLÒj(ÀÒ´£Â?ýð¹ïÔ¿®Ð2­î¿%%
%ÿÿÿÿÿÿÿÿÿÿÿÿ¥îÛ¿"%
%ÿÿÿÿÿÿÿÿÿÿÿÿÿÿÿÿ²½`_À$ÙJÃàËY@#äÀ %6WEOæ¿wÓ®;°0Â¿tØøK|æ?%%%
%ÿÿÿÿÿÿÿÿÿÿÿÿ;¦îß%112397%%
%ÿÿÿÿÿÿÿÿÿÿÿÿ¥îÛW	
%ÿÿÿÿÿÿÿÿÿÿÿÿWÿÿÿÿ
eÍÏG9)ÀçC°XZ@%­ìÐÀ:»`_À¹_IÍZ@£ý÷dÀ
%ÿÿÿÿÿÿÿÿÿÿÿÿÿÿÿÿ
ÄÍÏG9)À°ëÒâY@#eNÀËº`_À¹_IÍZ@[­ûêÀ%
%ÿÿÿÿÿÿÿÿÿÿÿÿÿÿÿÿJu;m
	ÀãËÝi[@d­AxÛÀUÍýíÈ¿ÜI¥×í?èuSÓ¿äÌüë¿ù4àÆá?%%%
%ÿÿÿÿÿÿÿÿÿÿÿÿ?¦îß%1148025%%
%ÿÿÿÿÿÿÿÿ ÿÿÿÿ¥îÛ¶"
%ÿÿÿÿÿÿÿÿÿÿÿÿÿÿÿÿ¡¢¨£ÿÿÿÿ%
%ÿÿÿÿÿÿÿÿÿÿÿÿÿÿÿÿÀ½`_À¶{n|Ý	Y@ß6û÷ÎHÀMÁÇÞ¿2²­b@ì¿
%ÿÿÿÿÿÿÿÿÿÿÿÿÿÿÿÿ-wT
xÿÿÿÿ
%¤ÿÿÿÿÿÿÿÿÿÿÿÿOHõe½ñ<?NÂrW®\@¥unknown
lf$kU"À	3éÊWX@ªJÿkÀÀ½`_Àfâ1óY@ÅS>gÀ%%%
%ÿÿÿÿÿÿÿÿÿÿÿÿÿÿÿÿ¦îß%11-1
%¦ÿÿÿÿÿÿÿÿÿÿÿÿ§ÿÿÿÿ¨
lf$kU"À	3éÊWX@%äÀæ¼`_À6ÙJÃàËY@ÅS>gÀ
%ÿÿÿÿÿÿÿÿÿÿÿÿÿÿÿÿX§©
Yÿÿÿÿ
%ÿÿÿÿÿÿÿÿÿÿÿÿÿÿÿÿW©v
Yÿÿÿÿ
%ªÿÿÿÿÿÿÿÿÿÿÿÿÿÿÿÿW]
À½`_À3éÊWX@®JÿkÀ ÅqTÁÞ?fâ1óY@êZ#vNÀ%%
%ÿÿÿÿÿÿÿÿ«ÿÿÿÿ¥îÛ1%
%ÿÿÿÿÿÿÿÿÿÿÿÿÿÿÿÿl½`_À3éÊWX@ÅS>gÀ"^]ÎAXè?Ö#zä?*ùü·¿%%
%ÿÿÿÿÿÿÿÿ¬ÿÿÿÿ¥îÛI
%­ÿÿÿÿÿÿÿÿÿÿÿÿÕYÿÿÿÿ®
À½`_À3éÊWX@®JÿkÀ ÅqTÁÞ?fâ1óY@êZ#vNÀ%
%ÿÿÿÿÿÿÿÿÿÿÿÿÿÿÿÿ»n%Íú?ýÖÚ	5þX@PX¶{QÀæÝ|6Þ¿'ùåO±ä?´#]V,ã?®Ô3´"é?j.ÜôÚÍã?%%%
%ÿÿÿÿÿÿÿÿÿÿÿÿI¦îß%114953%%%
%ÿÿÿÿÿÿÿÿÿÿÿÿÿÿÿÿ¦îß%11-1
%¯ÿÿÿÿÿÿÿÿÿÿÿÿ°tð¿%=²fcU­³&@±unknown
À½`_ÀíC°XZ@
%­ìÐÀØÁj?g@¹_IÍZ@&[­ûêÀ%%%
%ÿÿÿÿÿÿÿÿÿÿÿÿN¦îß%1147936%%
%ÿÿÿÿÿÿÿÿ²ÿÿÿÿ¥îÛ!
%ÿÿÿÿÿÿÿÿÿÿÿÿÿÿÿÿ³´µ¶ÿÿÿÿ%
%ÿÿÿÿÿÿÿÿÿÿÿÿÿÿÿÿÀ`_À@l×Z@£ý÷dÀFQpìáî¿jdx?e'4ãÂÐ¿
%ÿÿÿÿÿÿÿÿÿÿÿÿÿÿÿÿ·µgÿÿÿÿ
%¸ÿÿÿÿÿÿÿÿÿÿÿÿN°¥Z<$@f¹unknown
À½`_ÀôC°XZ@%­ìÐÀÀ½`_À@l×Z@=£ý÷dÀ%%%
%ÿÿÿÿÿÿÿÿÿÿÿÿQ¦îß%1138290
%ÿÿÿÿÿÿÿÿÿÿÿÿÿÿÿÿº»j¼ÿÿÿÿ
%½ÿÿÿÿÿÿÿÿÿÿÿÿ¾q¯½N`±SÈND@i¿unknown
£À`_À)l×Z@=£ý÷dÀÜ`_ÀÂ<?|Ó\@[&æê|À
%ÿÿÿÿÿÿÿÿÿÿÿÿÿÿÿÿÀÁ l
Âÿÿÿÿ
%Ãÿÿÿÿÿÿÿÿÿÿÿÿ¾iÓ©A½Ý&!P%@ Äunknown
Ü`_À ½ZÉ~Å\@XÞ=#J}À	á\0úø@Â<?|Ó\@[&æê|À%%%
%ÿÿÿÿÿÿÿÿÿÿÿÿÿÿÿÿ¡¦îß%11-1%%%
%ÿÿÿÿÿÿÿÿÿÿÿÿ¢T¦îß%114729%%
%ÿÿÿÿÿÿÿÿÅÿÿÿÿ£¥îÛs
%ÆÿÿÿÿÿÿÿÿÿÿÿÿÇÂÿÿÿÿÈ
Ü`_À?B¨B­\@'XÞ=#J}À	á\0úø@Â<?|Ó\@`Hv|À%
%ÿÿÿÿÿÿÿÿÿÿÿÿÿÿÿÿ>BA.qB@Æ-lãd]@2°|À¨åPæ5À¿&4íî?
>otÌ¿YÂø>×ë¿öî2´nß?%%%
%ÿÿÿÿÿÿÿÿÿÿÿÿ¦W¦îß%1138575%%
%ÿÿÿÿÿÿÿÿÉÿÿÿÿ§¥îÛ¾<
%Êÿÿÿÿÿÿÿÿÿÿÿÿ¥uÞ¥xÊÒ<§T£¡ôýý@ªËunknown
s:á±9õ¿1¶RãöX@êZ#vNÀ°°+6~Ñ?ØëÒâY@#eNÀ
%ÿÿÿÿÿÿÿÿÿÿÿÿÿÿÿÿ°°+6~Ñ?ØëÒâY@#eNÀ
%ÌÿÿÿÿÿÿÿÿÿÿÿÿwÀ\ n©=¥»z¬á@©Íunknown
¿:á±9õ¿O¶RãöX@®JÿkÀP³qTÁÞ?fâ1óY@êZ#vNÀ
%ÿÿÿÿÿÿÿÿÿÿÿÿÿÿÿÿÙÒªt
³ÿÿÿÿ%%%
%ÿÿÿÿÿÿÿÿÿÿÿÿÿÿÿÿ«¦îß%11-1
%ÎÿÿÿÿÿÿÿÿÿÿÿÿÏ«ÿÿÿÿÐ
s:á±9õ¿1¶RãöX@®JÿkÀ³qTÁÞ?ØëÒâY@#eNÀ
%ÿÿÿÿÿÿÿÿÿÿÿÿÿÿÿÿÐ¯¬{°ÿÿÿÿ
%Ñÿÿÿÿÿÿÿÿÿÿÿÿ°÷_é^Ô¼§ w§@zÒunknown
À½`_ÀØëÒâY@#eNÀ@<°+6~Ñ?D°XZ@þ$­ìÐÀ%%%
%ÿÿÿÿÿÿÿÿÿÿÿÿ­[¦îß%1138586%%%
%ÿÿÿÿÿÿÿÿÿÿÿÿ±c¦îß%115040%%
%ÿÿÿÿÿÿÿÿÓÿÿÿÿ²¥îÛª
%ÔÿÿÿÿÿÿÿÿÿÿÿÿÕÖÿÿÿÿ×
£e R@?`i3XÀÏ7BÖ"`ÀÐ',V@f$âÒÁdTÀÖ»ZÀ
%ØÿÿÿÿÿÿÿÿÿÿÿÿÿÿÿÿÙ²
Ç{Ø%T@C`i3XÀÒ7BÖ"`Àü³ w[@.4k9HTÀ4Ö»ZÀ%
%ÿÿÿÿÿÿÿÿÿÿÿÿÿÿÿÿ(Îwª\@nçWYVÀîETéaÀ?sÒ?²T|TYë¿j¼¢Û?Æ#
;MRî¿El­tÔ¿%%%
%ÿÿÿÿÿÿÿÿÿÿÿÿÿÿÿÿ³¦îß%11-1
%ÿÿÿÿÿÿÿÿÿÿÿÿÿÿÿÿ¶Údÿÿÿÿ
%ÿÿÿÿÿÿÿÿÿÿÿÿÿÿÿÿ¶ÛÜdÿÿÿÿ
%ÿÿÿÿÿÿÿÿÿÿÿÿÿÿÿÿÝÞ¶
ßÿÿÿÿ
%àÿÿÿÿÿÿÿÿÿÿÿÿáÀö|dÈ¼âòUÓ+ÇS0@¶ãunknown
y$ï6QS@$âÒÁdTÀGÖ»ZÀÐ',V@iä¥+TÀ2É³2¦øWÀ
%ÿÿÿÿÿÿÿÿÿÿÿÿÿÿÿÿäå¸
æÿÿÿÿ
%çÿÿÿÿÿÿÿÿÿÿÿÿÃÌÕçU*¼7@¸èunknown
²IÆOI@-ÅwrrXÀ½¬ðó;]À»e R@Ýâó¯uWÀT4Öo[À
%ÿÿÿÿÿÿÿÿÿÿÿÿÿÿÿÿ¹Ú
³ÿÿÿÿ
%ÿÿÿÿÿÿÿÿÿÿÿÿÿÿÿÿ¹éê³ÿÿÿÿ%%
%ÿÿÿÿÿÿÿÿëÿÿÿÿº¥îÛú1
%ìÿÿÿÿÿÿÿÿÿÿÿÿºí
%îÿÿÿÿÿÿÿÿÿÿÿÿ»ï%
%ÿÿÿÿÿÿÿÿÿÿÿÿÿÿÿÿe R@ýâó¯uWÀ T4Öo[ÀµaÜVAÀâ¿z¿©¹IéÉ?<OQ3Èé?%%
%ÿÿÿÿÿÿÿÿðÿÿÿÿ»¥îÛø1%
%ÿÿÿÿÿÿÿÿÿÿÿÿÿÿÿÿ²IÆOI@-ÅwrrXÀ½¬ðó;]ÀðÑÊxÞ?DEm×?·kÕºªé?
%ÿÿÿÿÿÿÿÿÿÿÿÿÿÿÿÿ¼ñò
ÿÿÿÿ
%ÿÿÿÿÿÿÿÿÿÿÿÿÿÿÿÿ¼óô
ÿÿÿÿ
%õÿÿÿÿÿÿÿÿÿÿÿÿÿÿÿÿö
²ÿ¹?F@;ìýVSWÀ:Y÷oYÀ°ÚûZO@f6UÀfÁ*£UÀ%%
%ÿÿÿÿÿÿÿÿ÷ÿÿÿÿ½¥îÛù1%
%ÿÿÿÿÿÿÿÿÿÿÿÿÿÿÿÿ¦ÚûZO@3Ë®+VÀû¶Ç'XÀøñfáeî¿õü^ÚÎ¿Þ÷6rÉ¿
%ÿÿÿÿÿÿÿÿÿÿÿÿÿÿÿÿøù¾
úÿÿÿÿ
%ûÿÿÿÿÿÿÿÿÿÿÿÿÂü4Ù$9=@¾ýunknown
Àg^)8@-2öJiXÀ$äH6^À²ÿ¹?F@;ìýVSWÀ:Y÷oYÀ
%ÿÿÿÿÿÿÿÿÿÿÿÿÿÿÿÿþÿ¿
ÿÿÿÿ
%ÿÿÿÿÿÿÿÿÿÿÿÿü¤ÄÛº>À<Ã_5]fÀ:@¿unknown
«¿g^)8@-2öJiXÀ$äH6^À²IÆOI@òÅwrrXÀé¼¬ðó;]À%%%
%ÿÿÿÿÿÿÿÿÿÿÿÿÿÿÿÿÀ¦îß%11-1
%ÿÿÿÿÿÿÿÿÿÿÿÿÀÿÿÿÿ
«¿g^)8@-2öJiXÀ$äH6^ÀÞIÆOI@1ìýVSWÀ3Y÷oYÀ%%%
%ÿÿÿÿÿÿÿÿÿÿÿÿÁk¦îß%1138690%%
%ÿÿÿÿÿÿÿÿÿÿÿÿÂ¥îÛÔ<
%ÿÿÿÿÿÿÿÿÿÿÿÿÿÿÿÿ²ÿ¹?F@;ìýVSWÀ:Y÷oYÀ%%
%ÿÿÿÿÿÿÿÿÿÿÿÿÃ¥îÛÕ<
%ÿÿÿÿÿÿÿÿÿÿÿÿÿÿÿÿ²IÆOI@-ÅwrrXÀ½¬ðó;]À
%ÿÿÿÿÿÿÿÿÿÿÿÿÿÿÿÿÅ¢	ÿÿÿÿ
%
ÿÿÿÿÿÿÿÿÿÿÿÿF #	áþÁ¼r%

d@¡unknown
AjìÀØ¾²ÂY@å6û÷ÎHÀÀ½`_À¶{n|Ý	Y@Tù[>À%%%
%ÿÿÿÿÿÿÿÿÿÿÿÿÆm¦îß%1134956%%
%ÿÿÿÿÿÿÿÿÿÿÿÿÈ¥îÛ1
%
ÿÿÿÿÿÿÿÿÿÿÿÿÚ%
%ÿÿÿÿÿÿÿÿÿÿÿÿÿÿÿÿ{:á±9õ¿_¶RãöX@êZ#vNÀ¸>wß¿ÌÏ37*.³?!×ãë?
%ÿÿÿÿÿÿÿÿÿÿÿÿÿÿÿÿ¨ÉW©©ÿÿÿÿ
%ÿÿÿÿÿÿÿÿÿÿÿÿÿÿÿÿÉ§Q
©ÿÿÿÿ
%ÿÿÿÿÿÿÿÿÿÿÿÿÿÿÿÿÉ½
)¾`_À3éÊWX@ÅS>gÀ:á±9õ¿¸{n|Ý	Y@ß6û÷ÎHÀ%%
%ÿÿÿÿÿÿÿÿÿÿÿÿÊ¥îÛ1%
%ÿÿÿÿÿÿÿÿÿÿÿÿÿÿÿÿ&¾`_À¸{n|Ý	Y@â6û÷ÎHÀË {ü÷î?=áKÁ½¸¿ê¡ÄÍ¿%%
%ÿÿÿÿÿÿÿÿÿÿÿÿÌ¥îÛF%
%ÿÿÿÿÿÿÿÿÿÿÿÿÿÿÿÿ9ë[`þGð¿3Z¼(ÓùX@dG¦Z§<ÀÑ{©ÀJ·?V`VýØï?ýË è¡¿3(9öÖ¿ÖupÝÞí¿%%%
%ÿÿÿÿÿÿÿÿÿÿÿÿÎr¦îß%1148024
%ÿÿÿÿÿÿÿÿÿÿÿÿÿÿÿÿzÐ
°ÿÿÿÿ
%ÿÿÿÿÿÿÿÿÿÿÿÿÿÿÿÿ¯·
À½`_À]SeY@uw·¦À`E°+6~Ñ?D°XZ@þ$­ìÐÀ%%
%ÿÿÿÿÿÿÿÿÿÿÿÿÑ¥îÛ1%
%ÿÿÿÿÿÿÿÿÿÿÿÿÿÿÿÿ»`_À]SeY@uw·¦ÀÒ}ÐFSí?Y&3péØ?KÎ4Ó·?
%ÿÿÿÿÿÿÿÿÿÿÿÿÿÿÿÿÙÏ
 ÉÔþ=À1¶RãöX@êZ#vNÀÐ1°+6~Ñ?ØëÒâY@#eNÀ%%
%ÿÿÿÿÿÿÿÿÿÿÿÿÓ¥îÛ1%
%ÿÿÿÿÿÿÿÿÿÿÿÿÿÿÿÿJÇÔþ=À¤ø~Z<Y@­PLÒj(À5K¿2â?¤tffä?öZq_Æà?%%
%ÿÿÿÿÿÿÿÿÿÿÿÿÕ¥îÛK
%ÿÿÿÿÿÿÿÿÿÿÿÿä°ÿÿÿÿ
À½`_À]SeY@uw·¦À`E°+6~Ñ?D°XZ@þ$­ìÐÀ%
%ÿÿÿÿÿÿÿÿÿÿÿÿÿÿÿÿ~±Õõñ?s¾/<ûY@ËOlÀ²
tM$ëÏ¿Bê:3ç?í@)¾Oä¿TMo®½í¿gÏ¹×?%%%
%ÿÿÿÿÿÿÿÿÿÿÿÿ×x¦îß%1149250%%
%ÿÿÿÿÿÿÿÿÿÿÿÿÚ¥îÛ~1%
%ÿÿÿÿÿÿÿÿÿÿÿÿÿÿÿÿÖÃÔþ=À»ø~Z<Y@¬PLÒj(À£FÁ!5Â?%ÐSJÞ4Ì¿vcSð2áî¿%%
%ÿÿÿÿÿÿÿÿÿÿÿÿÜ¥îÛD
%ÿÿÿÿÿÿÿÿÿÿÿÿÌ©ÿÿÿÿ
)¾`_À3éÊWX@ÅS>gÀ:á±9õ¿¸{n|Ý	Y@ß6û÷ÎHÀ%
%ÿÿÿÿÿÿÿÿÿÿÿÿÿÿÿÿ}ðÄÐê¿¼¿tt]Y@¢¶fü%ÀÒäÜ~É]Ô¿äø7í?òÆ¡WXÐ¿T ´Sqä¿Öséôè?%%%
%ÿÿÿÿÿÿÿÿÿÿÿÿà¦îß%1134796%%
%ÿÿÿÿÿÿÿÿÿÿÿÿá¥îÛñ7
% ÿÿÿÿÿÿÿÿÿÿÿÿj_(;¯õ½á ¬"«É@C!unknown
ÐTpÀ^¶RãöX@êZ#vNÀ2Wû½ÁÀÅø~Z<Y@­PLÒj(À
%ÿÿÿÿÿÿÿÿÿÿÿÿÿÿÿÿ2Wû½ÁÀ²ø~Z<Y@­PLÒj(À
%ÿÿÿÿÿÿÿÿÿÿÿÿÿÿÿÿÄâ"#
Åÿÿÿÿ
%ÿÿÿÿÿÿÿÿÿÿÿÿÿÿÿÿâÃ$%Åÿÿÿÿ
%&ÿÿÿÿÿÿÿÿÿÿÿÿÿÿÿÿâ'
cP1Rë!À«ø~Z<Y@­PLÒj(ÀÀ½`_ÀØëÒâY@#eNÀ
%ÿÿÿÿÿÿÿÿÿÿÿÿÿÿÿÿ()äÇ
*ÿÿÿÿ
%+ÿÿÿÿÿÿÿÿÿÿÿÿìpÚÉû/Ç¼ÌÓ¿.;1@ä,unknown
ònÄZ5ÀD®¬üøA@YS»S@³³¯Î2ÀK?KFubH@ºæ7wN1@
%ÿÿÿÿÿÿÿÿÿÿÿÿÿÿÿÿÉå-.
Êÿÿÿÿ
%ÿÿÿÿÿÿÿÿÿÿÿÿÿÿÿÿåÈNF
Êÿÿÿÿ
%/ÿÿÿÿÿÿÿÿÿÿÿÿÿÿÿÿÉ0
ònÄZ5À11Çás¸A@´æ7wN1@F¨WÁ¯#Àx¡§¨8C@?õ¾=@@%%
%ÿÿÿÿÿÿÿÿ1ÿÿÿÿæ¥îÛ
%2ÿÿÿÿÿÿÿÿÿÿÿÿæ3%
%ÿÿÿÿÿÿÿÿÿÿÿÿÿÿÿÿònÄZ5ÀG®¬üøA@ºæ7wN1@$Q°ÌôÍï?ÞPEgîX§¿
	éº¹?
%ÿÿÿÿÿÿÿÿÿÿÿÿÿÿÿÿÏçW]
Kÿÿÿÿ
%ÿÿÿÿÿÿÿÿÿÿÿÿÿÿÿÿçÎ45Kÿÿÿÿ%%
%ÿÿÿÿÿÿÿÿ6ÿÿÿÿè¥îÛ	
%7ÿÿÿÿÿÿÿÿÿÿÿÿè8%
%ÿÿÿÿÿÿÿÿÿÿÿÿÿÿÿÿd¡¹êÏ¹$À11Çás¸A@dÁÙ}j2@Y3äê¸?vôÜWPè?kEºÿä¿
%ÿÿÿÿÿÿÿÿÿÿÿÿÿÿÿÿÔé9:
Õÿÿÿÿ
%ÿÿÿÿÿÿÿÿÿÿÿÿÿÿÿÿéÓ;<
Õÿÿÿÿ
%=ÿÿÿÿÿÿÿÿÿÿÿÿÿÿÿÿé>
³³¯Î2ÀF?KFubH@YS»S@ÑJ©¹û À*fs|PM@dAh©@%%
%ÿÿÿÿÿÿÿÿ?ÿÿÿÿê¥îÛ
%
%ÿÿÿÿÿÿÿÿÿÿÿÿÿÿÿÿñÎ}!À
ÐH@dAh©@>%PMßï¿ÕÇqIµ¿oIÀ ¿%%%
%ÿÿÿÿÿÿÿÿÿÿÿÿë¦îß%1131283%%
%ÿÿÿÿÿÿÿÿ@ÿÿÿÿì¥îÛ@3
%ÿÿÿÿÿÿÿÿÿÿÿÿÿÿÿÿ³³¯Î2ÀH?KFubH@YS»S@%%
%ÿÿÿÿÿÿÿÿAÿÿÿÿí¥îÛA3
%ÿÿÿÿÿÿÿÿÿÿÿÿÿÿÿÿb¡¹êÏ¹$À11Çás¸A@eÁÙ}j2@
%ÿÿÿÿÿÿÿÿÿÿÿÿÿÿÿÿBCïÞDÿÿÿÿ
%EÿÿÿÿÿÿÿÿÿÿÿÿF Pý¼©³<6MLøÎ@ÝGunknown
R FJï+À*Øûh¨U@CÕOÌJ%@±ÅÈç(ÀÉÓ§0&»U@[(J ¾)@
%ÿÿÿÿÿÿÿÿÿÿÿÿÿÿÿÿCðàFÿÿÿÿ
%HÿÿÿÿÿÿÿÿÿÿÿÿµV$¹i±<F2	"@ßIunknown

/¸*À*Øûh¨U@
CÕOÌJ%@±ÅÈç(ÀÀôÑÚW@N4©D¥'@%%%
%ÿÿÿÿÿÿÿÿÿÿÿÿÿÿÿÿñ¦îß%11-1%%%
%ÿÿÿÿÿÿÿÿÿÿÿÿò¦îß%1131281%%
%ÿÿÿÿÿÿÿÿJÿÿÿÿõ¥îÛA
%KÿÿÿÿÿÿÿÿÿÿÿÿLM%
%ÿÿÿÿÿÿÿÿÿÿÿÿÿÿÿÿörà	'ÀàÝ1$W@FFù8@Ûl[ù»ÏÖ¿×nÏHoì¿LhÜzÒ¿
%ÿÿÿÿÿÿÿÿÿÿÿÿÿÿÿÿçöNL
èÿÿÿÿ
%ÿÿÿÿÿÿÿÿÿÿÿÿÿÿÿÿöæBOèÿÿÿÿ
%Pÿÿÿÿÿÿÿÿÿÿÿÿÿÿÿÿæì
HRÿ¸uÕ6Àd«P@ZÜºL+û @õQ FJï+ÀÈÓ§0&»U@Ën@Ò.@%%
%ÿÿÿÿÿÿÿÿQÿÿÿÿ÷¥îÛB%
%ÿÿÿÿÿÿÿÿÿÿÿÿÿÿÿÿHRÿ¸uÕ6Àd«P@ºn@Ò.@Oë¼F×?ßÒr Ií?N'BHt©º¿%%
%ÿÿÿÿÿÿÿÿRÿÿÿÿù¥îÛn
%SÿÿÿÿÿÿÿÿÿÿÿÿTèÿÿÿÿU
HRÿ¸uÕ6Àd«P@ZÜºL+û @õQ FJï+ÀÈÓ§0&»U@Ën@Ò.@%
%ÿÿÿÿÿÿÿÿÿÿÿÿÿÿÿÿK¿}ÄÆ7À]`ìºN@;ë^:@Üß­]
Âí?»ä´¢Ò×¿&úfU\¿ÌØ=¨?Ê¢ôöï¿%%%
%ÿÿÿÿÿÿÿÿÿÿÿÿû¦îß%1146820
%ÿÿÿÿÿÿÿÿÿÿÿÿÿÿÿÿðýVW
ñÿÿÿÿ
%ÿÿÿÿÿÿÿÿÿÿÿÿÿÿÿÿýïXY
ñÿÿÿÿ
%Zÿÿÿÿÿÿÿÿÿÿÿÿÿÿÿÿð[
÷®õC2À}çRWP@\iOÐÏ@~H!RÀ=¢'U@Àá"&@%%
%ÿÿÿÿÿÿÿÿ\ÿÿÿÿþ¥îÛ1
%]ÿÿÿÿÿÿÿÿÿÿÿÿY^%
%ÿÿÿÿÿÿÿÿÿÿÿÿÿÿÿÿ@ÝÅî ÀZh.þP@Ä_ôÒd9@jÜ|ý±?GW
ï?rãPpÌÍ?
%ÿÿÿÿÿÿÿÿÿÿÿÿÿÿÿÿöÿ_`
÷ÿÿÿÿ
%ÿÿÿÿÿÿÿÿÿÿÿÿÿÿÿÿÿõ2/÷ÿÿÿÿ
%aÿÿÿÿÿÿÿÿÿÿÿÿÿÿÿÿõû
BÝÅî ÀZh.þP@_ôÒd9@D#¯P¨À¡´ì$kS@èÚq5@%%
%ÿÿÿÿÿÿÿÿbÿÿÿÿ¥îÛF%
%ÿÿÿÿÿÿÿÿÿÿÿÿÿÿÿÿBÝÅî ÀZh.þP@¤_ôÒd9@ëKþ?VBVþíâ?Å^÷_ê?%%
%ÿÿÿÿÿÿÿÿcÿÿÿÿ¥îÛr
%dÿÿÿÿÿÿÿÿÿÿÿÿ±÷ÿÿÿÿe
BÝÅî ÀZh.þP@_ôÒd9@D#¯P¨À¡´ì$kS@èÚq5@%
%ÿÿÿÿÿÿÿÿÿÿÿÿÿÿÿÿâÕvØ«"!Àûj
PeP@	ã?ùw@[éÉÈÁæï¿DÚÿ³?(jò-¿#½µ¿oûÂ¹þï?%%%
%ÿÿÿÿÿÿÿÿÿÿÿÿ¦îß%1146833%%%
%ÿÿÿÿÿÿÿÿÿÿÿÿ¦îß%1195%%
%ÿÿÿÿÿÿÿÿfÿÿÿÿ	¥îÛY
%gÿÿÿÿÿÿÿÿÿÿÿÿ0hÿÿÿÿi
Vú£ê#6ÀD®¬üøA@°æ7wN1@9¨WÁ¯#ÀÉÿÀÖC@ÍUðþA@
%jÿÿÿÿÿÿÿÿÿÿÿÿÿÿÿÿk	
ö³¥¦ÕØ2À^ôÔÙpH@Ü«IÂG@6ÌÇÞé"ÀÛª=Ü¦P@fÉzâ§I@%
%ÿÿÿÿÿÿÿÿÿÿÿÿÿÿÿÿ¯ hðz À6TiÊQ@ÆÙ¼ù®ÝI@Ê(Yêa1²?ë1dªÊÆ?b\]
hï¿õÉ¾êï¿¥<ç}²¿%%%
%ÿÿÿÿÿÿÿÿÿÿÿÿÿÿÿÿ
¦îß%11-1
%ÿÿÿÿÿÿÿÿÿÿÿÿÿÿÿÿlm
ÿÿÿÿ
%ÿÿÿÿÿÿÿÿÿÿÿÿÿÿÿÿno

pÿÿÿÿ
%qÿÿÿÿÿÿÿÿÿÿÿÿo°ô¶åâ¼OÎC(%!@
runknown
ÕßF
{#Àp ÷JX@BJM"` @)ßï ÀnÌöü [Z@»¾DB$@%%%
%ÿÿÿÿÿÿÿÿÿÿÿÿÿÿÿÿ¦îß%11-1%%%
%ÿÿÿÿÿÿÿÿÿÿÿÿ ¦îß%1131367%%
%ÿÿÿÿÿÿÿÿsÿÿÿÿ¥îÛX3
%ÿÿÿÿÿÿÿÿÿÿÿÿÿÿÿÿ)ßï Àp ÷JX@»¾DB$@
%ÿÿÿÿÿÿÿÿÿÿÿÿÿÿÿÿCß
Fÿÿÿÿ
%tÿÿÿÿÿÿÿÿÿÿÿÿ×0ô!nç¼FÇ¬Y¤Ð&@uunknown
ÛÅÈç(À*Øûh¨U@»¾DB$@)ßï Àp ÷JX@CÕOÌJ%@
%ÿÿÿÿÿÿÿÿÿÿÿÿÿÿÿÿvVwÿÿÿÿ
%xÿÿÿÿÿÿÿÿÿÿÿÿ¤	z=uã1Ò¼FÛ+¥_@
yunknown
±ÅÈç(À=¢'U@CÕOÌJ%@<I!RÀ-Øûh¨U@Àá"&@%%%
%ÿÿÿÿÿÿÿÿÿÿÿÿ¢¦îß%1131358%%%
%ÿÿÿÿÿÿÿÿÿÿÿÿ§¦îß%11144%%
%ÿÿÿÿÿÿÿÿzÿÿÿÿ¥îÛ
%{ÿÿÿÿÿÿÿÿÿÿÿÿÿÿÿÿ'
¶
/¸*ÀÀôÑÚW@<=Aq@vCoë"Ào£ÂÈÄX@^4©D¥'@%
%ÿÿÿÿÿÿÿÿÿÿÿÿÿÿÿÿÐâx£ ÀG:ÓÄxX@ðî hÂL*@Ò.{4!Ïß¿.eá
ë?*Ò<>É?=aÅk×?oÚq´¿Çí?%%%
%ÿÿÿÿÿÿÿÿÿÿÿÿÿÿÿÿ¦îß%11-1
%ÿÿÿÿÿÿÿÿÿÿÿÿÿÿÿÿ|}C~
ÿÿÿÿ
%ÿÿÿÿÿÿÿÿÿÿÿÿÿÿÿÿl
ÿÿÿÿ
%ÿÿÿÿÿÿÿÿÿÿÿÿ@rµl7Ú¼<´~Ô¿ @unknown
fQ;v0ÀL±~#P@7¹ÎH@6ÌÇÞé"ÀÉª=Ü¦P@fÉzâ§I@%%%
%ÿÿÿÿÿÿÿÿÿÿÿÿÿÿÿÿ¦îß%11-1%%%
%ÿÿÿÿÿÿÿÿÿÿÿÿ­¦îß%1131348%%
%ÿÿÿÿÿÿÿÿÿÿÿÿ¥îÛL3
%ÿÿÿÿÿÿÿÿÿÿÿÿO°ÁxÓØº¹</pÜ^.@unknown
{³¥¦ÕØ2À1PXÝ¸H@Ü«IÂG@fQ;v0ÀL±~#P@7¹ÎH@
%ÿÿÿÿÿÿÿÿÿÿÿÿÿÿÿÿfQ;v0ÀL±~#P@7¹ÎH@
%ÿÿÿÿÿÿÿÿÿÿÿÿÿÿÿÿm!ÿÿÿÿ
%ÿÿÿÿÿÿÿÿÿÿÿÿä`Á@»|ÆÇ<Nö³7KpA@unknown
rRÿ¸uÕ6ÀL±~#P@ºn@Ò.@fQ;v0Àd«P@7¹ÎH@%%%
%ÿÿÿÿÿÿÿÿÿÿÿÿÿÿÿÿ"¦îß%11-1%%%
%ÿÿÿÿÿÿÿÿÿÿÿÿ#¯¦îß%1131349%%%
%ÿÿÿÿÿÿÿÿÿÿÿÿ%±¦îß%11123%%
%ÿÿÿÿÿÿÿÿÿÿÿÿ&¥îÛu
%ÿÿÿÿÿÿÿÿÿÿÿÿ64ÿÿÿÿ
¢:(³Å"À/«ËQ@A¼4@D#¯P¨À¤)¨|T@;$®îG@%
%ÿÿÿÿÿÿÿÿÿÿÿÿÿÿÿÿ$»ùÁÅ0ÀNC^M@º·a(K@ùSâ³Íí?a2®À¡Ô¿	%\×ÝÇ¿=ÜLß`à?)ùØ©}ë¿%%%
%ÿÿÿÿÿÿÿÿÿÿÿÿ)µ¦îß%1146821
%ÿÿÿÿÿÿÿÿÿÿÿÿÿÿÿÿ'+}
ÿÿÿÿ
%ÿÿÿÿÿÿÿÿÿÿÿÿÿÿÿÿ+&ÿÿÿÿ%%
%ÿÿÿÿÿÿÿÿÿÿÿÿ,¥îÛ`
%ÿÿÿÿÿÿÿÿÿÿÿÿ%
%ÿÿÿÿÿÿÿÿÿÿÿÿÿÿÿÿ{á«^¸É'ÀÍñåõRX@ð÷É³u@¦³0
Ê¿`¿Ì HÕ¿*Í+üÄwí?%%
%ÿÿÿÿÿÿÿÿÿÿÿÿ-¥îÛa%
%ÿÿÿÿÿÿÿÿÿÿÿÿÿÿÿÿá«^¸É'À
ÍñåõRX@ä÷É³u@üYX¿tB­?yZ|+â?x Gê?%%
%ÿÿÿÿÿÿÿÿÿÿÿÿ/¥îÛ%
%ÿÿÿÿÿÿÿÿÿÿÿÿÿÿÿÿ-5Îì7+ÀaÀÉZ£W@d:dúw-@.¢G¤£î?È¨ùëêÐ¿ÎÀ*
¼½?ÓÛÙï¾Ù¿([ô±êKí¿
%ÿÿÿÿÿÿÿÿÿÿÿÿ?´ÓïLê¼ âåG#@öunknown
õ>¢)ãÀ/«ËQ@A¼4@D#¯P¨À¡´ì$kS@èÚq5@
%ÿÿÿÿÿÿÿÿÿÿÿÿ¶	EÊV¾>@3unknown
¢:(³Å"À/«ËQ@A¼4@D#¯P¨À¤)¨|T@;$®îG@%%%
%ÿÿÿÿÿÿÿÿÿÿÿÿÿÿÿÿ4¦îß%11-1%%%
%ÿÿÿÿÿÿÿÿÿÿÿÿ5¿¦îß%1131301
%ÿÿÿÿÿÿÿÿÿÿÿÿÿÿÿÿ94ÿÿÿÿ
%ÿÿÿÿÿÿÿÿÿÿÿÿ<ç,-®>@3unknown
6ÌÇÞé"ÀÉª=Ü¦P@A¼4@D#¯P¨À/«ËQ@fÉzâ§I@%%%
%ÿÿÿÿÿÿÿÿÿÿÿÿÿÿÿÿ:¦îß%11-1
%ÿÿÿÿÿÿÿÿÿÿÿÿÊ:ÿÿÿÿ
6ÌÇÞé"ÀÈª=Ü¦P@A¼4@D#¯P¨À¤)¨|T@fÉzâ§I@%%%
%ÿÿÿÿÿÿÿÿÿÿÿÿ;Æ¦îß%1131351%%
%ÿÿÿÿÿÿÿÿÿÿÿÿ<¥îÛM3
%ÿÿÿÿÿÿÿÿÿÿÿÿÿÿÿÿ6ÌÇÞé"ÀÉª=Ü¦P@fÉzâ§I@%%%
%ÿÿÿÿÿÿÿÿÿÿÿÿ>È¦îß%1131353%%%
%ÿÿÿÿÿÿÿÿÿÿÿÿ@Ê¦îß%11127%%
%ÿÿÿÿÿÿÿÿ ÿÿÿÿA¥îÛy
%¡ÿÿÿÿÿÿÿÿÿÿÿÿ>¢ÿÿÿÿ£
îv$ö3ÀH?KFubH@®\Ô?3â@ÑJ©¹û À*fs|PM@Ôcm¤Ç@%
%ÿÿÿÿÿÿÿÿÿÿÿÿÿÿÿÿZªîÏG ÀkÐ¯Û%U@·YHÚã«H@£EXU{Ò?*P{SÀ¿(%>Ç6\î¿ý#³¹ï¿×HÝ¨»À?%%%
%ÿÿÿÿÿÿÿÿÿÿÿÿDÎ¦îß%11137%%
%ÿÿÿÿÿÿÿÿ¤ÿÿÿÿE¥îÛ%
%ÿÿÿÿÿÿÿÿÿÿÿÿÿÿÿÿFÍX?ÃG(ÀVVíL'gU@v] ÃQ$@hÈ¯I¹cê?fÜc?¿Êð¬£â?LJþúï¿÷Ç Dæ¡¿%%%
%ÿÿÿÿÿÿÿÿÿÿÿÿÿÿÿÿF¦îß%11-1
%ÿÿÿÿÿÿÿÿÿÿÿÿÿÿÿÿß~Fÿÿÿÿ%%%
%ÿÿÿÿÿÿÿÿÿÿÿÿJÓ¦îß%1191%%%
%ÿÿÿÿÿÿÿÿÿÿÿÿÿÿÿÿK¦îß%11-1
%¥ÿÿÿÿÿÿÿÿÿÿÿÿís¯(ýÙÛ¼Z:iäTÎÈ,@N¦unknown
b¡¹êÏ¹$À11Çás¸A@eÁÙ}j2@F¨WÁ¯#Àx¡§¨8C@?õ¾=@@
%ÿÿÿÿÿÿÿÿÿÿÿÿÿÿÿÿ§¨OH
©ÿÿÿÿ
%ªÿÿÿÿÿÿÿÿÿÿÿÿP Q7îð¼« Æ~7@O¬unknown
´mð­¨8À¢ÿÀÖC@4Êwk.@<ú£ê#6Àl.u·J@´UðþA@
%ÿÿÿÿÿÿÿÿÿÿÿÿÿÿÿÿ­®PJ
¯ÿÿÿÿ
%°ÿÿÿÿÿÿÿÿÿÿÿÿ«OÎ0ªç@@P±unknown
©mð­¨8À1PXÝ¸H@Êwk.@p³¥¦ÕØ2Àl.u·J@Ü«IÂG@
%ÿÿÿÿÿÿÿÿÿÿÿÿÿÿÿÿLQR²
Mÿÿÿÿ
%ÿÿÿÿÿÿÿÿÿÿÿÿÿÿÿÿQK³´
Mÿÿÿÿ
%µÿÿÿÿÿÿÿÿÿÿÿÿÿÿÿÿL¶
<ú£ê#6Àr¡§¨8C@?õ¾=@@8¨WÁ¯#À3PXÝ¸H@Ü«IÂG@%%
%ÿÿÿÿÿÿÿÿ·ÿÿÿÿR¥îÛ
%¸ÿÿÿÿÿÿÿÿÿÿÿÿR¹
%ºÿÿÿÿÿÿÿÿÿÿÿÿR»%
%ÿÿÿÿÿÿÿÿÿÿÿÿÿÿÿÿn³¥¦ÕØ2À3PXÝ¸H@Ü«IÂG@ó?U÷È¿t­"¬Qâ¿@^ÒVé¿
%ÿÿÿÿÿÿÿÿÿÿÿÿÿÿÿÿSSK²Tÿÿÿÿ
%ÿÿÿÿÿÿÿÿÿÿÿÿÿÿÿÿSR¼½
Tÿÿÿÿ
%¾ÿÿÿÿÿÿÿÿÿÿÿÿÿÿÿÿS¿
³¥¦ÕØ2Àq¡§¨8C@?õ¾=@@æ'Ú4#À1PXÝ¸H@HZ#1üG@%%
%ÿÿÿÿÿÿÿÿÀÿÿÿÿT¥îÛ
%ÁÿÿÿÿÿÿÿÿÿÿÿÿTÂ%
%ÿÿÿÿÿÿÿÿÿÿÿÿÿÿÿÿK¨WÁ¯#Àq¡§¨8C@?õ¾=@@TÕ?NÂí#á?;ò½
ë?
%ÿÿÿÿÿÿÿÿÿÿÿÿÿÿÿÿYUkÃ
Zÿÿÿÿ
%ÿÿÿÿÿÿÿÿÿÿÿÿÿÿÿÿUXÄ
Zÿÿÿÿ
%ÅÿÿÿÿÿÿÿÿÿÿÿÿÿÿÿÿUÆ
ç'Ú4#ÀhôÔÙpH@cu{Í3@7ÝùÜ4!ÀÊª=Ü¦P@fÉzâ§I@%%
%ÿÿÿÿÿÿÿÿÇÿÿÿÿV¥îÛ%
%ÿÿÿÿÿÿÿÿÿÿÿÿÿÿÿÿæ'Ú4#ÀhôÔÙpH@HZ#1üG@àeg` ?ÈÙo~ËÐ?çýz{Üî¿
%ÈÿÿÿÿÿÿÿÿÿÿÿÿYí*Pü|4@WÉunknown
c¡¹êÏ¹$À01Çás¸A@eÁÙ}j2@8ÝùÜ4!ÀËqØlñK@cu{Í3@%%%
%ÿÿÿÿÿÿÿÿÿÿÿÿXÛ¦îß%1131290%%
%ÿÿÿÿÿÿÿÿÊÿÿÿÿY¥îÛE3
%ÿÿÿÿÿÿÿÿÿÿÿÿÿÿÿÿ8ÝùÜ4!ÀËqØlñK@cu{Í3@%%
%ÿÿÿÿÿÿÿÿËÿÿÿÿZ¥îÛF3
%ÿÿÿÿÿÿÿÿÿÿÿÿÿÿÿÿH¨WÁ¯#Àu¡§¨8C@?õ¾=@@
%ÿÿÿÿÿÿÿÿÿÿÿÿÿÿÿÿd\ÌÍ
eÿÿÿÿ
%ÿÿÿÿÿÿÿÿÿÿÿÿÿÿÿÿ\cÎÏeÿÿÿÿ
%Ðÿÿÿÿÿÿÿÿÿÿÿÿÿÿÿÿ\Ñ
F·\t,ÀÍñåõRX@_y¶á¸?á«^¸É'À~ù?wÓY@*´òÍ @%%
%ÿÿÿÿÿÿÿÿÒÿÿÿÿ]¥îÛb%
%ÿÿÿÿÿÿÿÿÿÿÿÿÿÿÿÿá«^¸É'ÀÍñåõRX@Ð÷É³u@áÉçË¿Çå©0ôí?ÎU¿ÜÒÑ?%%
%ÿÿÿÿÿÿÿÿÓÿÿÿÿ_¥îÛ%
%ÿÿÿÿÿÿÿÿÿÿÿÿÿÿÿÿ3£ZÉ#Àû,ÇNh X@²´c«",@}Ïlåní?Y ¨rùÒ?ë\ÏíÐ¿¾IWÏå¿7EË;¤ç¿%%%
%ÿÿÿÿÿÿÿÿÿÿÿÿaà¦îß%1146850
%ÿÿÿÿÿÿÿÿÿÿÿÿÿÿÿÿlcÔÕ
mÿÿÿÿ
%ÿÿÿÿÿÿÿÿÿÿÿÿÿÿÿÿckÖ×mÿÿÿÿ
%ØÿÿÿÿÿÿÿÿÿÿÿÿÿÿÿÿcÙ
Ui¹\Í/ÀVù?wÓY@Í®ó@©ßF
{#À!¼Ý Z@*´òÍ @%%
%ÿÿÿÿÿÿÿÿÚÿÿÿÿd¥îÛe
%ÛÿÿÿÿÿÿÿÿÿÿÿÿdÜ%
%ÿÿÿÿÿÿÿÿÿÿÿÿÿÿÿÿ":(ýR*À°ù?wÓY@ %´òÍ @¿B~¶gë?ýñUpà?î©½rª¿%%
%ÿÿÿÿÿÿÿÿÝÿÿÿÿe¥îÛf%
%ÿÿÿÿÿÿÿÿÿÿÿÿÿÿÿÿ¼ßF
{#ÀnÌöü [Z@JM"` @ËüÛþ\dÕ?Ût&È¿¹7nÝí?%%%
%ÿÿÿÿÿÿÿÿÿÿÿÿiè¦îß%11149%%
%ÿÿÿÿÿÿÿÿÞÿÿÿÿj¥îÛ
%ßÿÿÿÿÿÿÿÿÿÿÿÿàpÿÿÿÿá
ÕßF
{#Àp ÷JX@l<=Aq@)ßï ÀnÌöü [Z@»¾DB$@%
%ÿÿÿÿÿÿÿÿÿÿÿÿÿÿÿÿ§gj«"ÀKª°7X@¼ÍÁ@X¨µªÒ(î¿6PÆÙ{±¿¸úRßðÔ? Ðí²¿h÷}êï?
%ÿÿÿÿÿÿÿÿÿÿÿÿÿÿÿÿtlxÿÿÿÿ
%âÿÿÿÿÿÿÿÿÿÿÿÿå1DT¤±y6@wãunknown
{Õ=WmÀÝ©uÁV[À
#UøÀ#g'örkÀIÜXÀKe!1À%%%
%ÿÿÿÿÿÿÿÿÿÿÿÿÿÿÿÿm¦îß%11-1
%äÿÿÿÿÿÿÿÿÿÿÿÿîmÿÿÿÿå
{Õ=WmÀ)JhÛ [Àû²\*äiÀg'örkÀIÜXÀKe!1À%%%
%ÿÿÿÿÿÿÿÿÿÿÿÿnì¦îß%1133406%%%
%ÿÿÿÿÿÿÿÿÿÿÿÿpî¦îß%111443%%
%ÿÿÿÿÿÿÿÿæÿÿÿÿq¥îÛ
%çÿÿÿÿÿÿÿÿÿÿÿÿèÿÿÿÿé
÷wî°X$kÀKp[Àww1ÀtiÀº=ýJ[ÀW?äÄ}À%
%ÿÿÿÿÿÿÿÿÿÿÿÿÿÿÿÿ6hkiÀW
@Ü[ÀdIû0VÀi0°,±¿%ÔÊLìï¿Í¹Y*?QÛjíï¿%Êfw<-±?
%ÿÿÿÿÿÿÿÿÿÿÿÿÿÿÿÿtwê¬ÿÿÿÿ
%ëÿÿÿÿÿÿÿÿÿÿÿÿÿÿÿÿ
 {Õ=WmÀÝ©uÁV[À
#UøÀ#g'örkÀÕÛ[¶æfXÀfÀ©÷7s~À%%
%ÿÿÿÿÿÿÿÿìÿÿÿÿu¥îÛO
%íÿÿÿÿÿÿÿÿÿÿÿÿwî%
%ÿÿÿÿÿÿÿÿÿÿÿÿÿÿÿÿ {Õ=WmÀFÜXÀ
#UøÀö×jPÕ°?<£s$% ?¦n,0êï?
%ÿÿÿÿÿÿÿÿÿÿÿÿÿÿÿÿ|vïðÿÿÿÿ
%ñÿÿÿÿÿÿÿÿÿÿÿÿÿÿÿÿ|
`Y/ùî£nÀÜ[¶æfXÀlñf0ÀßxX²#mÀðvvQÀ*ßS}À%%
%ÿÿÿÿÿÿÿÿòÿÿÿÿw¥îÛI%
%ÿÿÿÿÿÿÿÿÿÿÿÿÿÿÿÿ`Y/ùî£nÀdCÎ4ÕRÀlñf0ÀlÓÍ
Û?g*ar6é¿d9hbÛ?%%
%ÿÿÿÿÿÿÿÿóÿÿÿÿy¥îÛ
%ôÿÿÿÿÿÿÿÿÿÿÿÿzÿÿÿÿõ
 {Õ=WmÀÝ©uÁV[À
#UøÀ#g'örkÀÕÛ[¶æfXÀfÀ©÷7s~À%
%ÿÿÿÿÿÿÿÿÿÿÿÿÿÿÿÿÑ_vÚ/mÀTEÔ>ºZYÀ8}¼^ÿÀ?t¤Ó,ì¿ÛÖ¾JYÜ¿g¤¾Ïª²?Æ öÑ©lÜ¿¥õÞ¶«ì?%%
%ÿÿÿÿÿÿÿÿöÿÿÿÿ}¥îÛH%
%ÿÿÿÿÿÿÿÿÿÿÿÿÿÿÿÿSY/ùî£nÀCÎ4ÕRÀjñf0ÀÂüE@Íç´?Í§Ír
Å?zyêÒtï?%%
%ÿÿÿÿÿÿÿÿ÷ÿÿÿÿ¥îÛ
%øÿÿÿÿÿÿÿÿÿÿÿÿùÿÿÿÿú
`Y/ùî£nÀÜ[¶æfXÀlñf0ÀßxX²#mÀðvvQÀ*ßS}À%
%ÿÿÿÿÿÿÿÿÿÿÿÿÿÿÿÿ"ÊKù¦nÀCÐÙ¡PSÀóT¯bÀ¸K³ï¿3èÏî½¿c·ðÝÚº?pû¾¿3|;Çï?
%ÿÿÿÿÿÿÿÿÿÿÿÿÿÿÿÿûü
ýÿÿÿÿ
%þÿÿÿÿÿÿÿÿÿÿÿÿ]éÒÁÅÙÆ0@ÿunknown
ÈB:üjÀYþ@ÀÒÉ¢_&ÀÏ0iÀQ£õÜ9ÀX_*í~À%%%
%ÿÿÿÿÿÿÿÿÿÿÿÿ¦îß%1133092
%ÿÿÿÿÿÿÿÿÿÿÿÿÿÿÿÿØë
Ôÿÿÿÿ
%ÿÿÿÿÿÿÿÿÿÿÿÿ	vI×Ä@2@unknown
2Âh¥phÀ%LçÔîFÀ"pÌ¦q~À4¹çÉgÀ«i­y®EÀnqÝ|äÀ
%ÿÿÿÿÿÿÿÿÿÿÿÿP ö8@unknown
4¹çÉgÀ	
R:±IÀùÕK±ÀyX²gÀ%LçÔîFÀnqÝ|äÀ
%ÿÿÿÿÿÿÿÿÿÿÿÿÿÿÿÿ
èÿÿÿÿ
%ÿÿÿÿÿÿÿÿÿÿÿÿ|ÖïÇnö9@	unknown
îwî°X$kÀiKp[Àww1ÀUö#¸`iÀº=ýJ[ÀW?äÄ}À
%ÿÿÿÿÿÿÿÿÿÿÿÿÿÿÿÿ
ê
ÿÿÿÿ
%ÿÿÿÿÿÿÿÿÿÿÿÿ 	@ãía½1ÿ»)Fò6@
unknown
#g'örkÀªuÁV[ÀLe!1ÀÞwî°X$kÀº=ýJ[ÀW?äÄ}À%%%
%ÿÿÿÿÿÿÿÿÿÿÿÿÿÿÿÿ¦îß%11-1%%%
%ÿÿÿÿÿÿÿÿÿÿÿÿ¦îß%1133405%%%
%ÿÿÿÿÿÿÿÿÿÿÿÿ¦îß%111446%%%
%ÿÿÿÿÿÿÿÿÿÿÿÿ!¦îß%111304%%
%ÿÿÿÿÿÿÿÿÿÿÿÿ¥îÛ
%ÿÿÿÿÿÿÿÿÿÿÿÿÿÿÿÿ
û3bÀA¬Íç®JÀú¸øÃ2ô}ÀÅ×dwDaÀìê$lâBÀöñ %y|À
%ÿÿÿÿÿÿÿÿÿÿÿÿÿÿÿÿª
ê?j#aÀÃGÑQÀ[~pç}À¶VÓÄs`À¥«Íç®JÀ5ð|À%
%ÿÿÿÿÿÿÿÿÿÿÿÿÿÿÿÿÒ³w8`À
BÃ]¯OÀK½~ÀNý>Þ së¿¼{5{*
Û¿»®Î8»Ò¿FhA3GÜ¿¸®oMø´ì?%%%
%ÿÿÿÿÿÿÿÿÿÿÿÿÿÿÿÿ¦îß%11-1
%ÿÿÿÿÿÿÿÿÿÿÿÿÿÿÿÿÿÿÿÿ
%ÿÿÿÿÿÿÿÿÿÿÿÿÿÿÿÿ¦"ÿÿÿÿ
%ÿÿÿÿÿÿÿÿÿÿÿÿÿÿÿÿ¥"ÿÿÿÿ
%ÿÿÿÿÿÿÿÿÿÿÿÿ­ÐëÕ<@unknown
æ?j#aÀiì	Ï#TÀ\´Pz}À¼a^Àº%h{åOÀ>ð|À
%ÿÿÿÿÿÿÿÿÿÿÿÿÿÿÿÿW©

ÿÿÿÿ
% ÿÿÿÿÿÿÿÿÿÿÿÿ®]rë`X0@!unknown
ÃVÓÄs`Àiì	Ï#TÀ º¡Ä}À¼a^ÀÃGÑQÀ\´Pz}À
%ÿÿÿÿÿÿÿÿÿÿÿÿÿÿÿÿ«"
¡ÿÿÿÿ
%ÿÿÿÿÿÿÿÿÿÿÿÿÿÿÿÿª#$¡ÿÿÿÿ%%
%ÿÿÿÿÿÿÿÿ%ÿÿÿÿ ¥îÛM
%&ÿÿÿÿÿÿÿÿÿÿÿÿ '
%(ÿÿÿÿÿÿÿÿÿÿÿÿ )%
%ÿÿÿÿÿÿÿÿÿÿÿÿÿÿÿÿØ?j#aÀ~%h{åOÀ=ð|ÀY´ØÌÙ?¿lÒÉ¿¯SãË6ì¿%%%
%ÿÿÿÿÿÿÿÿÿÿÿÿ¢'¦îß%1147599
%ÿÿÿÿÿÿÿÿÿÿÿÿÿÿÿÿ²¤*+
³ÿÿÿÿ
%ÿÿÿÿÿÿÿÿÿÿÿÿÿÿÿÿ¤±·,
³ÿÿÿÿ
%-ÿÿÿÿÿÿÿÿÿÿÿÿÿÿÿÿ±ô
äÌDàägÀ¯(qB1òYÀÙb}Þ~Àâå®àgÀã¤=¼WÀT¹}À%%
%ÿÿÿÿÿÿÿÿ.ÿÿÿÿ¥¥îÛ]
%/ÿÿÿÿÿÿÿÿÿÿÿÿ§0%
%ÿÿÿÿÿÿÿÿÿÿÿÿÿÿÿÿâå®àgÀâ¤=¼WÀÀb}Þ~Àõ£Íà¿j[eå¿S6Qªà?
%ÿÿÿÿÿÿÿÿÿÿÿÿÿÿÿÿ¸¦²,¹ÿÿÿÿ
%ÿÿÿÿÿÿÿÿÿÿÿÿÿÿÿÿ¦·12¹ÿÿÿÿ
%3ÿÿÿÿÿÿÿÿÿÿÿÿÿÿÿÿ¦4
bö#¸`iÀ¾Kp[Àww1ÀÍ;ÁM¦gÀjÝn©YÀT¹}À%%
%ÿÿÿÿÿÿÿÿ5ÿÿÿÿ§¥îÛ[%
%ÿÿÿÿÿÿÿÿÿÿÿÿÿÿÿÿòÌDàägÀÂ(qB1òYÀë.¼zxq~ÀxÙ!¥æ¿êþª?¯Õ¿ºo
.×ã¿%%%
%ÿÿÿÿÿÿÿÿÿÿÿÿ«1¦îß%1147594%%
%ÿÿÿÿÿÿÿÿ6ÿÿÿÿ¬¥îÛP%
%ÿÿÿÿÿÿÿÿÿÿÿÿÿÿÿÿ#g'örkÀÝ©uÁV[ÀKe!1Àº$ýK)ä¿qÇ:w{á?¾¸fr©á?%%%
%ÿÿÿÿÿÿÿÿÿÿÿÿ¯5¦îß%111453%%
%ÿÿÿÿÿÿÿÿ7ÿÿÿÿ°¥îÛ§
%8ÿÿÿÿÿÿÿÿÿÿÿÿÿÿÿÿØ°
DQföÈMgÀòòé^OÀ
ôjt¼À®z÷:ø¹eÀ	u¢}ùGÀ­gXtÎT~À%
%ÿÿÿÿÿÿÿÿÿÿÿÿÿÿÿÿCÌ7ðeÀ®K3APÀïn~À>Æd&è?qON%ùä?ålâqf¿6©ìÅ÷*§¿nç÷ï¿%%%
%ÿÿÿÿÿÿÿÿÿÿÿÿÿÿÿÿ±¦îß%11-1
%ÿÿÿÿÿÿÿÿÿÿÿÿÿÿÿÿÅ´9:6ÿÿÿÿ
%ÿÿÿÿÿÿÿÿÿÿÿÿÿÿÿÿ´Ä;<6ÿÿÿÿ
%=ÿÿÿÿÿÿÿÿÿÿÿÿ> ó#l¶x½Í@M[iZ=@¶?unknown
DQföÈMgÀ}åÒNÀ¹gXtÎT~À©¿_ÕªeÀ	u¢}ùGÀôãÚà|À
%ÿÿÿÿÿÿÿÿÿÿÿÿÿÿÿÿØ@µÈ
Áÿÿÿÿ
%AÿÿÿÿÿÿÿÿÿÿÿÿÎ>÷!½H4@µBunknown
DQföÈMgÀLòòé^OÀ|»uæA±~ÀÌz÷:ø¹eÀ	u¢}ùGÀ®gXtÎT~À
%ÿÿÿÿÿÿÿÿÿÿÿÿÿÿÿÿÊ·CDËÿÿÿÿ
%ÿÿÿÿÿÿÿÿÿÿÿÿÿÿÿÿ·ÉEF
Ëÿÿÿÿ
%GÿÿÿÿÿÿÿÿÿÿÿÿÿÿÿÿÊH
Ìz÷:ø¹eÀÿURÀ»uæA±~ÀxùyeÀ|åÒNÀôãÚà|À%%
%ÿÿÿÿÿÿÿÿIÿÿÿÿ¸¥îÛ`
%Jÿÿÿÿÿÿÿÿÿÿÿÿ¸K
%Lÿÿÿÿÿÿÿÿÿÿÿÿ¸M%
%ÿÿÿÿÿÿÿÿÿÿÿÿÿÿÿÿÃ¿_ÕªeÀ|åÒNÀõãÚà|À>YÆ«¿E;Æ¶¿ò'pÞï¿%%%
%ÿÿÿÿÿÿÿÿÿÿÿÿº=¦îß%111269
%ÿÿÿÿÿÿÿÿÿÿÿÿÿÿÿÿNO½Ò
Pÿÿÿÿ
%QÿÿÿÿÿÿÿÿÿÿÿÿÀs8WèúÝ.@½Runknown
4¹çÉgÀÔç93LÀôjt¼ÀdX8fÀ%LçÔîFÀnqÝ|äÀ%%%
%ÿÿÿÿÿÿÿÿÿÿÿÿÿÿÿÿ¾¦îß%11-1%%%
%ÿÿÿÿÿÿÿÿÿÿÿÿ¿@¦îß%1133103%%
%ÿÿÿÿÿÿÿÿSÿÿÿÿÀ¥îÛ¾5
%ÿÿÿÿÿÿÿÿÿÿÿÿÿÿÿÿdX8fÀÔç93LÀôjt¼À%%%
%ÿÿÿÿÿÿÿÿÿÿÿÿÂA¦îß%1133104
%ÿÿÿÿÿÿÿÿÿÿÿÿÿÿÿÿ@ÇÅÙ
Áÿÿÿÿ
%TÿÿÿÿÿÿÿÿÿÿÿÿÀó¯NÒ[=ÎnúJ*9@ÅUunknown
dX8fÀòòé^OÀ
ôjt¼À®z÷:ø¹eÀÔç93LÀ|»uæA±~À
%VÿÿÿÿÿÿÿÿÿÿÿÿÎ  ¨I=¹'äíø;@ÆWunknown
Ô÷àeÀ+ýu¨QÀèÞ¤]/ÀÌz÷:ø¹eÀKñòé^OÀ|»uæA±~À%%%
%ÿÿÿÿÿÿÿÿÿÿÿÿÇG¦îß%1133106
%ÿÿÿÿÿÿÿÿÿÿÿÿÿÿÿÿEXÊÝ
Yÿÿÿÿ
%ZÿÿÿÿÿÿÿÿÿÿÿÿÎZk6<.@Ê[unknown
Ìz÷:ø¹eÀ%i#çlSÀdx<Ô~À§\§¸eÀLòòé^OÀ|»uæA±~À%%%
%ÿÿÿÿÿÿÿÿÿÿÿÿÿÿÿÿË¦îß%11-1%%%
%ÿÿÿÿÿÿÿÿÿÿÿÿÌK¦îß%1133428%%%
%ÿÿÿÿÿÿÿÿÿÿÿÿÎM¦îß%111455%%
%ÿÿÿÿÿÿÿÿ\ÿÿÿÿÏ¥îÛ©
%]ÿÿÿÿÿÿÿÿÿÿÿÿ^ïÿÿÿÿ_
æ®àgÀ¥=¼WÀÙb}Þ~Àx\§¸eÀî$i#çlSÀjDb<}À%
%ÿÿÿÿÿÿÿÿÿÿÿÿÿÿÿÿD¨Lª°eÀ× ×ÍSÀÆr6»t~Àl"s;öï?L|4?n£"¤z¨¿bfgøVï¿é¹Sy(ÞÉ¿%%%
%ÿÿÿÿÿÿÿÿÿÿÿÿÒQ¦îß%111297%%
%ÿÿÿÿÿÿÿÿ`ÿÿÿÿÓ¥îÛ%
%ÿÿÿÿÿÿÿÿÿÿÿÿÿÿÿÿ
ý&MbfÀkµµmLÀO»üX©ÀIQVr´`ç?roû­o¾å?Óëd°OP±¿$ldÜZ¹¿&T±¸×ï¿%%%
%ÿÿÿÿÿÿÿÿÿÿÿÿÿÿÿÿÔ¦îß%11-1%%
%ÿÿÿÿÿÿÿÿaÿÿÿÿ×¥îÛ
%bÿÿÿÿÿÿÿÿÿÿÿÿc%
%ÿÿÿÿÿÿÿÿÿÿÿÿÿÿÿÿóÏ0iÀYþ@ÀÔÉ¢_&ÀûvQSÄ¿Ux×[_¿<V2+Õï¿
%ÿÿÿÿÿÿÿÿÿÿÿÿÿÿÿÿØdeÔÿÿÿÿ%%
%ÿÿÿÿÿÿÿÿfÿÿÿÿÙ¥îÛE%
%ÿÿÿÿÿÿÿÿÿÿÿÿÿÿÿÿjÏ0iÀ1Xþ@ÀéÉ¢_&À)¸6W~È?ìþëÃ°Ò¿
éãuüí¿%%
%ÿÿÿÿÿÿÿÿgÿÿÿÿÜ¥îÛb
%hÿÿÿÿÿÿÿÿÿÿÿÿúi%
%ÿÿÿÿÿÿÿÿÿÿÿÿÿÿÿÿQ!Ì<lÀ{Å:À£Tª§:}À^s¸ùÍ@Ñ¿[¬µQ¥¿7VÉî¿
%ÿÿÿÿÿÿÿÿÿÿÿÿÿÿÿÿòÝjkóÿÿÿÿ
%ÿÿÿÿÿÿÿÿÿÿÿÿÿÿÿÿÝñûl
óÿÿÿÿ
%mÿÿÿÿÿÿÿÿÿÿÿÿÿÿÿÿòn
\!Ì<lÀì{Å:ÀY_*í~ÀX¥ÐÌWjÀQ£õÜ9Àþ¢Tª§:}À%%
%ÿÿÿÿÿÿÿÿoÿÿÿÿÞ¥îÛc%
%ÿÿÿÿÿÿÿÿÿÿÿÿÿÿÿÿ\!Ì<lÀì{Å:Àþ¢Tª§:}À+Eô§:Ô?G? ­?ìþoMî¿%%
%ÿÿÿÿÿÿÿÿpÿÿÿÿà¥îÛT%
%ÿÿÿÿÿÿÿÿÿÿÿÿÿÿÿÿ§ÆÔÿÉjÀ§kø8Àænþ}ÀÛa]!tÅ¿^Û>ï?ô¼`oq?<?Þ²<?RÌWOýï?%%%
%ÿÿÿÿÿÿÿÿÿÿÿÿâ]¦îß%1147454
%ÿÿÿÿÿÿÿÿÿÿÿÿÿÿÿÿqråú
sÿÿÿÿ
%tÿÿÿÿÿÿÿÿÿÿÿÿï3ðº0+@åuunknown
N¢5mÀôÔ¹³Ïí@Àª.0ho}À\!Ì<lÀì{Å:Àþ¢Tª§:}À%%%
%ÿÿÿÿÿÿÿÿÿÿÿÿÿÿÿÿæ¦îß%11-1
%vÿÿÿÿÿÿÿÿÿÿÿÿàæÿÿÿÿw
N¢5mÀôÔ¹³Ïí@À;øq¹~ÀQ!Ì<lÀì{Å:Àþ¢Tª§:}À%%%
%ÿÿÿÿÿÿÿÿÿÿÿÿçb¦îß%1133675%%%
%ÿÿÿÿÿÿÿÿÿÿÿÿéd¦îß%111629%%
%ÿÿÿÿÿÿÿÿxÿÿÿÿê¥îÛW
%yÿÿÿÿÿÿÿÿÿÿÿÿzsÿÿÿÿ{
N¢5mÀôÔ¹³Ïí@À³.0ho}À5!Ì<lÀ{Å:ÀÖö^_{À
%|ÿÿÿÿÿÿÿÿÿÿÿÿÿÿÿÿê
H¿`ªè½mÀ2?XmFÀ³.0ho}À.ýejaElÀ1ëuû¼@ÀÔIr{À%
%ÿÿÿÿÿÿÿÿÿÿÿÿÿÿÿÿÝ~Þ'lÀRé««AÀ1ì¼Õ{ÀÍ²Ó^å¿N>åØëÞæ?v,¸\\Ê?ïùCóÓ?UÌý&öî?
%ÿÿÿÿÿÿÿÿÿÿÿÿÿÿÿÿ}~í
ÿÿÿÿ
%ÿÿÿÿÿÿÿÿÿÿÿÿZí
-½Ð9b;@íunknown
V·@õ^fÀâ ©gUÀdx<Ô~Àx\§¸eÀî$i#çlSÀjDb<}À
%ÿÿÿÿÿÿÿÿÿÿÿÿÿÿÿÿ*î
õÿÿÿÿ
%ÿÿÿÿÿÿÿÿÿÿÿÿU,ê¸='ÔÉuv<@îunknown
æ®àgÀ¥=¼WÀÙb}Þ~ÀV·@õ^fÀâ ©gUÀjDb<}À%%%
%ÿÿÿÿÿÿÿÿÿÿÿÿÿÿÿÿï¦îß%11-1%%%
%ÿÿÿÿÿÿÿÿÿÿÿÿði¦îß%1133431%%%
%ÿÿÿÿÿÿÿÿÿÿÿÿón¦îß%111599%%
%ÿÿÿÿÿÿÿÿÿÿÿÿô¥îÛ9
%ÿÿÿÿÿÿÿÿÿÿÿÿÿÿÿÿ
I*oº40eÀ	¼¸ÉXÀ°{ÑÅxÀkñï¦ªÛdÀ¢e(ÇûTÀ{Lôá|©vÀ%
%ÿÿÿÿÿÿÿÿÿÿÿÿÿÿÿÿïzêFKÓfÀ2#?Ì0WÀÖtoÜ§þ~Àîã¬¹%è?¸çÊkä¿È(|0%«¿"ãÍé'µ?¥ñúãï¿%%%
%ÿÿÿÿÿÿÿÿÿÿÿÿÿÿÿÿõ¦îß%11-1%%%
%ÿÿÿÿÿÿÿÿÿÿÿÿør¦îß%1147590
%ÿÿÿÿÿÿÿÿÿÿÿÿÿÿÿÿú
ÿÿÿÿ
%ÿÿÿÿÿÿÿÿÿÿÿÿÿÿÿÿúÿÿÿÿ
%ÿÿÿÿÿÿÿÿÿÿÿÿÿÿÿÿ
L¦}ÂTnÀv 6}$SÀÃ*ßS}ÀÜýX+nÀiòcÝjNÀòD`C{À%%
%ÿÿÿÿÿÿÿÿÿÿÿÿû¥îÛ%
%ÿÿÿÿÿÿÿÿÿÿÿÿÿÿÿÿ½×dwTnÀôcÝjNÀp½0{ÀVÊ"Ù¢4¿|rÛ^¼Ô¿¢IbFî¿
%ÿÿÿÿÿÿÿÿÿÿÿÿÿÿÿÿü
ÿÿÿÿ
%ÿÿÿÿÿÿÿÿÿÿÿÿÿÿÿÿüz
Ç×dwTnÀiòcÝjNÀ2]ØAü|À3¿`ªè½mÀl1?XmFÀÔIr{À%%
%ÿÿÿÿÿÿÿÿÿÿÿÿþ¥îÛ)
%ÿÿÿÿÿÿÿÿÿÿÿÿÿÿÿÿ
!ÍÛfmÀ=á»ÞV¦AÀ[ó3ÝNmuÀ½XÝ]¶lÀVÚ[3À¯
UsÀ%
%ÿÿÿÿÿÿÿÿÿÿÿÿÿÿÿÿ¶ûUnÀ(a­ÖRÀ¹,mu}ÀA"ÀHûï¿îsRð  ?UÇ¦øØ>¿çk³A¿÷ÿ5ÿï?%%%
%ÿÿÿÿÿÿÿÿÿÿÿÿ{¦îß%1147618%%
%ÿÿÿÿÿÿÿÿÿÿÿÿ¥îÛ
%ÿÿÿÿÿÿÿÿÿÿÿÿ%
%ÿÿÿÿÿÿÿÿÿÿÿÿÿÿÿÿÜýX+nÀv 6}$SÀòD`C{Àvkè Ä´¿2ÏóËï?vP/¸ ´¿%%
%ÿÿÿÿÿÿÿÿÿÿÿÿ¥îÛj
%ÿÿÿÿÿÿÿÿÿÿÿÿ %
%ÿÿÿÿÿÿÿÿÿÿÿÿÿÿÿÿ3¿`ªè½mÀl1?XmFÀÔIr{À=Á±ÌÀÄ¿ðQÀqÄ¿nFóh)ï¿
%ÿÿÿÿÿÿÿÿÿÿÿÿÿÿÿÿ!¡
ÿÿÿÿ
%ÿÿÿÿÿÿÿÿÿÿÿÿÿÿÿÿ q¢ÿÿÿÿ%%
%ÿÿÿÿÿÿÿÿ£ÿÿÿÿ¥îÛg%
%ÿÿÿÿÿÿÿÿÿÿÿÿÿÿÿÿa¢5mÀÕ¹³Ïí@À².0ho}ÀjÔ!*T¬¿«!@ßÔ¿6Z8Ö2î?%%
%ÿÿÿÿÿÿÿÿ¤ÿÿÿÿ	¥îÛZ
%¥ÿÿÿÿÿÿÿÿÿÿÿÿ¦§ÿÿÿÿ¨
 TÁ!jÀ*@²ÛàÐ:ÀÈfWÑ|zÀ©CÁúgÀQ#m\á1À0=JwÀ%
%ÿÿÿÿÿÿÿÿÿÿÿÿÿÿÿÿ÷Ø+enÀ½BÄÀdªIÀº/p% }À¿eNwÄ)í¿0l?5qÄÙ?Ózp:¦ðµ?EsÜï÷·? ÉðÜï?%%%
%ÿÿÿÿÿÿÿÿÿÿÿÿ¦îß%1147674%%%
%ÿÿÿÿÿÿÿÿÿÿÿÿ¦îß%111667%%
%ÿÿÿÿÿÿÿÿ©ÿÿÿÿ¥îÛ}
%ªÿÿÿÿÿÿÿÿÿÿÿÿ«¬ÿÿÿÿ­
aýejaElÀëuû¼@Àÿ¢Tª§:}Àx7¥jÀ{Å:À[ó3Ýk{À
%®ÿÿÿÿÿÿÿÿÿÿÿÿÿÿÿÿ¯
\!Ì<lÀ¼^ãUOÞ;À$0&å;}ÀT¥ÐÌWjÀ±©XW~k9À[ó3Ýk{À%
%ÿÿÿÿÿÿÿÿÿÿÿÿÿÿÿÿËÅ¥Em"jÀFKUäÌ;À×õÿßÎ<{ÀO.Üøÿ%¸¿Sûm¿Áï?,rFð9´?ö ä?åè?%%%
%ÿÿÿÿÿÿÿÿÿÿÿÿÿÿÿÿ¦îß%11-1
%ÿÿÿÿÿÿÿÿÿÿÿÿÿÿÿÿ°±0²
ÿÿÿÿ
%ÿÿÿÿÿÿÿÿÿÿÿÿÿÿÿÿ0³´
ÿÿÿÿ
%ÿÿÿÿÿÿÿÿÿÿÿÿÿÿÿÿ/.²ÿÿÿÿ
%ÿÿÿÿÿÿÿÿÿÿÿÿÿÿÿÿµ¶2·ÿÿÿÿ
%¸ÿÿÿÿÿÿÿÿÿÿÿÿ¹Pø»ù%
½ºa>FÔç4@1»unknown
ì&¥XhÀä\Y³îEAÀ¬ìÂ}À²cé¶uhÀ4
Hx@Àºn&C|À%%%
%ÿÿÿÿÿÿÿÿÿÿÿÿ¦îß%1136945%%
%ÿÿÿÿÿÿÿÿ¼ÿÿÿÿ¥îÛ:
%ÿÿÿÿÿÿÿÿÿÿÿÿÿÿÿÿ.ÚQMh@¤&#öÖ@ÀÌl[À%%%
%ÿÿÿÿÿÿÿÿÿÿÿÿ¦îß%1136901%%%
%ÿÿÿÿÿÿÿÿÿÿÿÿ¦îß%113849%%
%ÿÿÿÿÿÿÿÿ½ÿÿÿÿ¥îÛ%
%ÿÿÿÿÿÿÿÿÿÿÿÿÿÿÿÿcbå¼Úh@~Ï~|<ÀÊÚ°YÀ1{âçã¿Õ`%ªÁé?Å!@G­¾¿#5N/¿²È¿øRE
fï?%%%
%ÿÿÿÿÿÿÿÿÿÿÿÿ¦îß%1136903%%
%ÿÿÿÿÿÿÿÿ¾ÿÿÿÿ!¥îÛñ*%
%ÿÿÿÿÿÿÿÿÿÿÿÿÿÿÿÿP`*> m@Ç&ÿ¤úÎKÀ
ÇQÀBÐê¼½ ?)ë®ósî¿;ìÓ¿%%
%ÿÿÿÿÿÿÿÿ¿ÿÿÿÿ#¥îÛê*%
%ÿÿÿÿÿÿÿÿÿÿÿÿÿÿÿÿÉq4x_m@ìëAGZKÀäZÊXÀëÅX´?¡»ÕUå¿En¨Öµç?%%
%ÿÿÿÿÿÿÿÿÀÿÿÿÿ%¥îÛÜ%
%ÿÿÿÿÿÿÿÿÿÿÿÿÿÿÿÿ<$DÃÐm@(,gO
TÀY	È7ÀmÅâråï?Ð%èSg«?ÇrTäÀ®¿V¹7èÕãç¿ùVDJå¿%%%
%ÿÿÿÿÿÿÿÿÿÿÿÿ'¦îß%113813%%
%ÿÿÿÿÿÿÿÿÁÿÿÿÿ+¥îÛÙ%
%ÿÿÿÿÿÿÿÿÿÿÿÿÿÿÿÿ/<dÂm@¼¾³tvTÀx_¿tÀÃA÷2×âï?;¸Î'ì¡?Ùn.Ó¡³¿>¿iaí¿NþU§3Ú¿%%%
%ÿÿÿÿÿÿÿÿÿÿÿÿ-¨¦îß%113809%%
%ÿÿÿÿÿÿÿÿÂÿÿÿÿ.¥îÛÛ%
%ÿÿÿÿÿÿÿÿÿÿÿÿÿÿÿÿ­Jdçk@l/Õ÷XYÀ°²J¢À¾þbì?,ø[ãiÜ¿¤! ÏK³?N²-ÓlÅ¿Pmï¿
%ÿÿÿÿÿÿÿÿÿÿÿÿÿÿÿÿÃ½3H¯ÿÿÿÿ
%Äÿÿÿÿÿÿÿÿÿÿÿÿ?#_7!½P_|ïiIa9@GÅunknown
Þ|Ùh@¤&#öÖ@ÀÌl[À\ÚQMh@.Yþ@ÀÏÉ¢_&À%%%
%ÿÿÿÿÿÿÿÿÿÿÿÿÿÿÿÿ4¦îß%11-1%%%
%ÿÿÿÿÿÿÿÿÿÿÿÿ5°¦îß%1136946%%%
%ÿÿÿÿÿÿÿÿÿÿÿÿ8´¦îß%1148720
%ÿÿÿÿÿÿÿÿÿÿÿÿÿÿÿÿM:YÆ
Nÿÿÿÿ
%ÿÿÿÿÿÿÿÿÿÿÿÿÿÿÿÿ:LÇÈNÿÿÿÿ
%ÉÿÿÿÿÿÿÿÿÿÿÿÿÿÿÿÿMÊ
i5±ñ³f@´LçÔîFÀnqÝ|äÀXÞ|Ùh@èXþ@À£ìÂ}À%%
%ÿÿÿÿÿÿÿÿËÿÿÿÿ;¥îÛ++
%ÌÿÿÿÿÿÿÿÿÿÿÿÿHÍ%
%ÿÿÿÿÿÿÿÿÿÿÿÿÿÿÿÿi5±ñ³f@%LçÔîFÀnqÝ|äÀ¼fÅ¨á?'³7Gtã?ßçËÿ¨â?%%
%ÿÿÿÿÿÿÿÿÎÿÿÿÿ<¥îÛ(+%
%ÿÿÿÿÿÿÿÿÿÿÿÿÿÿÿÿ0aÃ`¯Zg@j­y®EÀ pÌ¦q~À:)¸6W~È?qìþëÃ°Ò?éãuüí?%%%
%ÿÿÿÿÿÿÿÿÿÿÿÿ@¼¦îß%113852%%
%ÿÿÿÿÿÿÿÿÏÿÿÿÿB¥îÛI,
%ÐÿÿÿÿÿÿÿÿÿÿÿÿãÑ%
%ÿÿÿÿÿÿÿÿÿÿÿÿÿÿÿÿO#gîÒ7f@	u¢}ùGÀ®gXtÎT~ÀÊë§ðÈ¿¤\{AÑ¿ïF{P3î¿
%ÿÿÿÿÿÿÿÿÿÿÿÿÿÿÿÿYCÒÓZÿÿÿÿ
%ÿÿÿÿÿÿÿÿÿÿÿÿÿÿÿÿCXLÆZÿÿÿÿ
%ÔÿÿÿÿÿÿÿÿÿÿÿÿÿÿÿÿX^
O#gîÒ7f@<	u¢}ùGÀnqÝ|äÀ}ø¥byg@ä\Y³îEAÀ¤ìÂ}À%%
%ÿÿÿÿÿÿÿÿÕÿÿÿÿD¥îÛ[-%
%ÿÿÿÿÿÿÿÿÿÿÿÿÿÿÿÿO#gîÒ7f@	u¢}ùGÀ®gXtÎT~À~÷ðÃ?r\jãM¼?ß²Ê%mï¿%%
%ÿÿÿÿÿÿÿÿÖÿÿÿÿF¥îÛa
%×ÿÿÿÿÿÿÿÿÿÿÿÿØZÿÿÿÿÙ
O#gîÒ7f@<	u¢}ùGÀnqÝ|äÀ}ø¥byg@ä\Y³îEAÀ¤ìÂ}À%
%ÿÿÿÿÿÿÿÿÿÿÿÿÿÿÿÿT-½Úf@èR+yEÀâ]Ë'~ÀìJb"Èç¿±kÜYå?\oÛ]¨Í£¿G½d!½Òª¿gQ1Àôï?%%%
%ÿÿÿÿÿÿÿÿÿÿÿÿJÇ¦îß%1148854%%
%ÿÿÿÿÿÿÿÿÚÿÿÿÿK¥îÛC,%
%ÿÿÿÿÿÿÿÿÿÿÿÿÿÿÿÿO#gîÒ7f@	u¢}ùGÀ®gXtÎT~Àü2>Çnèã¿È*¡Vç¿õèû.;Ò¿%%%
%ÿÿÿÿÿÿÿÿÿÿÿÿQÏ¦îß%114008%%%
%ÿÿÿÿÿÿÿÿÿÿÿÿTÒ¦îß%1148851%%
%ÿÿÿÿÿÿÿÿÛÿÿÿÿU¥îÛ=,
%ÜÿÿÿÿÿÿÿÿÿÿÿÿUÝ%
%ÿÿÿÿÿÿÿÿÿÿÿÿÿÿÿÿßáÌ<êÎf@o(qB1òYÀö.¼zxq~ÀÔ£Íà¿j[eå?6Qªà¿
%ÿÿÿÿÿÿÿÿÿÿÿÿÿÿÿÿWcÞß
Ýÿÿÿÿ%%
%ÿÿÿÿÿÿÿÿàÿÿÿÿX¥îÛO,
%áÿÿÿÿÿÿÿÿÿÿÿÿZâ%
%ÿÿÿÿÿÿÿÿÿÿÿÿÿÿÿÿò·¯êòe@U¤=¼WÀëb}Þ~À{Á%öÎÐ¿÷¥SiÓ?Æ=ÃÃOí?
%ÿÿÿÿÿÿÿÿÿÿÿÿÿÿÿÿdYãämÿÿÿÿ%%
%ÿÿÿÿÿÿÿÿåÿÿÿÿZ¥îÛM,%
%ÿÿÿÿÿÿÿÿÿÿÿÿÿÿÿÿIAíhe@â ©gUÀjDb<}ÀèëP¼¿WOÑjnWÔ?ï¢ó§!î¿%%%
%ÿÿÿÿÿÿÿÿÿÿÿÿ^Ü¦îß%114154%%
%ÿÿÿÿÿÿÿÿæÿÿÿÿ_¥îÛ4
%çÿÿÿÿÿÿÿÿÿÿÿÿèéÿÿÿÿê
ür.RYøc@Q@o:YÀQÀÆÝC=yÀøQg®d@V~UÀkÊÐ¯vÀ
%ëÿÿÿÿÿÿÿÿÿÿÿÿÿÿÿÿì_
vÃð´Åc@f¼¸ÉXÀ{ÑÅxÀ;üo²>d@¢e(ÇûTÀzLôá|©vÀ%
%ÿÿÿÿÿÿÿÿÿÿÿÿÿÿÿÿ¿ÄÑ
Ld@Båo,YÀ\Ô{<úxÀ.n*Ý¤ï¿\Ñ]TÅÅ¿ÿS®¾¡¿Lº	®ÈÅ¿äva~ï?%%%
%ÿÿÿÿÿÿÿÿÿÿÿÿÿÿÿÿ`¦îß%11-1
%ÿÿÿÿÿÿÿÿÿÿÿÿÿÿÿÿÚîcv
`ÿÿÿÿ
%íÿÿÿÿÿÿÿÿÿÿÿÿÒîþ^2R7@cïunknown
¸¯êòe@jÝn©YÀÙb}Þ~À<¹Wf@õ¤=¼WÀT¹}À%%
%ÿÿÿÿÿÿÿÿðÿÿÿÿe¥îÛQ,
%ñÿÿÿÿÿÿÿÿÿÿÿÿäò%
%ÿÿÿÿÿÿÿÿÿÿÿÿÿÿÿÿ¹Jxdd@ÕÿURÀ³¶	4}À\ÑôHÕ±?qV£;È¿E0«ÂSï¿
%ÿÿÿÿÿÿÿÿÿÿÿÿÿÿÿÿ{fóô|ÿÿÿÿ
%ÿÿÿÿÿÿÿÿÿÿÿÿÿÿÿÿfzáò
|ÿÿÿÿ
%õÿÿÿÿÿÿÿÿÿÿÿÿÿÿÿÿz
¡Jxdd@6ÿURÀ~»uæA±~À÷Lø2¤d@/|åÒNÀôãÚà|À%%
%ÿÿÿÿÿÿÿÿöÿÿÿÿg¥îÛR,%
%ÿÿÿÿÿÿÿÿÿÿÿÿÿÿÿÿ»Jxdd@-ÿURÀº¶	4}ÀrVÈÝ²?ÊúkIîÖ?lJÉPÙí¿%%
%ÿÿÿÿÿÿÿÿ÷ÿÿÿÿi¥îÛ¦
%øÿÿÿÿÿÿÿÿÿÿÿÿù|ÿÿÿÿú
¡Jxdd@6ÿURÀ~»uæA±~À÷Lø2¤d@/|åÒNÀôãÚà|À%
%ÿÿÿÿÿÿÿÿÿÿÿÿÿÿÿÿª*,s¨d@jr>®ÎSÀN&|T"ÀÔ éï¿|\µâ?lþØ²¿ÞopÙ²¿ÿ}Ãéï?%%%
%ÿÿÿÿÿÿÿÿÿÿÿÿlæ¦îß%114012%%%
%ÿÿÿÿÿÿÿÿÿÿÿÿÿÿÿÿm¦îß%11-1
%ÿÿÿÿÿÿÿÿÿÿÿÿÿÿÿÿû¬p
üÿÿÿÿ
%ýÿÿÿÿÿÿÿÿÿÿÿÿXnQ0@pþunknown
ÓÙ:Dæi@#×ÃÎ;ÀX_*í~ÀvýáÞk@Q£õÜ9À;øq¹~À
%ÿÿÿÿÿÿÿÿÿÿÿÿÿÿÿÿq²½ÿ)ÿÿÿÿ%%
%ÿÿÿÿÿÿÿÿÿÿÿÿr¥îÛ+
%ÿÿÿÿÿÿÿÿÿÿÿÿÿ%
%ÿÿÿÿÿÿÿÿÿÿÿÿÿÿÿÿÙÙ:Dæi@i£õÜ9ÀW_*í~À|È¯ÄÇ?`¨|¾ö·¿ÅàÛÿñLï¿%%%
%ÿÿÿÿÿÿÿÿÿÿÿÿsî¦îß%1136943%%%
%ÿÿÿÿÿÿÿÿÿÿÿÿvð¦îß%1148707%%
%ÿÿÿÿÿÿÿÿÿÿÿÿw¥îÛû*%
%ÿÿÿÿÿÿÿÿÿÿÿÿÿÿÿÿ.ÚQMh@¤&#öÖ@ÀÌl[ÀÍ6§(ßhí?"µ[b×?ÈÕ&y§éÂ?%%%
%ÿÿÿÿÿÿÿÿÿÿÿÿyò¦îß%1136886%%%
%ÿÿÿÿÿÿÿÿÿÿÿÿ|÷¦îß%1136936%%%
%ÿÿÿÿÿÿÿÿÿÿÿÿù¦îß%1148700
%ÿÿÿÿÿÿÿÿÿÿÿÿÿÿÿÿ
ÿÿÿÿ
%ÿÿÿÿÿÿÿÿÿÿÿÿ?±xJ4<@unknown
©MÖ5Al@IÜXÀ
#UøÀk+0ñøm@dCÎ4ÕRÀlñf0À%%%
%ÿÿÿÿÿÿÿÿÿÿÿÿÿÿÿÿ¦îß%11-1%%%
%ÿÿÿÿÿÿÿÿÿÿÿÿ¦îß%1136888
%ÿÿÿÿÿÿÿÿÿÿÿÿÿÿÿÿ	

ÿÿÿÿ
%ÿÿÿÿÿÿÿÿÿÿÿÿÿÿÿÿ
.9(î)\j@0JhÛ [Àû²\*äiÀ©MÖ5Al@IÜXÀKe!1À%%
%ÿÿÿÿÿÿÿÿ
ÿÿÿÿ¥îÛ4,%
%ÿÿÿÿÿÿÿÿÿÿÿÿÿÿÿÿüo_Qnj@JhÛ [Àû²\*äiÀEÉ«0Yïã?Û6à?7¿â?%%
%ÿÿÿÿÿÿÿÿÿÿÿÿ¥îÛ
%ÿÿÿÿÿÿÿÿÿÿÿÿ×ÿÿÿÿ
`È$°jh@iKp[Àww1À.9(î)\j@º=ýJ[ÀW?äÄ}À%
%ÿÿÿÿÿÿÿÿÿÿÿÿÿÿÿÿ¼ÈÏq¦l@M«ÁaXÀÐtí~!À}IïðÒã?T=J>é¿æR¾,¹ÿ¡?¼otõ»í¦¿~
È÷ï¿%%%
%ÿÿÿÿÿÿÿÿÿÿÿÿ¦îß%1148701%%
%ÿÿÿÿÿÿÿÿÿÿÿÿ¥îÛ5,
%ÿÿÿÿÿÿÿÿÿÿÿÿ
%
%ÿÿÿÿÿÿÿÿÿÿÿÿÿÿÿÿ39(î)\j@ªuÁV[ÀKe!1ÀÑõÍÐ	-?aÜC>¡¦¿þÏhöï¿%%
%ÿÿÿÿÿÿÿÿÿÿÿÿ¥îÛ7,%
%ÿÿÿÿÿÿÿÿÿÿÿÿÿÿÿÿ`È$°jh@iKp[Àww1ÀÊçvHíï?_O&¦&/±?¿{4^?%%
%ÿÿÿÿÿÿÿÿÿÿÿÿ¥îÛ%
%ÿÿÿÿÿÿÿÿÿÿÿÿÿÿÿÿ÷UUM÷¡j@SÓÖ°¡[ÀðWI»Ü~ÀÏ@%±?çõÚQåï¿|Ún¦PS§?º[`À`§¿d<x¿t÷ï¿%%%
%ÿÿÿÿÿÿÿÿÿÿÿÿ¦îß%114002%%%
%ÿÿÿÿÿÿÿÿÿÿÿÿ¦îß%113857%%
%ÿÿÿÿÿÿÿÿÿÿÿÿ¥îÛ
%ÿÿÿÿÿÿÿÿÿÿÿÿÍÿÿÿÿ
§®»^@öGÑQÀ[~pç}ÀDk~-u`@@ªÍç®JÀ#ð|À
%ÿÿÿÿÿÿÿÿÿÿÿÿÿÿÿÿ
Ò©eø.`@º%h{åOÀ[~pç}ÀÍ=ú`@ÜÚÙHÀöñ %y|À%
%ÿÿÿÿÿÿÿÿÿÿÿÿÿÿÿÿ^ÐªÀ`@ÑaEPÀÛ_ÕD|ÀÇí1#î?T\lÐ¿F#sEÌ¿U6yìßä?AÎd	ù@è¿%%%
%ÿÿÿÿÿÿÿÿÿÿÿÿÿÿÿÿ¦îß%11-1
%ÿÿÿÿÿÿÿÿÿÿÿÿÿÿÿÿý¿ÿÿÿÿ
%ÿÿÿÿÿÿÿÿÿÿÿÿÿÿÿÿû¢­
üÿÿÿÿ
%ÿÿÿÿÿÿÿÿÿÿÿÿðià=±¡Ià8@¢ unknown
gÕ!ÄFk@;×ÃÎ;À;øq¹~ÀvýáÞk@ì{Å:Àü¢Tª§:}À
%ÿÿÿÿÿÿÿÿÿÿÿÿÿÿÿÿ!"£¯
#ÿÿÿÿ
%$ÿÿÿÿÿÿÿÿÿÿÿÿ¦3ðº0+@£%unknown
gÕ!ÄFk@ôÔ¹³Ïí@Àª.0ho}ÀYn£?ll@ì{Å:Àþ¢Tª§:}À%%%
%ÿÿÿÿÿÿÿÿÿÿÿÿÿÿÿÿ¤¦îß%11-1
%&ÿÿÿÿÿÿÿÿÿÿÿÿ'¤ÿÿÿÿ(
gÕ!ÄFk@ôÔ¹³Ïí@À;øq¹~ÀZn£?ll@ì{Å:Àü¢Tª§:}À%%%
%ÿÿÿÿÿÿÿÿÿÿÿÿ¥!¦îß%1137487%%
%ÿÿÿÿÿÿÿÿ)ÿÿÿÿ¦¥îÛy;
%ÿÿÿÿÿÿÿÿÿÿÿÿÿÿÿÿYn£?ll@ôÔ¹³Ïí@Àª.0ho}À%%%
%ÿÿÿÿÿÿÿÿÿÿÿÿ¨"¦îß%1137489%%%
%ÿÿÿÿÿÿÿÿÿÿÿÿª$¦îß%114183%%
%ÿÿÿÿÿÿÿÿ*ÿÿÿÿ«¥îÛQ
%+ÿÿÿÿÿÿÿÿÿÿÿÿ,#ÿÿÿÿ-
WÕ!ÄFk@ôÔ¹³Ïí@À±.0ho}ÀYn£?ll@^{Å:ÀÖö^_{À
%.ÿÿÿÿÿÿÿÿÿÿÿÿÿÿÿÿ/«
GÏfbk/k@2?XmFÀ³.0ho}Àpa¢ò§l@ÿêuû¼@ÀÔIr{À%
%ÿÿÿÿÿÿÿÿÿÿÿÿÿÿÿÿcöc¦im@4ßþnIÀpj·OºV{ÀÇ²Ó^å?S>åØëÞæ?q,¸\\Ê?ïùCóÓ?TÌý&öî¿%%%
%ÿÿÿÿÿÿÿÿÿÿÿÿ®(¦îß%113819%%%
%ÿÿÿÿÿÿÿÿÿÿÿÿÿÿÿÿ¯¦îß%11-1
%ÿÿÿÿÿÿÿÿÿÿÿÿÿÿÿÿGÃÿ
¯ÿÿÿÿ
%ÿÿÿÿÿÿÿÿÿÿÿÿÿÿÿÿ/0³¿¹ÿÿÿÿ
%1ÿÿÿÿÿÿÿÿÿÿÿÿ2ì7ñâ<¦$EÎêÛ@@¾3unknown
Yn£?ll@2?XmFÀ³.0ho}Àpa¢ò§l@ôÔ¹³Ïí@ÀÔIr{À
%ÿÿÿÿÿÿÿÿÿÿÿÿÿÿÿÿ4É´Á5ÿÿÿÿ
%6ÿÿÿÿÿÿÿÿÿÿÿÿ?ÀlÍ=2»
ÛbI9@À7unknown
a¢ò§l@v&QPrHÀI]ØAü|ÀÒ\$+m@.?XmFÀÔIr{À%%%
%ÿÿÿÿÿÿÿÿÿÿÿÿÿÿÿÿµ¦îß%11-1
%8ÿÿÿÿÿÿÿÿÿÿÿÿ9µÿÿÿÿ:
Yn£?ll@v&QPrHÀ³.0ho}ÀÒ\$+m@ôÔ¹³Ïí@ÀÔIr{À%%%
%ÿÿÿÿÿÿÿÿÿÿÿÿ¶,¦îß%1137490%%%
%ÿÿÿÿÿÿÿÿÿÿÿÿ¸.¦îß%114182%%%
%ÿÿÿÿÿÿÿÿÿÿÿÿ»1¦îß%1137433%%
%ÿÿÿÿÿÿÿÿ;ÿÿÿÿ¼¥îÛ$;
%ÿÿÿÿÿÿÿÿÿÿÿÿÿÿÿÿ§uÌ>m@ðvvQÀÃ*ßS}À
%ÿÿÿÿÿÿÿÿÿÿÿÿÿÿÿÿÀ4¾Ê
5ÿÿÿÿ
%<ÿÿÿÿÿÿÿÿÿÿÿÿèç¡½=÷à-Q9@¾>unknown
Ò\$+m@ÜócÝjNÀK]ØAü|Àê©eø>m@v&QPrHÀ½0{À
%ÿÿÿÿÿÿÿÿÿÿÿÿÿÿÿÿ?@¿ÌAÿÿÿÿ
%Bÿÿÿÿÿÿÿÿÿÿÿÿ¼`VDz½=`Ì`=@ËCunknown
Ò©eø>m@TwvQÀÃ*ßS}À)§uÌ>m@iòcÝjNÀy½0{À%%%
%ÿÿÿÿÿÿÿÿÿÿÿÿÿÿÿÿÀ¦îß%11-1
%DÿÿÿÿÿÿÿÿÿÿÿÿEÀÿÿÿÿF
Ò\$+m@TwvQÀÖ*ßS}À)§uÌ>m@F&QPrHÀy½0{À%%%
%ÿÿÿÿÿÿÿÿÿÿÿÿÁ5¦îß%1137205%%%
%ÿÿÿÿÿÿÿÿÿÿÿÿÄ:¦îß%114220%%
%ÿÿÿÿÿÿÿÿGÿÿÿÿÅ¥îÛv
%HÿÿÿÿÿÿÿÿÿÿÿÿIJÿÿÿÿK
lwÈÖAi@Â^ãUOÞ;À$0&å;}ÀÕ!ÄFk@©©XW~k9ÀUó3Ýk{À
%LÿÿÿÿÿÿÿÿÿÿÿÿÿÿÿÿMÅ
¸5ê®_g@¦Hx@À$0&å;}Àq8¯qi@b©XW~k9ÀXó3Ýk{À%
%ÿÿÿÿÿÿÿÿÿÿÿÿÿÿÿÿÈõo0kÅi@Ñ|ºæ7;À:fY\2{À	¾8×¿ðV6¨í?.ÂlJÛØ¸?c^Ë`ØÐ?\oIÁéî?%%%
%ÿÿÿÿÿÿÿÿÿÿÿÿÿÿÿÿÆ¦îß%11-1
%ÿÿÿÿÿÿÿÿÿÿÿÿÿÿÿÿNOPQÆÿÿÿÿ
%ÿÿÿÿÿÿÿÿÿÿÿÿÿÿÿÿØÈRSÙÿÿÿÿ
%ÿÿÿÿÿÿÿÿÿÿÿÿÿÿÿÿÈ×TÙÿÿÿÿ
%Uÿÿÿÿÿÿÿÿÿÿÿÿÿÿÿÿ×Ý
KY¼
l@ÿÛ[¶æfXÀlñf0Àk+0ñøm@ðvvQÀ¼*ßS}À%%
%ÿÿÿÿÿÿÿÿVÿÿÿÿÉ¥îÛ),%
%ÿÿÿÿÿÿÿÿÿÿÿÿÿÿÿÿ§uÌ>m@wvQÀÁ*ßS}ÀýE@Íç´?J§Ír
Å¿yêÒtï¿%%
%ÿÿÿÿÿÿÿÿWÿÿÿÿË¥îÛ
%XÿÿÿÿÿÿÿÿÿÿÿÿYÙÿÿÿÿZ
KY¼
l@ÿÛ[¶æfXÀlñf0Àk+0ñøm@ðvvQÀ¼*ßS}À%
%ÿÿÿÿÿÿÿÿÿÿÿÿÿÿÿÿKEsµm@CÐÙ¡PSÀóUvn%}À¸K³ï?¦çÏî½¿d·ðÝÚº?ºoþä¿ùÇÝ&è¿%%%
%ÿÿÿÿÿÿÿÿÿÿÿÿÍ?¦îß%1148702%%
%ÿÿÿÿÿÿÿÿ[ÿÿÿÿÎ¥îÛî*%
%ÿÿÿÿÿÿÿÿÿÿÿÿÿÿÿÿÇ³°4¡¸m@oºP	sSÀD3÷ºÀ}ãñj¦¿.Ü%qv¼´?¦§3Ýï?%%%
%ÿÿÿÿÿÿÿÿÿÿÿÿÓJ¦îß%1148847
%ÿÿÿÿÿÿÿÿÿÿÿÿÿÿÿÿ\]Õä
^ÿÿÿÿ
%_ÿÿÿÿÿÿÿÿÿÿÿÿYxXnUØ½Jû»)Fò6@Õ`unknown
ïIï¨bj@ªuÁV[ÀKe!1À.9(î)\j@º=ýJ[ÀW?äÄ}À
%ÿÿÿÿÿÿÿÿÿÿÿÿÿÿÿÿæÖabçÿÿÿÿ
%ÿÿÿÿÿÿÿÿÿÿÿÿÿÿÿÿÖåcdçÿÿÿÿ
%eÿÿÿÿÿÿÿÿÿÿÿÿÿÿÿÿå
Fph@Kp[Àww1ÀJï¨bj@º=ýJ[ÀW?äÄ}À%%%
%ÿÿÿÿÿÿÿÿÿÿÿÿÿÿÿÿ×¦îß%11-1
%ÿÿÿÿÿÿÿÿÿÿÿÿÿÿÿÿêØfgëÿÿÿÿ
%ÿÿÿÿÿÿÿÿÿÿÿÿÿÿÿÿØéîhëÿÿÿÿ
%iÿÿÿÿÿÿÿÿÿÿÿÿÿÿÿÿéj
<¹Wf@nKp[Àww1À`È$°jh@jÝn©YÀT¹}À%%
%ÿÿÿÿÿÿÿÿkÿÿÿÿÙ¥îÛ?,%
%ÿÿÿÿÿÿÿÿÿÿÿÿÿÿÿÿ[È$°jh@nKp[Àww1ÀwÙ!¥æ¿Ûþª?¯Õ?¹o
.×ã?
%ÿÿÿÿÿÿÿÿÿÿÿÿÿÿÿÿuÚêh
`ÿÿÿÿ
%ÿÿÿÿÿÿÿÿÿÿÿÿÿÿÿÿâàlmVÿÿÿÿ
%ÿÿÿÿÿÿÿÿÿÿÿÿÿÿÿÿnoàñ
pÿÿÿÿ
%qÿÿÿÿÿÿÿÿÿÿÿÿôãàuÿ¼rY 5Ý^Ò(@àsunknown
ÉWßd@<}åÒNÀôãÚà|ÀMóÈ¬Ke@B4üùHÀr*|À
%tÿÿÿÿÿÿÿÿÿÿÿÿÇ³S^=ôj÷)=@áuunknown
ÑWßd@Lòòé^OÀ~»uæA±~À÷Lø2¤d@/|åÒNÀôãÚà|À%%
%ÿÿÿÿÿÿÿÿvÿÿÿÿã¥îÛB,
%wÿÿÿÿÿÿÿÿÿÿÿÿãx%
%ÿÿÿÿÿÿÿÿÿÿÿÿÿÿÿÿWßd@|{åÒNÀÌãÚà|À×9«°Ü?v¸Î\ÛÚ?$yU]é¿%%%
%ÿÿÿÿÿÿÿÿÿÿÿÿå\¦îß%1155%%
%ÿÿÿÿÿÿÿÿyÿÿÿÿæ¥îÛ1
%zÿÿÿÿÿÿÿÿÿÿÿÿ{|ÿÿÿÿ}
Ýê­´â]@'ýÐñáQÀlv¤fÀ1¡g@n$a@x±Xë*CÀzGrÀ
%~ÿÿÿÿÿÿÿÿÿÿÿÿÿÿÿÿæ
¦F×´¨]@ýÐñáQÀ
lv¤fÀ§1+`@´ç<þË?KÀzGrÀ%
%ÿÿÿÿÿÿÿÿÿÿÿÿÿÿÿÿà@G`@ÚAYLpIÀÝÌ±4<kÀ|*ÊØê?\¯ï3óà¿+Ô¥}.À¿úz¥ñqfÍ?ðï>Äú$ï¿%%%
%ÿÿÿÿÿÿÿÿÿÿÿÿÿÿÿÿç¦îß%11-1
%ÿÿÿÿÿÿÿÿÿÿÿÿÿÿÿÿçÿÿÿÿ
%ÿÿÿÿÿÿÿÿÿÿÿÿÿÿÿÿê]ÿÿÿÿ
%ÿÿÿÿÿÿÿÿÿÿÿÿÿÿÿÿêë
]ÿÿÿÿ
%ÿÿÿÿÿÿÿÿÿÿÿÿÿÿÿÿíê
ÿÿÿÿ
%ÿÿÿÿÿÿÿÿÿÿÿÿ èR0â¼;º§KìÐ)@ÿunknown
@cÐoJU@lkÑ9a©UÀ
lv¤fÀIz X@òà¼TÀ
lv¤fÀ
%ÿÿÿÿÿÿÿÿÿÿÿÿÿÿÿÿìëDÿÿÿÿ
%ÿÿÿÿÿÿÿÿÿÿÿÿz&=Ûüà§ì*@ëunknown
@cÐoJU@,÷;VÀlv¤fÀ*ª,V@[kÑ9a©UÀ·~¢¦kÿÀ%%
%ÿÿÿÿÿÿÿÿÿÿÿÿî¥îÛ6
%ÿÿÿÿÿÿÿÿÿÿÿÿ%
%ÿÿÿÿÿÿÿÿÿÿÿÿÿÿÿÿ¹kÜh¸lS@Yú²àCòUÀ
lv¤fÀ±[_ÚX¢ï?ÂSHn«LÃ?%%
%ÿÿÿÿÿÿÿÿÿÿÿÿï¥îÛÑ%
%ÿÿÿÿÿÿÿÿÿÿÿÿÿÿÿÿºkÜh¸lS@]ú²àCòUÀ
lv¤fÀ
æ¿ö¡¦6çÏ¿B±H¼8å?%%%
%ÿÿÿÿÿÿÿÿÿÿÿÿðd¦îß%1131075%%
%ÿÿÿÿÿÿÿÿÿÿÿÿñ¥îÛ²2
%ÿÿÿÿÿÿÿÿÿÿÿÿÿÿÿÿºkÜh¸lS@]ú²àCòUÀ
lv¤fÀ
%ÿÿÿÿÿÿÿÿÿÿÿÿÿÿÿÿýóÿÿÿÿ%%
%ÿÿÿÿÿÿÿÿÿÿÿÿô¥îÛÐ%
%ÿÿÿÿÿÿÿÿÿÿÿÿÿÿÿÿÙM@¤ÙNñ­WÀ¨HféÓÀÚ²êî¿TÞ¥½5H¿Ò.F©Ò¿%%%
%ÿÿÿÿÿÿÿÿÿÿÿÿõf¦îß%1131226%%
%ÿÿÿÿÿÿÿÿÿÿÿÿö¥îÛ(3
%ÿÿÿÿÿÿÿÿÿÿÿÿÿÿÿÿÙM@ªÙNñ­WÀ¦HféÓÀ%%%
%ÿÿÿÿÿÿÿÿÿÿÿÿùh¦îß%1146682%%
%ÿÿÿÿÿÿÿÿÿÿÿÿþ¥îÛ¯1
%ÿÿÿÿÿÿÿÿÿÿÿÿ%
%ÿÿÿÿÿÿÿÿÿÿÿÿÿÿÿÿr»±óÈB@O3ÉØ	XÀ½ÿ7êöfÀ\ñüÃÜ¿÷= ÿ¼«?æaªdJì¿
%ÿÿÿÿÿÿÿÿÿÿÿÿÿÿÿÿÿÿÿÿÿ
%ÿÿÿÿÿÿÿÿÿÿÿÿÿÿÿÿÿÿÿÿÿ
%ÿÿÿÿÿÿÿÿÿÿÿÿÿÿÿÿÿ
«pÔáD$@O3ÉØ	XÀËå¹¯Àr»±óÈB@Uí¬EQWÀØlDSuÀ%%
%ÿÿÿÿÿÿÿÿÿÿÿÿ¥îÛ°1%
%ÿÿÿÿÿÿÿÿÿÿÿÿÿÿÿÿ«pÔáD$@Uí¬EQWÀËå¹¯ÀGII1m9î?[Ýüãj¹¿Ç[[E
Ô?%%
%ÿÿÿÿÿÿÿÿÿÿÿÿ¥îÛf
% ÿÿÿÿÿÿÿÿÿÿÿÿ¡´ÿÿÿÿ¢
ávk³AQ@ÍÑ.Ëg®WÀ¸y{BÀçÁïmW@]r'ýMVÀ#}ªòàvÀ%
%ÿÿÿÿÿÿÿÿÿÿÿÿÿÿÿÿ×Ó@Ål+D@Û¥ÅXÀ$1Áß3À9ùNðô¹¿³ JgÕï¿±6¼2¥¿©ÿÇÕï¿ÖÚ>õ¹?
%ÿÿÿÿÿÿÿÿÿÿÿÿÿÿÿÿ
ÿÿÿÿ
%ÿÿÿÿÿÿÿÿÿÿÿÿÿÿÿÿ£¤
ÿÿÿÿ
%¥ÿÿÿÿÿÿÿÿÿÿÿÿÿÿÿÿ)
f«pÔáD$@zd»ÉWÀËå¹¯Àüi7@Uí¬EQWÀ¦Z[`²}À%%
%ÿÿÿÿÿÿÿÿ¦ÿÿÿÿ¥îÛ¾1
%§ÿÿÿÿÿÿÿÿÿÿÿÿ¨%
%ÿÿÿÿÿÿÿÿÿÿÿÿÿÿÿÿf«pÔáD$@]í¬EQWÀËå¹¯À`Z£þ$ª?¨/U\¿®¿Áâ~ùôï?
%ÿÿÿÿÿÿÿÿÿÿÿÿÿÿÿÿ$©ª%ÿÿÿÿ
%ÿÿÿÿÿÿÿÿÿÿÿÿÿÿÿÿ#«¬%ÿÿÿÿ
%­ÿÿÿÿÿÿÿÿÿÿÿÿÿÿÿÿ$®
H¿`_ÀK`$Ä/YÀG7fÐÀ(B¬h*@+Í}¹UÀéh¥ø{À%%
%ÿÿÿÿÿÿÿÿ¯ÿÿÿÿ¥îÛ.%
%ÿÿÿÿÿÿÿÿÿÿÿÿÿÿÿÿ½`_À-Í}¹UÀG7fÐÀ²î©¶¾-Ü?©2äË?Æ¿ÐXü0ì?%%
%ÿÿÿÿÿÿÿÿ°ÿÿÿÿ
¥îÛr
%±ÿÿÿÿÿÿÿÿÿÿÿÿ²ÿÿÿÿ³
f«pÔáD$@zd»ÉWÀËå¹¯Àüi7@Uí¬EQWÀ¦Z[`²}À%
%ÿÿÿÿÿÿÿÿÿÿÿÿÿÿÿÿ^ùû¸ð-@´)w[Ê×WÀÍ<»å­ßÀê¨qÀØ¿ÏKxúí¿c[Ôl3>?¢wí¿Q½
#ÚÀØ?%%%
%ÿÿÿÿÿÿÿÿÿÿÿÿ
¦îß%114971%%
%ÿÿÿÿÿÿÿÿ´ÿÿÿÿ¥îÛe%
%ÿÿÿÿÿÿÿÿÿÿÿÿÿÿÿÿ#/]V+D@¯îè3ðXÀ¼ÈÀ0éWä¹¿Vo±çÖï¿kO¥´¿u2á'wØï¿Í¿kþÇ¹?%%%
%ÿÿÿÿÿÿÿÿÿÿÿÿÿÿÿÿ¦îß%11-1%%%
%ÿÿÿÿÿÿÿÿÿÿÿÿ¦îß%1147755%%
%ÿÿÿÿÿÿÿÿµÿÿÿÿ¥îÛ.
%¶ÿÿÿÿÿÿÿÿÿÿÿÿ·%
%ÿÿÿÿÿÿÿÿÿÿÿÿÿÿÿÿ<½Æ1À.`$Ä/YÀéh¥ø{Àÿ2ÊF­Â¿ºr«yÊ?ÔOMøîöî¿
%ÿÿÿÿÿÿÿÿÿÿÿÿÿÿÿÿ4¸¹5ÿÿÿÿ
%ÿÿÿÿÿÿÿÿÿÿÿÿÿÿÿÿ3º»5ÿÿÿÿ
%¼ÿÿÿÿÿÿÿÿÿÿÿÿÿÿÿÿ<
<½Æ1ÀI`$Ä/YÀF7fÐÀ[½`_À(Í}¹UÀéh¥ø{À%%
%ÿÿÿÿÿÿÿÿ½ÿÿÿÿ¥îÛ0%
%ÿÿÿÿÿÿÿÿÿÿÿÿÿÿÿÿV½`_À(Í}¹UÀF7fÐÀ5§Û4Ç¿,%%÷MÉ¿K,ÈÓî?
%ÿÿÿÿÿÿÿÿÿÿÿÿÿÿÿÿ9¾¿:ÿÿÿÿ
%ÿÿÿÿÿÿÿÿÿÿÿÿÿÿÿÿ8ÀÁ:ÿÿÿÿ
%ÂÿÿÿÿÿÿÿÿÿÿÿÿÿÿÿÿÃ
t	´Ó®=ÀèêQYZÀ¨Z[`²}À<½Æ1ÀÐ_tWÀÜ÷ølÀzÀ%%
%ÿÿÿÿÿÿÿÿÄÿÿÿÿ¥îÛÙ
%ÅÿÿÿÿÿÿÿÿÿÿÿÿÆ5ÿÿÿÿÇ
<½Æ1ÀI`$Ä/YÀF7fÐÀ[½`_À(Í}¹UÀéh¥ø{À%
%ÿÿÿÿÿÿÿÿÿÿÿÿÿÿÿÿt=9}À¬èZ@µaUÀº:E@Àåß¢Ö¾V¿ë. ¸Nï¿ýÇyKÊ¿ÚêMÊ?>~¹,Qï¿
%ÿÿÿÿÿÿÿÿÿÿÿÿÿÿÿÿ?ÈÉ@ÿÿÿÿ
%ÿÿÿÿÿÿÿÿÿÿÿÿÿÿÿÿ>ÊË
@ÿÿÿÿ
%Ìÿÿÿÿÿÿÿÿÿÿÿÿÿÿÿÿ?Í
ðÞiþÔBÀõ'Y&YÀØlDSuÀÚAä5ÀÐ_tWÀu³ý­{À%%
%ÿÿÿÿÿÿÿÿÎÿÿÿÿ¥îÛ;%
%ÿÿÿÿÿÿÿÿÿÿÿÿÿÿÿÿöù<Í?Àúyd»ÉWÀØlDSuÀÿÿppjÔ?2RüÀØú¥?èÌLî?%%%
%ÿÿÿÿÿÿÿÿÿÿÿÿ¦îß%112442%%
%ÿÿÿÿÿÿÿÿÏÿÿÿÿ ¥îÛ	
%ÐÿÿÿÿÿÿÿÿÿÿÿÿÑÒÿÿÿÿÓ
XQibÕ_À¶É÷EE@¾«ÁiÌÀ2ï¿x\ÀAÄÆ«SM@|x>÷sÀ
%ÔÿÿÿÿÿÿÿÿÿÿÿÿÿÿÿÿÕ 
dXQibÕ_Àâ|Å	óÁH@{ÁOäÀ}2Ùß[Àu)¹Ø P@ò¯lüÀ%
%ÿÿÿÿÿÿÿÿÿÿÿÿÿÿÿÿ÷ýÃ[ÀÝÛËèO@÷¿PØÜÀd<7Bå¿üåëiç?Qêuº·?j%(UàõÀ?|OKmÄ·ï?%%%
%ÿÿÿÿÿÿÿÿÿÿÿÿ#¦îß%112426%%%
%ÿÿÿÿÿÿÿÿÿÿÿÿ%¦îß%1134855%%
%ÿÿÿÿÿÿÿÿÖÿÿÿÿ&¥îÛí6
%×ÿÿÿÿÿÿÿÿÿÿÿÿØò·aB½&=Hð|ì!@@ÙÚunknown
¿åäÍFÀþyd»ÉWÀØlDSuÀÇù<Í?À¸gñWÀâÊ)éÄ¤}À
%ÿÿÿÿÿÿÿÿÿÿÿÿÿÿÿÿèù<Í?Àõyd»ÉWÀØlDSuÀ
%ÿÿÿÿÿÿÿÿÿÿÿÿÿÿÿÿÛÜ(N
Ýÿÿÿÿ
%Þÿÿÿÿÿÿÿÿÿÿÿÿ&ßß
¡ÓK<@(àunknown
¶[Å®)NÀõyd»ÉWÀØlDSuÀèù<Í?Àe%1-zÉWÀFpÀ
%ÿÿÿÿÿÿÿÿÿÿÿÿÿÿÿÿáT)P8ÿÿÿÿ
%âÿÿÿÿÿÿÿÿÿÿÿÿußõ#ì¹®Þ9@Oãunknown
¶[Å®)NÀ
O3ÉØ	XÀ½ÿ7êöfÀÔrÑË GÀe%1-zÉWÀFpÀ%%%
%ÿÿÿÿÿÿÿÿÿÿÿÿÿÿÿÿ*¦îß%11-1
%äÿÿÿÿÿÿÿÿÿÿÿÿå*ÿÿÿÿæ
¶[Å®)NÀ
O3ÉØ	XÀ½ÿ7êöfÀèù<Í?Àe%1-zÉWÀFpÀ%%%
%ÿÿÿÿÿÿÿÿÿÿÿÿ+¦îß%1134856
%ÿÿÿÿÿÿÿÿÿÿÿÿÿÿÿÿOá.U8ÿÿÿÿ
%çÿÿÿÿÿÿÿÿÿÿÿÿèu.»Øu@@Téunknown
ÒiÃÿlSÀ
O3ÉØ	XÀ½ÿ7êöfÀÔrÑË GÀÍÑ.Ëg®WÀ,ïq6À
%ÿÿÿÿÿÿÿÿÿÿÿÿÿÿÿÿaê/W
ëÿÿÿÿ
%ìÿÿÿÿÿÿÿÿÿÿÿÿè¶íqo6@/íunknown
ÒiÃÿlSÀÍÑ.Ëg®WÀ¦HféÓÀõâÁü3°PÀ©ÙNñ­WÀ,ïq6À%%%
%ÿÿÿÿÿÿÿÿÿÿÿÿÿÿÿÿ0¦îß%11-1%%%
%ÿÿÿÿÿÿÿÿÿÿÿÿ1¦îß%1134854%%%
%ÿÿÿÿÿÿÿÿÿÿÿÿ3¦îß%1134851%%%
%ÿÿÿÿÿÿÿÿÿÿÿÿ6£¦îß%112429%%
%ÿÿÿÿÿÿÿÿîÿÿÿÿ7¥îÛw	%
%ÿÿÿÿÿÿÿÿÿÿÿÿÿÿÿÿV0ôyEÀ U÷WÀÊ½ÄãÀá?Æª¿¼HÒôõñï¿¿ÄF¶¯¿ýæB]õï¿ÚQÙÛª?%%%
%ÿÿÿÿÿÿÿÿÿÿÿÿÿÿÿÿ8¦îß%11-1
%ÿÿÿÿÿÿÿÿÿÿÿÿÿÿÿÿ`;ïð¤ÿÿÿÿ
%ÿÿÿÿÿÿÿÿÿÿÿÿÿÿÿÿ;_ñò
¤ÿÿÿÿ
%ÿÿÿÿÿÿÿÿÿÿÿÿÿÿÿÿêV;b
ëÿÿÿÿ
%óÿÿÿÿÿÿÿÿÿÿÿÿôèÆAY19@;õunknown
ÙBÑÛYÀÍÑ.Ëg®WÀ¸y{BÀÒiÃÿlSÀ]r'ýMVÀ,ïq6À
%ÿÿÿÿÿÿÿÿÿÿÿÿÿÿÿÿö<÷ø
ÿÿÿÿ
%ÿÿÿÿÿÿÿÿÿÿÿÿÿÿÿÿùú<eûÿÿÿÿ
%üÿÿÿÿÿÿÿÿÿÿÿÿýnF¢=j÷ Ð¥²1@<þunknown
20£!aÀÓ¼ÈXQÀ
lv¤fÀp¢Õ Ô_Àç<þË?KÀ
lv¤fÀ
%ÿÿÿÿÿÿÿÿÿÿÿÿÿÿÿÿg=@m
hÿÿÿÿ
%ÿÿÿÿÿÿÿÿÿÿÿÿÿÿÿÿ=fùÿ
hÿÿÿÿ
% ÿÿÿÿÿÿÿÿÿÿÿÿÿÿÿÿ= 
d#ÖUP`Àá¼TÀ
lv¤fÀþÕ¤EZÀÓ¼ÈXQÀwGrÀ%%
%ÿÿÿÿÿÿÿÿ ÿÿÿÿ>¥îÛE
% ÿÿÿÿÿÿÿÿÿÿÿÿ> %
%ÿÿÿÿÿÿÿÿÿÿÿÿÿÿÿÿ¢Õ Ô_ÀÓ¼ÈXQÀ
lv¤fÀ	fñ¥½ì?nj5$Ü¿
%ÿÿÿÿÿÿÿÿÿÿÿÿÿÿÿÿ@?  
Aÿÿÿÿ
% ÿÿÿÿÿÿÿÿÿÿÿÿ  xëÐ½C^$AîD;@@	 unknown
d#ÖUP`Àá¼TÀ
lv¤fÀþÕ¤EZÀýÐñáQÀwGrÀ%%%
%ÿÿÿÿÿÿÿÿÿÿÿÿÿÿÿÿA¦îß%11-1
%
 ÿÿÿÿÿÿÿÿÿÿÿÿ Aÿÿÿÿ 
d#ÖUP`À,÷;VÀ
lv¤fÀø¾ÎvWÀüüÐñáQÀ·~¢¦kÿÀ%%%
%ÿÿÿÿÿÿÿÿÿÿÿÿB¨¦îß%1131088%%
%ÿÿÿÿÿÿÿÿ ÿÿÿÿC¥îÛÀ2
%ÿÿÿÿÿÿÿÿÿÿÿÿÿÿÿÿ
Ö¤EZÀòà¼TÀ
lv¤fÀ
%ÿÿÿÿÿÿÿÿÿÿÿÿÿÿÿÿ
  Et
 ÿÿÿÿ
% ÿÿÿÿÿÿÿÿÿÿÿÿ¶¦Úçg]ö<v!üH;?@E unknown
4¨¨<XÀªÙNñ­WÀ·~¢¦kÿÀõâÁü3°PÀ,÷;VÀ¤HféÓÀ%%
%ÿÿÿÿÿÿÿÿ ÿÿÿÿF¥îÛñ"
% ÿÿÿÿÿÿÿÿÿÿÿÿ  %
%ÿÿÿÿÿÿÿÿÿÿÿÿÿÿÿÿ¿ÎvWÀ_kÑ9a©UÀ
lv¤fÀïòdZÍ¿,d¸Å¿É@gG«î?%%
%ÿÿÿÿÿÿÿÿ ÿÿÿÿH¥îÛy	
% ÿÿÿÿÿÿÿÿÿÿÿÿ ëÿÿÿÿ 
ÛBÑÛYÀÍÑ.Ëg®WÀ¨HféÓÀõâÁü3°PÀTr'ýMVÀ,ïq6À%
%ÿÿÿÿÿÿÿÿÿÿÿÿÿÿÿÿÅÕ¾~OÀ×ãØ5k®VÀª#q¾}ÀÆ$âÂ¿4ãâä»óî¿|"®|ÜoÊ¿NÊÈ»ºÊ?î=«¾dKï¿%%%
%ÿÿÿÿÿÿÿÿÿÿÿÿJ­¦îß%1146694%%%
%ÿÿÿÿÿÿÿÿÿÿÿÿL¯¦îß%1134864%%%
%ÿÿÿÿÿÿÿÿÿÿÿÿN±¦îß%112431%%%
%ÿÿÿÿÿÿÿÿÿÿÿÿR¶¦îß%1148049
%ÿÿÿÿÿÿÿÿÿÿÿÿÿÿÿÿVW 
¼ÿÿÿÿ
%ÿÿÿÿÿÿÿÿÿÿÿÿÿÿÿÿV  
¼ÿÿÿÿ
%ÿÿÿÿÿÿÿÿÿÿÿÿÿÿÿÿ  V ÿÿÿÿ
%  ÿÿÿÿÿÿÿÿÿÿÿÿ! ²îÏã5@" unknown
¼a^À±­V¶ðUÀÜ`=Q~À£HSÛZÀiì	Ï#TÀ\´Pz}À
%ÿÿÿÿÿÿÿÿÿÿÿÿÿÿÿÿ# W$ % 
ÿÿÿÿ
%ÿÿÿÿÿÿÿÿÿÿÿÿÿÿÿÿ& ' W( ÿÿÿÿ
%) ÿÿÿÿÿÿÿÿÿÿÿÿ* Êû¼ãûÁ?3@W+ unknown
"xhQ+a@Aßöêè@
lv¤fÀSý*,\a@v*£7@
lv¤fÀ
%ÿÿÿÿÿÿÿÿÿÿÿÿÿÿÿÿ, X[ÿÿÿÿ
%ÿÿÿÿÿÿÿÿÿÿÿÿÿÿÿÿX, & - 
ÿÿÿÿ
%. ÿÿÿÿÿÿÿÿÿÿÿÿÿÿÿÿX/ 
¯w@9`@£+)NÀlv¤fÀä|tÅa@nÙNHð>@ÑçKc©«À%%
%ÿÿÿÿÿÿÿÿ0 ÿÿÿÿY¥îÛ-
%1 ÿÿÿÿÿÿÿÿÿÿÿÿY2 %
%ÿÿÿÿÿÿÿÿÿÿÿÿÿÿÿÿ&xhQ+a@v*£7@
lv¤fÀPWÈ¿o¼¦jï?
%3 ÿÿÿÿÿÿÿÿÿÿÿÿ^80~É+Õ*½8Cwé8@4 unknown
¯w@9`@S³â8@
lv¤fÀÃÆrß¬ý`@nÙNHð>@ÑçKc©«À%%%
%ÿÿÿÿÿÿÿÿÿÿÿÿÿÿÿÿ\¦îß%11-1
%5 ÿÿÿÿÿÿÿÿÿÿÿÿc\ÿÿÿÿ6 
)àÿ	_@VS³â8@lv¤fÀÐÆrß¬ý`@YôÚ)H@ÑçKc©«À%%%
%ÿÿÿÿÿÿÿÿÿÿÿÿ]À¦îß%1131064%%
%ÿÿÿÿÿÿÿÿ7 ÿÿÿÿ^¥îÛ¨2
%ÿÿÿÿÿÿÿÿÿÿÿÿÿÿÿÿÃÆrß¬ý`@£ÙNHð>@
lv¤fÀ
%ÿÿÿÿÿÿÿÿÿÿÿÿÿÿÿÿ8 9 `
: ÿÿÿÿ
%; ÿÿÿÿÿÿÿÿÿÿÿÿjBé¬TW;@`< unknown
züRYv©]@S³â8@º«ÁiÌÀ¯w@9`@ü|Å	óÁH@ÒçKc©«À%%
%ÿÿÿÿÿÿÿÿ= ÿÿÿÿa¥îÛá
%> ÿÿÿÿÿÿÿÿÿÿÿÿ? %
%ÿÿÿÿÿÿÿÿÿÿÿÿÿÿÿÿF)àÿ	_@ãXôÚ)H@lv¤fÀ2\ßyÅ?óy¶Væ¿ùÿÐTFæ?%%
%ÿÿÿÿÿÿÿÿ@ ÿÿÿÿc¥îÛ9%
%ÿÿÿÿÿÿÿÿÿÿÿÿÿÿÿÿñÿ=`@1[RÏ5@"Î¾³Àò­õë?ÁDªÛ?¢JÇÌ?záH&VÝ?}Ww©­pì¿%%%
%ÿÿÿÿÿÿÿÿÿÿÿÿeÅ¦îß%1146670
%ÿÿÿÿÿÿÿÿÿÿÿÿÿÿÿÿgsA B ÿÿÿÿ
%C ÿÿÿÿÿÿÿÿÿÿÿÿÿÿÿÿ²
Ò5"í³Y@ü|Å	óÁH@ÁOäÀ»üRYv©]@n)¹Ø P@ó¯lüÀ%%
%ÿÿÿÿÿÿÿÿD ÿÿÿÿh¥îÛå%
%ÿÿÿÿÿÿÿÿÿÿÿÿÿÿÿÿ6"í³Y@n)¹Ø P@ÁOäÀþHæäç?ô%ÓíËå¿éìùÁ?%%%
%ÿÿÿÿÿÿÿÿÿÿÿÿiÈ¦îß%1131245%%
%ÿÿÿÿÿÿÿÿE ÿÿÿÿj¥îÛ.3
%ÿÿÿÿÿÿÿÿÿÿÿÿÿÿÿÿzüRYv©]@ü|Å	óÁH@º«ÁiÌÀ%%%
%ÿÿÿÿÿÿÿÿÿÿÿÿlÊ¦îß%1165%%
%ÿÿÿÿÿÿÿÿF ÿÿÿÿr¥îÛÃ1
%G ÿÿÿÿÿÿÿÿÿÿÿÿB H %
%ÿÿÿÿÿÿÿÿÿÿÿÿÿÿÿÿÆ>®'òT@=ß! ²#S@[ºuLôÀ³`vEb\á?ú¯Q[Ü¿]ß¢Öæ?%%
%ÿÿÿÿÿÿÿÿI ÿÿÿÿt¥îÛÀ1%
%ÿÿÿÿÿÿÿÿÿÿÿÿÿÿÿÿ6"í³Y@V)¹Ø P@|ÁOäÀbÿ,Å¶?DÛJÁíÉ¿«°.
5ï?%%
%ÿÿÿÿÿÿÿÿJ ÿÿÿÿv¥îÛv
%K ÿÿÿÿÿÿÿÿÿÿÿÿL ÿÿÿÿM 
Æ>®'òT@$ÄÆ«SM@_ºuLôÀtAñ}ÓLZ@=ß! ²#S@ð¯lüÀ%
%ÿÿÿÿÿÿÿÿÿÿÿÿÿÿÿÿîÓÕe[@àVÃªûK@:8\ç2üÀR¨%­à?òÌèë?éxÓ:YÀ?õ·¼xÎ?+|ï¿%%%
%ÿÿÿÿÿÿÿÿÿÿÿÿzÞ¦îß%1138258%%
%ÿÿÿÿÿÿÿÿN ÿÿÿÿ{¥îÛ=<
%O ÿÿÿÿÿÿÿÿÿÿÿÿP ³:Û4Ó<{ gÇ·O&<@Q R unknown
9î®JS@þY¨T@©{T"À¶ÐcÛ±U@Ô§Y@Ú9äë}À
%ÿÿÿÿÿÿÿÿÿÿÿÿÿÿÿÿ9î®JS@xÔ§Y@Ú9äë}À
%ÿÿÿÿÿÿÿÿÿÿÿÿÿÿÿÿ~|S T 
°ÿÿÿÿ
%ÿÿÿÿÿÿÿÿÿÿÿÿÿÿÿÿÎ|Þ
Ïÿÿÿÿ
%U ÿÿÿÿÿÿÿÿÿÿÿÿÿÿÿÿ|V 
'÷]E
«J@ÏÓ5n!¿V@PÁË¯`À9î®JS@U8]'Y@Ú9äë}À%%
%ÿÿÿÿÿÿÿÿW ÿÿÿÿ¥îÛH0
%X ÿÿÿÿÿÿÿÿÿÿÿÿY Z %
%ÿÿÿÿÿÿÿÿÿÿÿÿÿÿÿÿil²`DfQ@ÏÓ5n!¿V@¡M^L[Àñ_ë¿þ1ÙÜxKà?°ÔËE¿%%
%ÿÿÿÿÿÿÿÿ[ ÿÿÿÿ¥îÛã1%
%ÿÿÿÿÿÿÿÿÿÿÿÿÿÿÿÿil²`DfQ@ÏÓ5n!¿V@¡M^L[ÀEÈ°æÀ¿ÏvcÙ¿Äppèí¿%%
%ÿÿÿÿÿÿÿÿ\ ÿÿÿÿ¥îÛ%
%ÿÿÿÿÿÿÿÿÿÿÿÿÿÿÿÿV5wI«R@°¬Ôú²íV@.w ç~ÀI
ÒX'Þ?e8ýøé?
µ¯°Ú¿NÌ±|èä¿[¤@9è¿
%ÿÿÿÿÿÿÿÿÿÿÿÿÿÿÿÿ] ^ ¹ÿÿÿÿ
%_ ÿÿÿÿÿÿÿÿÿÿÿÿ°û±!-º¼²SÖ\Çý:@¸` unknown
Ol²`DfQ@(vé:ÄS@Z´ôÖÀÀ9¾U@ÙÓ5n!¿V@¡M^L[À%%%
%ÿÿÿÿÿÿÿÿÿÿÿÿÿÿÿÿ¦îß%11-1%%%
%ÿÿÿÿÿÿÿÿÿÿÿÿä¦îß%1138675%%
%ÿÿÿÿÿÿÿÿa ÿÿÿÿ¥îÛÎ<
%ÿÿÿÿÿÿÿÿÿÿÿÿÿÿÿÿÀ9¾U@(vé:ÄS@Z´ôÖÀ
%ÿÿÿÿÿÿÿÿÿÿÿÿÿÿÿÿb c ¿
d ÿÿÿÿ
%e ÿÿÿÿÿÿÿÿÿÿÿÿ£Õ=a#9@f unknown
À9¾U@$ÄÆ«SM@Z´ôÖÀtAñ}ÓLZ@(vé:ÄS@ó¯lüÀ%%%
%ÿÿÿÿÿÿÿÿÿÿÿÿÿÿÿÿ¦îß%11-1%%%
%ÿÿÿÿÿÿÿÿÿÿÿÿæ¦îß%1138639%%%
%ÿÿÿÿÿÿÿÿÿÿÿÿë¦îß%115019%%
%ÿÿÿÿÿÿÿÿg ÿÿÿÿ¥îÛ%
%ÿÿÿÿÿÿÿÿÿÿÿÿÿÿÿÿdÐÛð×ÝV@a|µçÍòT@69ú~À>©F»Ø?Naæíbê?õtéÖqÚ¿À_ç¿5×U³Ûå¿%%%
%ÿÿÿÿÿÿÿÿÿÿÿÿÿÿÿÿ¦îß%11-1%%%
%ÿÿÿÿÿÿÿÿÿÿÿÿó¦îß%1149171%%
%ÿÿÿÿÿÿÿÿh ÿÿÿÿ¥îÛI0%
%ÿÿÿÿÿÿÿÿÿÿÿÿÿÿÿÿ6÷]E
«J@U8]'Y@PÁË¯`À0WØ:.Æ?cÍ7ÄiÆÕ?o8Wí?
%i ÿÿÿÿÿÿÿÿÿÿÿÿü
d\£þþ=j å £ì@@k unknown
&
y>@v9öÇkT[@¸`ùÛÁQÀD`9ãÆ?@)¿P(<]@Ý
N}À
%ÿÿÿÿÿÿÿÿÿÿÿÿÿÿÿÿl m Ë
n ÿÿÿÿ
%o ÿÿÿÿÿÿÿÿÿÿÿÿj óu·Òë0<@p unknown
^9ãÆ?@¶ó¯[@¥Åip>¨}Àö¬?M@)¿P(<]@Ý
N}À%%%
%ÿÿÿÿÿÿÿÿÿÿÿÿÿÿÿÿ¦îß%11-1
%q ÿÿÿÿÿÿÿÿÿÿÿÿÿÿÿÿr 
&
y>@t9öÇkT[@Ç`ùÛÁQÀö¬?M@)¿P(<]@Ý
N}À
%ÿÿÿÿÿÿÿÿÿÿÿÿÿÿÿÿ¯s t Ïÿÿÿÿ
%u ÿÿÿÿÿÿÿÿÿÿÿÿÿÿÿÿv 
'÷]E
«J@xÔ§Y@PÁË¯`À9î®JS@¶ó¯[@¥Åip>¨}À%%
%ÿÿÿÿÿÿÿÿw ÿÿÿÿ¥îÛq%
%ÿÿÿÿÿÿÿÿÿÿÿÿÿÿÿÿqîZP@ÛM$	[@m0µ´p}À¯2~!6Ô?ïu]tÔë?cPË~GØ¿T·çqûè¿¿ù!yä¿%%%
%ÿÿÿÿÿÿÿÿÿÿÿÿ ý¦îß%114963%%
%ÿÿÿÿÿÿÿÿx ÿÿÿÿ¡¥îÛ]
%y ÿÿÿÿÿÿÿÿÿÿÿÿz ©ÿÿÿÿ{ 
çÁïmW@]r'ýMVÀ¾HImgÀüËb|ú^@vñQÀ%	Ãñº~À
%| ÿÿÿÿÿÿÿÿÿÿÿÿÿÿÿÿ} ¡
Ò©eø.`@W¬Íç®JÀ¯J0À£¨`@ìê$lâBÀZ~pç}À%
%ÿÿÿÿÿÿÿÿÿÿÿÿÿÿÿÿW£ÞÕ'`@cs¯xKÀõ/öÄ}À^ E_ï?SBÈ¿9¦p÷°¦¿ó¯'èÎÌ?³­IÓ-ï¿%%%
%ÿÿÿÿÿÿÿÿÿÿÿÿÿÿÿÿ¢¦îß%11-1
%ÿÿÿÿÿÿÿÿÿÿÿÿÿÿÿÿÛ~   ¢ÿÿÿÿ
%ÿÿÿÿÿÿÿÿÿÿÿÿÿÿÿÿá ¤Ú
 ÿÿÿÿ
% ÿÿÿÿÿÿÿÿÿÿÿÿÞ]ÊUy÷< ÈS4Ú
7@¤ unknown
$º[@@6YSÀÜ÷ølÀÀ¶ÛH;î^@Qé \süMÀ	Ãñº~À
%ÿÿÿÿÿÿÿÿÿÿÿÿÿÿÿÿ~ Ø¥Ü
¢ÿÿÿÿ
% ÿÿÿÿÿÿÿÿÿÿÿÿ ö/Cké<Ê£k1A)5@¥ unknown
òµÛH;î^@jé \süMÀå÷ølÀÀì©eø.`@¼«Íç®JÀ[~pç}À%%
%ÿÿÿÿÿÿÿÿ ÿÿÿÿ¦¥îÛ 1%
%ÿÿÿÿÿÿÿÿÿÿÿÿÿÿÿÿ$º[@¦@6YSÀ-	Ãñº~À12á	=è¿Ë`Pèjá¿±°1cð×?
%ÿÿÿÿÿÿÿÿÿÿÿÿÿÿÿÿ  §à
 ÿÿÿÿ
% ÿÿÿÿÿÿÿÿÿÿÿÿ	 /ÏÿÇ@@§ unknown
çÁïmW@]r'ýMVÀ»HImgÀüËb|ú^@vñQÀ¸y{BÀ
%ÿÿÿÿÿÿÿÿÿÿÿÿÿÿÿÿ Ù¨â
 ÿÿÿÿ
% ÿÿÿÿÿÿÿÿÿÿÿÿ p^Ï6Ñ8=Þïjµ¯óA@¨ unknown
x$º[@Û@6YSÀ¾HImgÀûËb|ú^@vñQÀ%	Ãñº~À%%%
%ÿÿÿÿÿÿÿÿÿÿÿÿÿÿÿÿ©¦îß%11-1%%%
%ÿÿÿÿÿÿÿÿÿÿÿÿª¦îß%1138602
%ÿÿÿÿÿÿÿÿÿÿÿÿÿÿÿÿø ¬æ ÿÿÿÿ
% ÿÿÿÿÿÿÿÿÿÿÿÿ @5@O
½
ZÆôôÞ!9@å unknown
§ä3KIU@X|´d§WÀÜ`=Q~À8¦ICïkX@­V¶ðUÀÄÅ9Í}À
%ÿÿÿÿÿÿÿÿÿÿÿÿÿÿÿÿ  ­è
 ÿÿÿÿ
% ÿÿÿÿÿÿÿÿÿÿÿÿ /¤¦gà½°íëÄO.C@­ unknown
ÎÙòET@X|´d§WÀ&}ªòàvÀ½ä3KIU@AkGWÀ©ÄÅ9Í}À%%%
%ÿÿÿÿÿÿÿÿÿÿÿÿÿÿÿÿ®¦îß%11-1
% ÿÿÿÿÿÿÿÿÿÿÿÿ ®ÿÿÿÿ 
ÎÙòET@X|´d§WÀ&}ªòàvÀ8¦ICïkX@­V¶ðUÀÄÅ9Í}À%%%
%ÿÿÿÿÿÿÿÿÿÿÿÿ¯¦îß%1138600%%
%ÿÿÿÿÿÿÿÿ ÿÿÿÿ°¥îÛÆ<
%ÿÿÿÿÿÿÿÿÿÿÿÿÿÿÿÿÎÙòET@BkGWÀ%}ªòàvÀ
%ÿÿÿÿÿÿÿÿÿÿÿÿÿÿÿÿ   ²ï
¡ ÿÿÿÿ
%¢ ÿÿÿÿÿÿÿÿÿÿÿÿ°{wkÀ½£ y3@²¤ unknown
ávk³AQ@ÍÑ.Ëg®WÀ,ïq6ÀáÙòET@@kGWÀ%}ªòàvÀ
%ÿÿÿÿÿÿÿÿÿÿÿÿÿÿÿÿ¥ ¦ ³ñ
§ ÿÿÿÿ
%¨ ÿÿÿÿÿÿÿÿÿÿÿÿ£ 	§ÅAY19@³© unknown
ávk³AQ@ÍÑ.Ëg®WÀ¸y{BÀçÁïmW@]r'ýMVÀ,ïq6À%%%
%ÿÿÿÿÿÿÿÿÿÿÿÿÿÿÿÿ´¦îß%11-1%%%
%ÿÿÿÿÿÿÿÿÿÿÿÿµ¦îß%1138601%%%
%ÿÿÿÿÿÿÿÿÿÿÿÿ¸	¦îß%1149259%%%
%ÿÿÿÿÿÿÿÿÿÿÿÿº
¦îß%1148997%%
%ÿÿÿÿÿÿÿÿª ÿÿÿÿ»¥îÛù-
%« ÿÿÿÿÿÿÿÿÿÿÿÿ»¬ 
%ÿÿÿÿÿÿÿÿÿÿÿÿÿÿÿÿ å» ÿÿÿÿ%
%ÿÿÿÿÿÿÿÿÿÿÿÿÿÿÿÿÊ¥ICïkX@ª­V¶ðUÀÛ`=Q~ÀÏ&]tfÉÅ?{Ãs½¿Z@áRï?%%
%ÿÿÿÿÿÿÿÿ­ ÿÿÿÿ¾¥îÛ2+
%® ÿÿÿÿÿÿÿÿÿÿÿÿÀ¯ %
%ÿÿÿÿÿÿÿÿÿÿÿÿÿÿÿÿ§®»^@öGÑQÀ º¡Ä}À4´ØÌÙ?²lÒÉ?¸SãË6ì?
%ÿÿÿÿÿÿÿÿÿÿÿÿÿÿÿÿ¿«° ± ÿÿÿÿ%%
%ÿÿÿÿÿÿÿÿ² ÿÿÿÿÀ¥îÛ0+%
%ÿÿÿÿÿÿÿÿÿÿÿÿÿÿÿÿñk~-u`@º%h{åOÀ>ð|À=âø8Fä¿LpfLâ¿Ô¤DUà¿%%%
%ÿÿÿÿÿÿÿÿÿÿÿÿÂ¦îß%1148723
%ÿÿÿÿÿÿÿÿÿÿÿÿÿÿÿÿÄ³ ´ ÿÿÿÿ
%ÿÿÿÿÿÿÿÿÿÿÿÿÿÿÿÿÄø»
ÿÿÿÿ
%µ ÿÿÿÿÿÿÿÿÿÿÿÿÿÿÿÿÄ¶ 
Ê¥ICïkX@ø:ôüWÀÜ`=Q~ÀÒ©QY\@iì	Ï#TÀDÞÔ{À%%
%ÿÿÿÿÿÿÿÿ· ÿÿÿÿÅ¥îÛü-%
%ÿÿÿÿÿÿÿÿÿÿÿÿÿÿÿÿÖ¥ICïkX@±­V¶ðUÀÜ`=Q~ÀªY`ïõæ?VgÍkÕ?	!L@_¥ã?%%
%ÿÿÿÿÿÿÿÿ¸ ÿÿÿÿÇ¥îÛb%
%ÿÿÿÿÿÿÿÿÿÿÿÿÿÿÿÿJ»¦$±
]@C»¥¥RÀ80ä³Ò~À>ÅmÞÃà?ÿÄÔz¾ê¿wã½Å¿ÊÃZ­µÈ?âê££èeï¿%%%
%ÿÿÿÿÿÿÿÿÿÿÿÿÉ¦îß%1138604%%
%ÿÿÿÿÿÿÿÿ¹ ÿÿÿÿÊ¥îÛ°:
%º ÿÿÿÿÿÿÿÿÿÿÿÿûÞ¯:¥þ<Ê´"S^8@» unknown
Ò©eø.`@º%h{åOÀ[~pç}ÀDk~-u`@@ªÍç®JÀ#ð|À
%ÿÿÿÿÿÿÿÿÿÿÿÿÿÿÿÿÒ©eø.`@A¬Íç®JÀ[~pç}À
%ÿÿÿÿÿÿÿÿÿÿÿÿÿÿÿÿ¼ ½ Ì
¨ÿÿÿÿ%%%
%ÿÿÿÿÿÿÿÿÿÿÿÿÿÿÿÿÍ¦îß%11-1%%%
%ÿÿÿÿÿÿÿÿÿÿÿÿÎ¦îß%1136963
%ÿÿÿÿÿÿÿÿÿÿÿÿÿÿÿÿ¾ ¿ ÒÀ ÿÿÿÿ
%Á ÿÿÿÿÿÿÿÿÿÿÿÿØÝÅ)Ëâ#@Â unknown
´à\0úø@¯½ZÉ~Å\@XÞ=#J}ÀOÔ©2,@°a:ñK]@TÎg(2}À%%%
%ÿÿÿÿÿÿÿÿÿÿÿÿÿÿÿÿÓ¦îß%11-1%%%
%ÿÿÿÿÿÿÿÿÿÿÿÿÔ!¦îß%114735%%
%ÿÿÿÿÿÿÿÿÃ ÿÿÿÿÕ¥îÛy
%Ä ÿÿÿÿÿÿÿÿÿÿÿÿ)ÜÿÿÿÿÅ 
OÔ©2,@v9öÇkT[@¸`ùÛÁQÀD`9ãÆ?@°a:ñK]@TÎg(2}À%
%ÿÿÿÿÿÿÿÿÿÿÿÿÿÿÿÿQ¦P©0@Ì)]@MBq`ý|À
6fjÆ¿ÔjC"¬î?ËjøéÊÌ¿~×±@é¿(Fc¨ã?%%%
%ÿÿÿÿÿÿÿÿÿÿÿÿ×%¦îß%1138301%%
%ÿÿÿÿÿÿÿÿÆ ÿÿÿÿØ¥îÛx<
%Ç ÿÿÿÿÿÿÿÿÿÿÿÿÈ ZË]=Ø;1ÂÞ-@¿ É unknown
OÔ©2,@°a:ñK]@UÎg(2}À%µ'ð,@¢	X(Ò]@S_æ#F|À
%ÿÿÿÿÿÿÿÿÿÿÿÿÿÿÿÿOÔ©2,@°a:ñK]@TÎg(2}À
%ÿÿÿÿÿÿÿÿÿÿÿÿÿÿÿÿÊ Ë Ú
Ì ÿÿÿÿ
%Í ÿÿÿÿÿÿÿÿÿÿÿÿØj ÃFÇãÂ1@ÚÎ unknown
OÔ©2,@)¿P(<]@Ý
N}À^9ãÆ?@°a:ñK]@TÎg(2}À%%%
%ÿÿÿÿÿÿÿÿÿÿÿÿÿÿÿÿÜ¦îß%11-1%%%
%ÿÿÿÿÿÿÿÿÿÿÿÿÝ'¦îß%1138302%%%
%ÿÿÿÿÿÿÿÿÿÿÿÿß)¦îß%114738%%
%ÿÿÿÿÿÿÿÿÏ ÿÿÿÿà¥îÛ|
%Ð ÿÿÿÿÿÿÿÿÿÿÿÿÑ Ò ÿÿÿÿÓ 
ÕÝ`_À?B¨B­\@`Hv|À0pÃ@k«<Ö]@?ÚçT{À
%Ô ÿÿÿÿÿÿÿÿÿÿÿÿÿÿÿÿÕ à
ä]ü`_À3?B¨B­\@`Hv|À0/pÃ@k«<Ö]@«ÒfÚ»{À%
%ÿÿÿÿÿÿÿÿÿÿÿÿÿÿÿÿò_<·£õ@ICyý]@¯Ïd¼©{À²tÒþPÄÍ¿|¸wî?5{_UuÉ¿dÌä¿U6 Qè?
%ÿÿÿÿÿÿÿÿÿÿÿÿÿÿÿÿâÖ × Ø 
ÿÿÿÿ
%ÿÿÿÿÿÿÿÿÿÿÿÿÿÿÿÿÙ Ú â%Û ÿÿÿÿ
%Ü ÿÿÿÿÿÿÿÿÿÿÿÿ*Pdj*¼<Ý  ~Vµ-@âÞ unknown
6ÝÒ/þ^ÀÑJþ¡)ÞM@
lv¤fÀ¤¹5~Ù[À°@HéP@
lv¤fÀ
%ÿÿÿÿÿÿÿÿÿÿÿÿÿÿÿÿß ãÚ à (ÿÿÿÿ
%ÿÿÿÿÿÿÿÿÿÿÿÿÿÿÿÿãß å,(ÿÿÿÿ
%á ÿÿÿÿÿÿÿÿÿÿÿÿÿÿÿÿãÑ
¼2Ùß[ÀZ)¹Ø P@
lv¤fÀ¬7WÀ&ß! ²#S@{ÁOäÀ%%
%ÿÿÿÿÿÿÿÿâ ÿÿÿÿä¥îÛQ
%ã ÿÿÿÿÿÿÿÿÿÿÿÿ%ä %
%ÿÿÿÿÿÿÿÿÿÿÿÿÿÿÿÿoj#}EYÀ#Ò9P~R@
lv¤fÀ¾jWÅFë¿ÖÈ¼à¿
%å ÿÿÿÿÿÿÿÿÿÿÿÿ+<\Å&=ékKÊ¾^â0@'æ unknown
oj#}EYÀ!Ò9P~R@
lv¤fÀ¬7WÀ&ß! ²#S@^ºuLôÀ%%%
%ÿÿÿÿÿÿÿÿÿÿÿÿÿÿÿÿç¦îß%11-1
%ç ÿÿÿÿÿÿÿÿÿÿÿÿè çÿÿÿÿé 
oj#}EYÀ!Ò9P~R@
lv¤fÀödmíVÀD";£ûS@^ºuLôÀ%%%
%ÿÿÿÿÿÿÿÿÿÿÿÿè-¦îß%1131102%%
%ÿÿÿÿÿÿÿÿê ÿÿÿÿé¥îÛÍ2
%ÿÿÿÿÿÿÿÿÿÿÿÿÿÿÿÿoj#}EYÀ!Ò9P~R@
lv¤fÀ
%ÿÿÿÿÿÿÿÿÿÿÿÿÿÿÿÿ>øëB
?ÿÿÿÿ%%
%ÿÿÿÿÿÿÿÿë ÿÿÿÿì¥îÛ#%
%ÿÿÿÿÿÿÿÿÿÿÿÿÿÿÿÿ¨¬7WÀß! ²#S@_ºuLôÀxû2«?þicï¹?bì@â9Êï¿%%
%ÿÿÿÿÿÿÿÿì ÿÿÿÿî¥îÛ«	%
%ÿÿÿÿÿÿÿÿÿÿÿÿÿÿÿÿ¸¹&RÀÿPT@UÒîá2åÀ3´ßo[Î¿ävñÔ\üî?³ðø¶?Y >Ö?Pcî?%%%
%ÿÿÿÿÿÿÿÿÿÿÿÿð2¦îß%1146709%%%
%ÿÿÿÿÿÿÿÿÿÿÿÿò4¦îß%1134924%%%
%ÿÿÿÿÿÿÿÿÿÿÿÿô6¦îß%112483%%
%ÿÿÿÿÿÿÿÿí ÿÿÿÿõ¥îÛ­	
%î ÿÿÿÿÿÿÿÿÿÿÿÿï ð ÿÿÿÿñ 
)Ø|BöRÀ©ZÑÒT@pUº¯ØCÀFð~¨pÓMÀ«U8]'Y@PÁË¯`À
%ò ÿÿÿÿÿÿÿÿÿÿÿÿÿÿÿÿó õ
È°p0SÀ©ZÑÒT@½ÐßÙ:À®ZeâOÀ§U8]'Y@ M^L[À%
%ÿÿÿÿÿÿÿÿÿÿÿÿÿÿÿÿÇÌêY;LÀÙÁåN»Z@^yhQÀI
ÒX'Þ¿e8ýøé?è´¯°Ú¿=Ì±|èä¿i¤@9è?
%ÿÿÿÿÿÿÿÿÿÿÿÿÿÿÿÿø2ô õ ?ÿÿÿÿ
%ö ÿÿÿÿÿÿÿÿÿÿÿÿÿÿÿÿøï 
¬7WÀ%ß! ²#S@_ºuLôÀ!Gp	ÞRÀ£©ZÑÒT@®ÐßÙ:À%%
%ÿÿÿÿÿÿÿÿ÷ ÿÿÿÿù¥îÛG#
%ø ÿÿÿÿÿÿÿÿÿÿÿÿù ú %
%ÿÿÿÿÿÿÿÿÿÿÿÿÿÿÿÿ+Ø|BöRÀ¡©ZÑÒT@®ÐßÙ:À1tÙ±?{ZJõdb¹¿Èqý@Ãï¿%%
%ÿÿÿÿÿÿÿÿû ÿÿÿÿû¥îÛL#%
%ÿÿÿÿÿÿÿÿÿÿÿÿÿÿÿÿ)Ø|BöRÀ©ZÑÒT@®ÐßÙ:À§ÕDÅã?ìÅí¼Ô?ÖèÞe$ç¿%%
%ÿÿÿÿÿÿÿÿü ÿÿÿÿý¥îÛ³	
%ý ÿÿÿÿÿÿÿÿÿÿÿÿûÿÿÿÿþ 
)Ø|BöRÀ©ZÑÒT@¡¥Ó®·ëÀ´±`®LÀ*'s¡ßW@®ÐßÙ:À%
%ÿÿÿÿÿÿÿÿÿÿÿÿÿÿÿÿ#°yKÀLtorX@¦­Ü,À!íË]â¿s¿GÒrêé?x>\Z!¿¿ùd9Ã6sÊ¿xsEË0Oï?%%%
%ÿÿÿÿÿÿÿÿÿÿÿÿB¦îß%1134923%%
%ÿÿÿÿÿÿÿÿÿ ÿÿÿÿ¥îÛ8
%!ÿÿÿÿÿÿÿÿÿÿÿÿ!¦Âs6@ß !unknown
¼2Ùß[ÀZ)¹Ø P@_ºuLôÀ¬7WÀ%ß! ²#S@{ÁOäÀ
%ÿÿÿÿÿÿÿÿÿÿÿÿÿÿÿÿ¬7WÀ%ß! ²#S@_ºuLôÀ
%ÿÿÿÿÿÿÿÿÿÿÿÿÿÿÿÿ!!Mð ÿÿÿÿ
%!ÿÿÿÿÿÿÿÿÿÿÿÿUP¸`=ßÓ<AA´âÌHN4@L!unknown
)Ø|BöRÀ©ZÑÒT@pUº¯ØCÀ¡ð~¨pÓMÀ's¡ßW@®ÐßÙ:À%%%
%ÿÿÿÿÿÿÿÿÿÿÿÿÿÿÿÿ¦îß%11-1%%%
%ÿÿÿÿÿÿÿÿÿÿÿÿE¦îß%1134816%%%
%ÿÿÿÿÿÿÿÿÿÿÿÿF¦îß%1134814%%%
%ÿÿÿÿÿÿÿÿÿÿÿÿO¦îß%112405%%
%ÿÿÿÿÿÿÿÿ!ÿÿÿÿ¥îÛ_	
%!ÿÿÿÿÿÿÿÿÿÿÿÿ	!
!ÿÿÿÿ!
wÛ4æ]Àar'ýMVÀ¸y{BÀºBÑÛYÀ@6YSÀÛ`=Q~À
%!ÿÿÿÿÿÿÿÿÿÿÿÿÿÿÿÿñ
£HSÛZÀBkGWÀ¸y{BÀ5­ÞqVÀ±­V¶ðUÀÛ`=Q~À%
%ÿÿÿÿÿÿÿÿÿÿÿÿÿÿÿÿSù,VÀ8skrTWÀKbá_ÀR±Ñ_ÎÔ¿ß¯}HAî¿Ìô7lÃÊ¿zCÔBî¿ÄözÏÔ?%%%
%ÿÿÿÿÿÿÿÿÿÿÿÿÿÿÿÿ
¦îß%11-1
%ÿÿÿÿÿÿÿÿÿÿÿÿÿÿÿÿ¨ 
ÿÿÿÿ
%ÿÿÿÿÿÿÿÿÿÿÿÿÿÿÿÿY!
!
Zÿÿÿÿ
%ÿÿÿÿÿÿÿÿÿÿÿÿÿÿÿÿX!!
Zÿÿÿÿ
%!ÿÿÿÿÿÿÿÿÿÿÿÿÿÿÿÿXo
§®ZeâOÀ's¡ßW@nUº¯ØCÀfÊê[CÀ¡9öÇkT[@¸`ùÛÁQÀ%%
%ÿÿÿÿÿÿÿÿ!ÿÿÿÿ¥îÛ]#
%!ÿÿÿÿÿÿÿÿÿÿÿÿ!!%
%ÿÿÿÿÿÿÿÿÿÿÿÿÿÿÿÿfÊê[CÀ¡9öÇkT[@¸`ùÛÁQÀûþÑ%páä¿fJvH,Ü¿¾ñïÏ¼ã¿
%ÿÿÿÿÿÿÿÿÿÿÿÿÿÿÿÿ!!
_ÿÿÿÿ
%!ÿÿÿÿÿÿÿÿÿÿÿÿÿÿÿÿ%
fÊê[CÀlcjY@T?,©UÀ|Ý6À¡9öÇkT[@¶`ùÛÁQÀ%%
%ÿÿÿÿÿÿÿÿ!ÿÿÿÿ¥îÛ\#%
%ÿÿÿÿÿÿÿÿÿÿÿÿÿÿÿÿ&<|eLCÀcjY@I?,©UÀÉ cÔs¿­ÎÌø¹Ó?N7²]nî?%%
%ÿÿÿÿÿÿÿÿ!ÿÿÿÿ¥îÛÄ	%
%ÿÿÿÿÿÿÿÿÿÿÿÿÿÿÿÿÐ?gU	AÀâÇ®ð[@PÚÅ?Í4Àt¨ØDÃ¦Ô¿ÄÕeò»ì?K»©Ó0*Ó¿YRuÄå¿©ëh¶tç?%%%
%ÿÿÿÿÿÿÿÿÿÿÿÿU¦îß%1148035%%
%ÿÿÿÿÿÿÿÿ!ÿÿÿÿ¥îÛ[#%
%ÿÿÿÿÿÿÿÿÿÿÿÿÿÿÿÿ;|eLCÀlcjY@T?,©UÀå[f´Õâ?eWXåwÏ?'?	¥è?%%%
%ÿÿÿÿÿÿÿÿÿÿÿÿ]¦îß%1147944%%
%ÿÿÿÿÿÿÿÿ!ÿÿÿÿ¥îÛ!%
%ÿÿÿÿÿÿÿÿÿÿÿÿÿÿÿÿåÍÏG9)Àã_IÍZ@£Z­ûêÀñh¦í¿"wZÑ?pkmä
Ñ?
%ÿÿÿÿÿÿÿÿÿÿÿÿÿÿÿÿk !!lÿÿÿÿ
%ÿÿÿÿÿÿÿÿÿÿÿÿÿÿÿÿ j³!
lÿÿÿÿ
%!ÿÿÿÿÿÿÿÿÿÿÿÿÿÿÿÿk !
S	|Ý6À_IÍZ@&[­ûêÀãÍÏG9)À¯½ZÉ~Å\@XÞ=#J}À%%%
%ÿÿÿÿÿÿÿÿÿÿÿÿ$f¦îß%112504%%
%ÿÿÿÿÿÿÿÿ!!ÿÿÿÿ%¥îÛÂ	
%"!ÿÿÿÿÿÿÿÿÿÿÿÿZÿÿÿÿ#!
§®ZeâOÀ's¡ßW@nUº¯ØCÀfÊê[CÀ¡9öÇkT[@¸`ùÛÁQÀ%
%ÿÿÿÿÿÿÿÿÿÿÿÿÿÿÿÿyÌôOÊ4À,ë\z[@¯¶sª.À5"Í÷x?
IµÆ#qî?¹v³»)¹Ó¿Õ[öþï¿¥aM¡î¿%%%
%ÿÿÿÿÿÿÿÿÿÿÿÿ(j¦îß%1148022%%
%ÿÿÿÿÿÿÿÿ$!ÿÿÿÿ)¥îÛ³"%
%ÿÿÿÿÿÿÿÿÿÿÿÿÿÿÿÿjìÀÞ¾²ÂY@Tù[>À»>wß¿ÌÏ37*.³¿!×ãë¿
%%!ÿÿÿÿÿÿÿÿÿÿÿÿO¼õ}»µ½&!s[íX%@+'!unknown
pkf$kU"ÀPfâ1óY@ªJÿkÀ^P1Rë!ÀØëÒâY@#eNÀ
%ÿÿÿÿÿÿÿÿÿÿÿÿÿÿÿÿ",v
(!ÿÿÿÿ
%)!ÿÿÿÿÿÿÿÿÿÿÿÿ&!¬xÔEÿÙ=jk£¡ôýý@,*!unknown
á^P1Rë!À^¶RãöX@ëZ#vNÀTpÀØëÒâY@#eNÀ
%ÿÿÿÿÿÿÿÿÿÿÿÿÿÿÿÿS-¡+!
xÿÿÿÿ
%,!ÿÿÿÿÿÿÿÿÿÿÿÿÿÿÿÿS§
lf$kU"À	3éÊWX@­JÿkÀÀ½`_Àfâ1óY@êZ#vNÀ%%%
%ÿÿÿÿÿÿÿÿÿÿÿÿÿÿÿÿ.¦îß%11-1
%-!ÿÿÿÿÿÿÿÿÿÿÿÿ.!.ÿÿÿÿ/!
pkf$kU"ÀX¶RãöX@­JÿkÀTpÀØëÒâY@#eNÀ%%%
%ÿÿÿÿÿÿÿÿÿÿÿÿ/m¦îß%1134801%%
%ÿÿÿÿÿÿÿÿ0!ÿÿÿÿ0¥îÛ7
%ÿÿÿÿÿÿÿÿÿÿÿÿÿÿÿÿøÍÏG9)À¹_IÍZ@&[­ûêÀ
%ÿÿÿÿÿÿÿÿÿÿÿÿÿÿÿÿ1!2
Mÿÿÿÿ
%2!ÿÿÿÿÿÿÿÿÿÿÿÿ0°}W¸Þ½&!ç°ìC¶&@23!unknown
ÄÍÏG9)À²ëÒâY@#eNÀ¾^P1Rë!À¹_IÍZ@&[­ûêÀ%%%
%ÿÿÿÿÿÿÿÿÿÿÿÿÿÿÿÿ4¦îß%11-1%%%
%ÿÿÿÿÿÿÿÿÿÿÿÿ5o¦îß%1134802%%%
%ÿÿÿÿÿÿÿÿÿÿÿÿ7q¦îß%112394%%
%ÿÿÿÿÿÿÿÿ4!ÿÿÿÿ8¥îÛT	%
%ÿÿÿÿÿÿÿÿÿÿÿÿÿÿÿÿ¥È«Â]Àéej-1Z@23¡ñebÀrYº1uÕÔ?çÆ£ýí?ßáÚAÀ¿©§Â÷Ö¿~{çMÞí¿%%%
%ÿÿÿÿÿÿÿÿÿÿÿÿ;t¦îß%112513%%
%ÿÿÿÿÿÿÿÿ5!ÿÿÿÿ<¥îÛË	
%6!ÿÿÿÿÿÿÿÿÿÿÿÿ7!8!ÿÿÿÿ9!
©íF=EUÀÝâó¯uWÀ¶T4Öo[ÀkëøØQÀRä¥+TÀ6É³2¦øWÀ
%:!ÿÿÿÿÿÿÿÿÿÿÿÿÿÿÿÿ;!<
a,&¿XÀêâó¯uWÀ¸T4Öo[ÀsÁ¡vLTÀOä¥+TÀ1É³2¦øWÀ%
%ÿÿÿÿÿÿÿÿÿÿÿÿÿÿÿÿ6üÁ6SÀ¸b¾WÀ(t@\[À¤¿]mÐÑ¿ÇvbRè¿)Y[pâ?1«ÞPî¿júçÙ¬ËÕ?%%%
%ÿÿÿÿÿÿÿÿÿÿÿÿÿÿÿÿ=¦îß%11-1
%ÿÿÿÿÿÿÿÿÿÿÿÿÿÿÿÿ<!=!>!?!=ÿÿÿÿ
%ÿÿÿÿÿÿÿÿÿÿÿÿÿÿÿÿ@<!@!uÿÿÿÿ
%ÿÿÿÿÿÿÿÿÿÿÿÿÿÿÿÿ@A!B!uÿÿÿÿ
%ÿÿÿÿÿÿÿÿÿÿÿÿÿÿÿÿC!D!@
E!ÿÿÿÿ
%F!ÿÿÿÿÿÿÿÿÿÿÿÿG!H!âÇ"`*3@@I!unknown
këøØQÀ;ìýVSWÀ:Y÷oYÀ·¬JÀ3Ë®+VÀû¶Ç'XÀ%%
%ÿÿÿÿÿÿÿÿJ!ÿÿÿÿA¥îÛ`#%
%ÿÿÿÿÿÿÿÿÿÿÿÿÿÿÿÿÁ`_ÀÌ]SeY@jw·¦ÀÙË=\5ñ×¿|ÔzM5¼Ó¿dà(«çüë¿
%ÿÿÿÿÿÿÿÿÿÿÿÿÿÿÿÿ¡B)
	ÿÿÿÿ
%ÿÿÿÿÿÿÿÿÿÿÿÿÿÿÿÿu"CÁ
(!ÿÿÿÿ%%%
%ÿÿÿÿÿÿÿÿÿÿÿÿÿÿÿÿD¦îß%11-1
%K!ÿÿÿÿÿÿÿÿÿÿÿÿL!DÿÿÿÿM!
ÐTpÀ^¶RãöX@ìZ#vNÀåjìÀÅø~Z<Y@¬PLÒj(À%%%
%ÿÿÿÿÿÿÿÿÿÿÿÿE|¦îß%1134784%%
%ÿÿÿÿÿÿÿÿN!ÿÿÿÿF¥îÛï7
%ÿÿÿÿÿÿÿÿÿÿÿÿÿÿÿÿjìÀÜ¾²ÂY@Tù[>À%%%
%ÿÿÿÿÿÿÿÿÿÿÿÿH¦îß%1134794%%%
%ÿÿÿÿÿÿÿÿÿÿÿÿK¦îß%112398%%
%ÿÿÿÿÿÿÿÿO!ÿÿÿÿL¥îÛX	
%P!ÿÿÿÿÿÿÿÿÿÿÿÿÿÿÿÿ·L
eÍÏG9)ÀçC°XZ@%­ìÐÀ:»`_À¹_IÍZ@£ý÷dÀ%
%ÿÿÿÿÿÿÿÿÿÿÿÿÿÿÿÿ8zaîÀ<óy]Z@mÀÑôSÀ·&3Ë?hK5äï?´IPÚä³¿ö
µ5î¿¼¢£2Õ¿%%%
%ÿÿÿÿÿÿÿÿÿÿÿÿÿÿÿÿM¦îß%11-1
%ÿÿÿÿÿÿÿÿÿÿÿÿÿÿÿÿ~1!Q!R!
Mÿÿÿÿ%%%
%ÿÿÿÿÿÿÿÿÿÿÿÿP¦îß%1134785
%ÿÿÿÿÿÿÿÿÿÿÿÿÿÿÿÿ¢Qw+!£ÿÿÿÿ
%ÿÿÿÿÿÿÿÿÿÿÿÿÿÿÿÿQ¡S!£ÿÿÿÿ
%T!ÿÿÿÿÿÿÿÿÿÿÿÿÿÿÿÿQL!
bTpÀ3éÊWX@ÅS>gÀd½`_À¶{n|Ý	Y@ß6û÷ÎHÀ%%
%ÿÿÿÿÿÿÿÿU!ÿÿÿÿT¥îÛÀ"%
%ÿÿÿÿÿÿÿÿÿÿÿÿÿÿÿÿlf$kU"Àqfâ1óY@¨JÿkÀznKÎAXè?¤8zä¿nn«ùü·?%%
%ÿÿÿÿÿÿÿÿV!ÿÿÿÿV¥îÛO	
%W!ÿÿÿÿÿÿÿÿÿÿÿÿ'xÿÿÿÿX!
lf$kU"À	3éÊWX@­JÿkÀÀ½`_Àfâ1óY@êZ#vNÀ%
%ÿÿÿÿÿÿÿÿÿÿÿÿÿÿÿÿ·:sîÀ±¯Ç¯0X@Íë5æ\iÀ2ø|6Þ?%èþäO±ä?`ªUV,ã?²ý"´"é?ôñôÚÍã¿
%Y!ÿÿÿÿÿÿÿÿÿÿÿÿ¥ ==?(éì^²@§Z!unknown
À½`_À3éÊWX@ÅS>gÀ:á±9õ¿b¶RãöX@êZ#vNÀ%%%
%ÿÿÿÿÿÿÿÿÿÿÿÿÿÿÿÿY¦îß%11-1%%%
%ÿÿÿÿÿÿÿÿÿÿÿÿZ¦îß%1138578%%%
%ÿÿÿÿÿÿÿÿÿÿÿÿ\¦îß%114944%%
%ÿÿÿÿÿÿÿÿ[!ÿÿÿÿ]¥îÛJ%
%ÿÿÿÿÿÿÿÿÿÿÿÿÿÿÿÿdÖí±Òö?R§:½qY@]èxãìCÀäo.	àã¿9
ÕãÖdè?4¯2æKÇ?KîÿÑ? p@uµî?%%
%ÿÿÿÿÿÿÿÿ\!ÿÿÿÿa¥îÛ1
%]!ÿÿÿÿÿÿÿÿÿÿÿÿR!^!%
%ÿÿÿÿÿÿÿÿÿÿÿÿÿÿÿÿüº`_ÀíC°XZ@
%­ìÐÀ)¥GÀOç?¦
Ý¬¬²?ûªOÌå?%%%
%ÿÿÿÿÿÿÿÿÿÿÿÿc¦îß%1134488
%ÿÿÿÿÿÿÿÿÿÿÿÿÿÿÿÿ´dk!¶ÿÿÿÿ
%ÿÿÿÿÿÿÿÿÿÿÿÿÿÿÿÿd³º_!¶ÿÿÿÿ
%ÿÿÿÿÿÿÿÿÿÿÿÿÿÿÿÿf·d
ÿÿÿÿ
%`!ÿÿÿÿÿÿÿÿÿÿÿÿÿÿÿÿda!
QO!Ý[*À@l×Z@&[­ûêÀ¾½`_À¯½ZÉ~Å\@XÞ=#J}À
%ÿÿÿÿÿÿÿÿÿÿÿÿÿÿÿÿµf1!b!
ÿÿÿÿ%%
%ÿÿÿÿÿÿÿÿc!ÿÿÿÿg¥îÛÍ"%
%ÿÿÿÿÿÿÿÿÿÿÿÿÿÿÿÿÀ½`_À@l×Z@=£ý÷dÀ«»Jñå³¿á~ia7çï¿
%ÿÿÿÿÿÿÿÿÿÿÿÿÿÿÿÿ»i´_!
¼ÿÿÿÿ
%ÿÿÿÿÿÿÿÿÿÿÿÿÿÿÿÿiºd!e!¼ÿÿÿÿ
%f!ÿÿÿÿÿÿÿÿÿÿÿÿÿÿÿÿºg!
fN!Ý[*À)l×Z@=£ý÷dÀÜ`_ÀÂ<?|Ó\@[&æê|À%%
%ÿÿÿÿÿÿÿÿh!ÿÿÿÿj¥îÛ!
%i!ÿÿÿÿÿÿÿÿÿÿÿÿe!j!%
%ÿÿÿÿÿÿÿÿÿÿÿÿÿÿÿÿC `_ÀÂ<?|Ó\@[&æê|ÀÁR&½È©«æÖÌ¿Oñ	]-ï¿
%ÿÿÿÿÿÿÿÿÿÿÿÿÿÿÿÿÁkk!l!
Âÿÿÿÿ
%ÿÿÿÿÿÿÿÿÿÿÿÿÿÿÿÿkÀm!n!Âÿÿÿÿ
%o!ÿÿÿÿÿÿÿÿÿÿÿÿÿÿÿÿÁp
Ü`_À?B¨B­\@'XÞ=#J}À	á\0úø@Â<?|Ó\@`Hv|À%%
%ÿÿÿÿÿÿÿÿp!ÿÿÿÿl¥îÛh0%
%ÿÿÿÿÿÿÿÿÿÿÿÿÿÿÿÿ`_ÀÂ<?|Ó\@[&æê|Ànà5Íê?Ò>g^]¿ªYÖÛßá¿%%%
%ÿÿÿÿÿÿÿÿÿÿÿÿo£¦îß%114730%%
%ÿÿÿÿÿÿÿÿq!ÿÿÿÿp¥îÛt
%r!ÿÿÿÿÿÿÿÿÿÿÿÿs!t!ÿÿÿÿu!
%aü`_À,?B¨B­\@'XÞ=#J}ÀkJ@é]@"`¸NH]@EÛ"ùc|À%
%ÿÿÿÿÿÿÿÿÿÿÿÿÿÿÿÿõëC¨@¼Þ1ßÏt\@÷Føóa|ÀWèÁáN´?Åm«þÊï?ý,Î´?¾;nææ?Õõu7ôYæ¿%%%
%ÿÿÿÿÿÿÿÿÿÿÿÿs§¦îß%1149252%%
%ÿÿÿÿÿÿÿÿv!ÿÿÿÿt¥îÛ1%
%ÿÿÿÿÿÿÿÿÿÿÿÿÿÿÿÿt:á±9õ¿1¶RãöX@æZ#vNÀüË¼ÚÉ?
½Ös{Ý?:í¦7¨ë?%%
%ÿÿÿÿÿÿÿÿw!ÿÿÿÿv¥îÛ1%
%ÿÿÿÿÿÿÿÿÿÿÿÿÿÿÿÿø©qTÁÞ?_fâ1óY@®JÿkÀÈtÂ¥dØ¿/º­[²Úß¿'shçè?%%
%ÿÿÿÿÿÿÿÿx!ÿÿÿÿy¥îÛG
%y!ÿÿÿÿÿÿÿÿÿÿÿÿ³ÿÿÿÿz!
 ÉÔþ=À1¶RãöX@êZ#vNÀÐ1°+6~Ñ?ØëÒâY@#eNÀ%
%ÿÿÿÿÿÿÿÿÿÿÿÿÿÿÿÿä"L×Õõ?ÏËi\Z@ú#CÇÀç¿%ë¿:"D?Ä»à?væ7µ¿·4=ä¸¿Tæ`Ö-Ùï?%%
%ÿÿÿÿÿÿÿÿ{!ÿÿÿÿ{¥îÛ1%
%ÿÿÿÿÿÿÿÿÿÿÿÿÿÿÿÿ¸»`_ÀD°XZ@þ$­ìÐÀ&ö[)ê?Â«[ÃÔ¿ÄrÞ¿%%%
%ÿÿÿÿÿÿÿÿÿÿÿÿ~²¦îß%115041%%
%ÿÿÿÿÿÿÿÿ|!ÿÿÿÿ¥îÛ«
%}!ÿÿÿÿÿÿÿÿÿÿÿÿ~!æÿÿÿÿ!
²IÆOI@b!/°ÄYÀvëÕkØ`À»e R@Ýâó¯uWÀT4Öo[À
%!ÿÿÿÿÿÿÿÿÿÿÿÿÿÿÿÿ!
£e R@?`i3XÀÏ7BÖ"`ÀÐ',V@f$âÒÁdTÀÖ»ZÀ%
%ÿÿÿÿÿÿÿÿÿÿÿÿÿÿÿÿ¾YX@#fåVY6WÀSøïÄÄ`ÀeØ?;7ðÑÙê¿8áù1Ù?;é7¤5í¿.Nùh#Ú¿%%%
%ÿÿÿÿÿÿÿÿÿÿÿÿÿÿÿÿ¦îß%11-1
%ÿÿÿÿÿÿÿÿÿÿÿÿÿÿÿÿ!!!!ÿÿÿÿ
%!ÿÿÿÿÿÿÿÿÿÿÿÿâìQõ¼çÓÅ¡2@!unknown
 e R@ýâó¯uWÀT4Öo[Ày$ï6QS@iä¥+TÀòÈ³2¦øWÀ
%ÿÿÿÿÿÿÿÿÿÿÿÿÿÿÿÿ!!Ü
Öÿÿÿÿ
%!ÿÿÿÿÿÿÿÿÿÿÿÿÕErÅÝ¼álm«¯æY5@!unknown
£e R@Ýâó¯uWÀT4Öo[ÀÐ',V@f$âÒÁdTÀÖ»ZÀ
%ÿÿÿÿÿÿÿÿÿÿÿÿÿÿÿÿÞ!!ßÿÿÿÿ
%ÿÿÿÿÿÿÿÿÿÿÿÿÿÿÿÿÝ!!ßÿÿÿÿ
%!ÿÿÿÿÿÿÿÿÿÿÿÿÿÿÿÿ!
y$ï6QS@$âÒÁdTÀxÖ»ZÀÑ',V@Ò¸ïa^PÀ2É³2¦øWÀ%%
%ÿÿÿÿÿÿÿÿ!ÿÿÿÿ¥îÛü1
%!ÿÿÿÿÿÿÿÿÿÿÿÿ!
%!ÿÿÿÿÿÿÿÿÿÿÿÿ!%
%ÿÿÿÿÿÿÿÿÿÿÿÿÿÿÿÿÐ',V@$âÒÁdTÀEÖ»ZÀ<µ¨&@ë¿£ÍQz´?g%à?
%ÿÿÿÿÿÿÿÿÿÿÿÿÿÿÿÿå!!æÿÿÿÿ
%ÿÿÿÿÿÿÿÿÿÿÿÿÿÿÿÿä!!æÿÿÿÿ
%!ÿÿÿÿÿÿÿÿÿÿÿÿÿÿÿÿäÕ
²IÆOI@b!/°ÄYÀvëÕkØ`À»e R@Ýâó¯uWÀT4Öo[À%%
%ÿÿÿÿÿÿÿÿ!ÿÿÿÿ¥îÛû1%
%ÿÿÿÿÿÿÿÿÿÿÿÿÿÿÿÿ²IÆOI@-ÅwrrXÀ½¬ðó;]ÀØêí?H6pËåÖÎ?o¤²bÓ?
%ÿÿÿÿÿÿÿÿÿÿÿÿÿÿÿÿ!!ê
!ÿÿÿÿ
%!ÿÿÿÿÿÿÿÿÿÿÿÿâ,ý½Î;2W0@ !unknown
`ÚûZO@3Ë®+VÀû¶Ç'XÀy$ï6QS@>ä¥+TÀïÈ³2¦øWÀ%%%
%ÿÿÿÿÿÿÿÿÿÿÿÿº¦îß%1138693%%
%ÿÿÿÿÿÿÿÿ¡!ÿÿÿÿ¥îÛ×<
%ÿÿÿÿÿÿÿÿÿÿÿÿÿÿÿÿ»e R@Ýâó¯uWÀT4Öo[À%%
%ÿÿÿÿÿÿÿÿ¢!ÿÿÿÿ¥îÛÖ<
%ÿÿÿÿÿÿÿÿÿÿÿÿÿÿÿÿ¦ÚûZO@3Ë®+VÀû¶Ç'XÀ%%%
%ÿÿÿÿÿÿÿÿÿÿÿÿ»¦îß%1138691
%ÿÿÿÿÿÿÿÿÿÿÿÿÿÿÿÿ£!¤!ò¥!ÿÿÿÿ
%¦!ÿÿÿÿÿÿÿÿÿÿÿÿ§!üò:ô­ö¼Ýáf3V.@ñ¨!unknown
gKSUK@3Ë®+VÀû¶Ç'XÀ°ÚûZO@f6UÀfÁ*£UÀ
%ÿÿÿÿÿÿÿÿÿÿÿÿÿÿÿÿ©!ª!ô«!ÿÿÿÿ
%¬!ÿÿÿÿÿÿÿÿÿÿÿÿÂ§!Ãd`Ó4@ó­!unknown
²ÿ¹?F@;ìýVSWÀ:Y÷oYÀgKSUK@l6UÀfÁ*£UÀ%%%
%ÿÿÿÿÿÿÿÿÿÿÿÿÿÿÿÿ¦îß%11-1
%®!ÿÿÿÿÿÿÿÿÿÿÿÿ¯!ÿÿÿÿ°!
²ÿ¹?F@;ìýVSWÀ:Y÷oYÀ°ÚûZO@f6UÀfÁ*£UÀ%%%
%ÿÿÿÿÿÿÿÿÿÿÿÿ½¦îß%1138692
%ÿÿÿÿÿÿÿÿÿÿÿÿÿÿÿÿù±!²!úÿÿÿÿ
%ÿÿÿÿÿÿÿÿÿÿÿÿÿÿÿÿø³!´!
úÿÿÿÿ
%µ!ÿÿÿÿÿÿÿÿÿÿÿÿÿÿÿÿù
{¿¤vÁ4@-2öJiXÀ$äH6^À²ÿ¹?F@e~ZÕGWÀ:Y÷oYÀ%%
%ÿÿÿÿÿÿÿÿ¶!ÿÿÿÿ¥îÛ	2
%·!ÿÿÿÿÿÿÿÿÿÿÿÿ´!¸!%
%ÿÿÿÿÿÿÿÿÿÿÿÿÿÿÿÿ²ÿ¹?F@;ìýVSWÀ:Y÷oYÀNbÇDæ¿¥vÿþ8Å¿é
i\æ¿
%ÿÿÿÿÿÿÿÿÿÿÿÿÿÿÿÿÿ¹!º!ÿÿÿÿ
%ÿÿÿÿÿÿÿÿÿÿÿÿÿÿÿÿþ»!¼!
ÿÿÿÿ
%½!ÿÿÿÿÿÿÿÿÿÿÿÿÿÿÿÿþ¾!
«¿g^)8@>ÜÊ7ë=ZÀ2]VaÀ²IÆOI@òÅwrrXÀé¼¬ðó;]À%%
%ÿÿÿÿÿÿÿÿ¿!ÿÿÿÿ¥îÛ
2%
%ÿÿÿÿÿÿÿÿÿÿÿÿÿÿÿÿ«¿g^)8@2öJiXÀj$äH6^À*9ü`7§ï?faöÑ3x?üíR·Â?%%
%ÿÿÿÿÿÿÿÿÀ!ÿÿÿÿ¥îÛ°
%Á!ÿÿÿÿÿÿÿÿÿÿÿÿÂ!úÿÿÿÿÃ!
{¿¤vÁ4@-2öJiXÀ$äH6^À²ÿ¹?F@e~ZÕGWÀ:Y÷oYÀ%
%ÿÿÿÿÿÿÿÿÿÿÿÿÿÿÿÿÑø³J@øÈ!¨×XÀÄ<0[¬^Ààem@ú¿Ïniñiñî¿¬)ý<Ð?§1eýï¿]µÒ?%%%
%ÿÿÿÿÿÿÿÿÿÿÿÿÂ¦îß%1149274%%%
%ÿÿÿÿÿÿÿÿÿÿÿÿÃ¦îß%1149275
%ÿÿÿÿÿÿÿÿÿÿÿÿÿÿÿÿ¡¢S!
	ÿÿÿÿ
%Ä!ÿÿÿÿÿÿÿÿÿÿÿÿÿÿÿÿÅ!
TpÀ^¶RãöX@íZ#vNÀd½`_À¶{n|Ý	Y@Tù[>À%%
%ÿÿÿÿÿÿÿÿÆ!ÿÿÿÿ¢¥îÛ¹"%
%ÿÿÿÿÿÿÿÿÿÿÿÿÿÿÿÿAjìÀØ¾²ÂY@Tù[>À5ú¦Eê?öT¤E4¬?]DGv1/â¿%%%
%ÿÿÿÿÿÿÿÿÿÿÿÿ¤È¦îß%1138570%%
%ÿÿÿÿÿÿÿÿÇ!ÿÿÿÿ¥¥îÛ½<
%ÿÿÿÿÿÿÿÿÿÿÿÿÿÿÿÿÀ:á±9õ¿^¶RãöX@êZ#vNÀ%%%
%ÿÿÿÿÿÿÿÿÿÿÿÿÿÿÿÿ©¦îß%11-1%%%
%ÿÿÿÿÿÿÿÿÿÿÿÿªÊ¦îß%1138571%%%
%ÿÿÿÿÿÿÿÿÿÿÿÿ¬Ì¦îß%114941
%ÿÿÿÿÿÿÿÿÿÿÿÿÿÿÿÿ$Q!¯È!ÿÿÿÿ
%É!ÿÿÿÿÿÿÿÿÿÿÿÿ° oK÷¾6º</< ù»@Ê!unknown
À½`_ÀÇ]SeY@pw·¦À»¶`_ÀôC°XZ@%­ìÐÀ%%%
%ÿÿÿÿÿÿÿÿÿÿÿÿÿÿÿÿ°¦îß%11-1%%%
%ÿÿÿÿÿÿÿÿÿÿÿÿ±Ñ¦îß%1138580%%%
%ÿÿÿÿÿÿÿÿÿÿÿÿÿÿÿÿ³¦îß%11-1%%%
%ÿÿÿÿÿÿÿÿÿÿÿÿ´Ó¦îß%1138577%%%
%ÿÿÿÿÿÿÿÿÿÿÿÿ¶Õ¦îß%114946%%
%ÿÿÿÿÿÿÿÿË!ÿÿÿÿ·¥îÛL%
%ÿÿÿÿÿÿÿÿÿÿÿÿÿÿÿÿZé+ ¿ñ?ÚlZ@ªîÄÀ4ÇÜ£dSÈ¿îJ%¹ä?Ê+ÎÜý&è¿yÒ¨N
ï¿3Å:AÏ?%%%
%ÿÿÿÿÿÿÿÿÿÿÿÿºÚ¦îß%1138569%%%
%ÿÿÿÿÿÿÿÿÿÿÿÿ¼Ü¦îß%114939%%
%ÿÿÿÿÿÿÿÿÌ!ÿÿÿÿ½¥îÛE%
%ÿÿÿÿÿÿÿÿÿÿÿÿÿÿÿÿÝ#e+ï¿fü?JY@ÑûWÅFÀÏGIB¯D¿tûå.>ì?3Úù0Þ¿Ï³]µôï¿ÑÂßª?%%%
%ÿÿÿÿÿÿÿÿÿÿÿÿÀá¦îß%1148023%%
%ÿÿÿÿÿÿÿÿÍ!ÿÿÿÿÁ¥îÛ´"%
%ÿÿÿÿÿÿÿÿÿÿÿÿÿÿÿÿÌTpÀn¶RãöX@êZ#vNÀþFÁ!5Â?LÑSJÞ4Ì?ocSð2áî?
%ÿÿÿÿÿÿÿÿÿÿÿÿÿÿÿÿuÃ#(!ÿÿÿÿ
%Î!ÿÿÿÿÿÿÿÿÿÿÿÿ&!@²¨zM½áÒ_-
ûQ@"Ï!unknown
¾^P1Rë!À«ø~Z<Y@­PLÒj(ÀsTû½ÁÀØëÒâY@#eNÀ
%ÿÿÿÿÿÿÿÿÿÿÿÿÿÿÿÿQ!Ä%
È!ÿÿÿÿ
%Ð!ÿÿÿÿÿÿÿÿÿÿÿÿ&!LàtÌ¼ÚJÆ
n&@ÄÑ!unknown
cP1Rë!ÀÒ]SeY@w·¦ÀÀ½`_ÀØëÒâY@#eNÀ%%%
%ÿÿÿÿÿÿÿÿÿÿÿÿÿÿÿÿÅ¦îß%11-1
%Ò!ÿÿÿÿÿÿÿÿÿÿÿÿÓ!ÅÿÿÿÿÔ!
cP1Rë!À«ø~Z<Y@­PLÒj(ÀÀ½`_ÀØëÒâY@#eNÀ
%ÿÿÿÿÿÿÿÿÿÿÿÿÿÿÿÿ)ÆÕ!Ö!
*ÿÿÿÿ
%ÿÿÿÿÿÿÿÿÿÿÿÿÿÿÿÿÆ(×!Ø!*ÿÿÿÿ
%Ù!ÿÿÿÿÿÿÿÿÿÿÿÿÿÿÿÿÆÚ!
âsU8ú¦5ÀD®¬üøA@øXS»S@°³¯Î2À=ì¸QK@òæ7wN1@%%
%ÿÿÿÿÿÿÿÿÛ!ÿÿÿÿÇ¥îÛ%
%ÿÿÿÿÿÿÿÿÿÿÿÿÿÿÿÿ¸³¯Î2ÀK?KFubH@(YS»S@"|Z¡æÂ¿ÜRÖÐç¿2SáÞØä?
%ÿÿÿÿÿÿÿÿÿÿÿÿÿÿÿÿÜ!³È.hÿÿÿÿ
%Ý!ÿÿÿÿÿÿÿÿÿÿÿÿZÌóâÇÝ53@-Þ!unknown
ònÄZ5ÀD®¬üøA@´æ7wN1@H¨WÁ¯#Àu¡§¨8C@?õ¾=@@%%%
%ÿÿÿÿÿÿÿÿÿÿÿÿÿÿÿÿÊ¦îß%11-1
%ß!ÿÿÿÿÿÿÿÿÿÿÿÿà!Êÿÿÿÿá!
ònÄZ5À11Çás¸A@´æ7wN1@F¨WÁ¯#Àx¡§¨8C@?õ¾=@@%%%
%ÿÿÿÿÿÿÿÿÿÿÿÿËæ¦îß%1131286%%
%ÿÿÿÿÿÿÿÿâ!ÿÿÿÿÌ¥îÛC3
%ÿÿÿÿÿÿÿÿÿÿÿÿÿÿÿÿònÄZ5ÀD®¬üøA@´æ7wN1@
%ÿÿÿÿÿÿÿÿÿÿÿÿÿÿÿÿã!9Ï5
ä!ÿÿÿÿ
%å!ÿÿÿÿÿÿÿÿÿÿÿÿYÑ4¬C3-@Ïæ!unknown
8ÝùÜ4!À
ÐH@LAh©@ñÎ}!ÀËqØlñK@cu{Í3@%%%
%ÿÿÿÿÿÿÿÿÿÿÿÿÐè¦îß%1131284%%
%ÿÿÿÿÿÿÿÿç!ÿÿÿÿÑ¥îÛB3
%ÿÿÿÿÿÿÿÿÿÿÿÿÿÿÿÿñÎ}!À
ÐH@LAh©@
%ÿÿÿÿÿÿÿÿÿÿÿÿÿÿÿÿ4ã!Ó:ä!ÿÿÿÿ
%è!ÿÿÿÿÿÿÿÿÿÿÿÿé!øÐy-ùØÂ¼ÑÞ-'«ö"@9ê!unknown
ñÎ}!À
ÐH@|cm¤Ç@ÒJ©¹û À*fs|PM@dAh©@
%ÿÿÿÿÿÿÿÿÿÿÿÿÿÿÿÿë!ì!Ô<¢ÿÿÿÿ
%í!ÿÿÿÿÿÿÿÿÿÿÿÿìé!cÇA×V,@;î!unknown
³³¯Î2ÀH?KFubH@YS»S@ÑJ©¹û À*fs|PM@|cm¤Ç@%%%
%ÿÿÿÿÿÿÿÿÿÿÿÿÿÿÿÿÕ¦îß%11-1
%ï!ÿÿÿÿÿÿÿÿÿÿÿÿÚ!Õÿÿÿÿð!
³³¯Î2ÀF?KFubH@YS»S@ÑJ©¹û À*fs|PM@dAh©@%%%
%ÿÿÿÿÿÿÿÿÿÿÿÿÖê¦îß%1131285%%%
%ÿÿÿÿÿÿÿÿÿÿÿÿÙì¦îß%1146822%%%
%ÿÿÿÿÿÿÿÿÿÿÿÿÛí¦îß%1146823
%ÿÿÿÿÿÿÿÿÿÿÿÿÿÿÿÿCÝçO
Dÿÿÿÿ
%ÿÿÿÿÿÿÿÿÿÿÿÿÿÿÿÿÝBñ!ò!Dÿÿÿÿ
%ó!ÿÿÿÿÿÿÿÿÿÿÿÿÿÿÿÿÝT
à(Qz.6ÀzºoZP@ZÜºL+û @±ÅÈç(ÀÉÓ§0&»U@[(J ¾)@%%
%ÿÿÿÿÿÿÿÿô!ÿÿÿÿÞ¥îÛD
%õ!ÿÿÿÿÿÿÿÿÿÿÿÿö!%
%ÿÿÿÿÿÿÿÿÿÿÿÿÿÿÿÿµÅÈç(À,Øûh¨U@CÕOÌJ%@SQûÅÈá¿ØEãU+Ä?tQ¼Pê?%%
%ÿÿÿÿÿÿÿÿ÷!ÿÿÿÿà¥îÛV%
%ÿÿÿÿÿÿÿÿÿÿÿÿÿÿÿÿ
/¸*ÀÀôÑÚW@L4©D¥'@AÎ&Ó°?bßëG¨ï¿7=YÌ³À¿%%%
%ÿÿÿÿÿÿÿÿÿÿÿÿãõ¦îß%1131340%%
%ÿÿÿÿÿÿÿÿø!ÿÿÿÿä¥îÛU3
%ù!ÿÿÿÿÿÿÿÿÿÿÿÿú!@®ñ~hÞ<ä»'FØ@Nû!unknown
HRÿ¸uÕ6Àd«P@ZÜºL+û @É(Qz.6ÀºoZP@Ën@Ò.@
%ÿÿÿÿÿÿÿÿÿÿÿÿÿÿÿÿHRÿ¸uÕ6Àd«P@ºn@Ò.@
%ÿÿÿÿÿÿÿÿÿÿÿÿÿÿÿÿü!ý!æLþ!ÿÿÿÿ
%ÿ!ÿÿÿÿÿÿÿÿÿÿÿÿú!r¯´àê¼LY-p7@ç"unknown
Ú(Qz.6ÀzºoZP@ZÜºL+û @õQ FJï+ÀÈÓ§0&»U@[(J ¾)@%%%
%ÿÿÿÿÿÿÿÿÿÿÿÿÿÿÿÿè¦îß%11-1%%%
%ÿÿÿÿÿÿÿÿÿÿÿÿé÷¦îß%1131341%%%
%ÿÿÿÿÿÿÿÿÿÿÿÿëù¦îß%11117%%
%ÿÿÿÿÿÿÿÿ"ÿÿÿÿì¥îÛo
%"ÿÿÿÿÿÿÿÿÿÿÿÿ"Dÿÿÿÿ"
à(Qz.6ÀzºoZP@ZÜºL+û @±ÅÈç(ÀÉÓ§0&»U@[(J ¾)@%
%ÿÿÿÿÿÿÿÿÿÿÿÿÿÿÿÿx7f|Å7À6ä§O@¨_¦Ô0@zÔìÒÜÎí?û¼~)ç/×¿ØKvZ# ?Ôªz"µ½¶¿:!ßï¿
%ÿÿÿÿÿÿÿÿÿÿÿÿÿÿÿÿ
vïWwÿÿÿÿ
%"ÿÿÿÿÿÿÿÿÿÿÿÿ"çÃÈõW¼¤	ï¾}ý6@V"unknown
÷®õC2ÀçRWP@iOÐÏ@~H!RÀ=¢'U@Àá"&@
%ÿÿÿÿÿÿÿÿÿÿÿÿÿÿÿÿ"	"ðY
"ÿÿÿÿ
%"ÿÿÿÿÿÿÿÿÿÿÿÿóÄG~	Ö<"Bÿ:Z$@X"unknown
÷®õC2À}çRWP@\iOÐÏ@ñÝÅî ÀZh.þP@_ôÒd9@%%%
%ÿÿÿÿÿÿÿÿÿÿÿÿÿÿÿÿñ¦îß%11-1
%
"ÿÿÿÿÿÿÿÿÿÿÿÿ"ñÿÿÿÿ"
÷®õC2À}çRWP@\iOÐÏ@~H!RÀ=¢'U@Àá"&@%%%
%ÿÿÿÿÿÿÿÿÿÿÿÿòþ¦îß%1131324%%
%ÿÿÿÿÿÿÿÿ"ÿÿÿÿó¥îÛQ3
%ÿÿÿÿÿÿÿÿÿÿÿÿÿÿÿÿ>ÝÅî ÀZh.þP@_ôÒd9@
%ÿÿÿÿÿÿÿÿÿÿÿÿÿÿÿÿ""õ`"ÿÿÿÿ
%"ÿÿÿÿÿÿÿÿÿÿÿÿóh×Æð*@_"unknown
>ÝÅî ÀZh.þP@_ôÒd9@D#¯P¨À/«ËQ@A¼4@%%%
%ÿÿÿÿÿÿÿÿÿÿÿÿÿÿÿÿ÷¦îß%11-1%%%
%ÿÿÿÿÿÿÿÿÿÿÿÿø¦îß%1131345%%%
%ÿÿÿÿÿÿÿÿÿÿÿÿú¦îß%11121%%
%ÿÿÿÿÿÿÿÿ"ÿÿÿÿû¥îÛs%
%ÿÿÿÿÿÿÿÿÿÿÿÿÿÿÿÿ>ôÊgÈ!ÀµÓ54»P@R2*o¶@¦±Öï¿Ïs(°H°¿Õ¾Ù#Ù´?GvÐ"U°¿=`yµNïï?%%%
%ÿÿÿÿÿÿÿÿÿÿÿÿÿ	¦îß%1196%%
%ÿÿÿÿÿÿÿÿ"ÿÿÿÿ¥îÛZ
%"ÿÿÿÿÿÿÿÿÿÿÿÿÿÿÿÿÜ!
Vú£ê#6ÀD®¬üøA@°æ7wN1@9¨WÁ¯#ÀÉÿÀÖC@ÍUðþA@%
%ÿÿÿÿÿÿÿÿÿÿÿÿÿÿÿÿÞ©Ï~Á À!0C@s¿²B@uu` ±?%oÆ11ï?7ù<ÝÕ1Ë¿»`sî¿;±¶®Ó¿%%%
%ÿÿÿÿÿÿÿÿÿÿÿÿÿÿÿÿ¦îß%11-1
%ÿÿÿÿÿÿÿÿÿÿÿÿÿÿÿÿ¼"XÃÿÿÿÿ
%ÿÿÿÿÿÿÿÿÿÿÿÿÿÿÿÿ""
ÿÿÿÿ
%ÿÿÿÿÿÿÿÿÿÿÿÿÿÿÿÿ
ÿÿÿÿ
%ÿÿÿÿÿÿÿÿÿÿÿÿÿÿÿÿo""pÿÿÿÿ
%ÿÿÿÿÿÿÿÿÿÿÿÿÿÿÿÿn|"
pÿÿÿÿ
%"ÿÿÿÿÿÿÿÿÿÿÿÿÿÿÿÿnu
ÕßF
{#Àp ÷JX@l<=Aq@)ßï ÀnÌöü [Z@»¾DB$@%%
%ÿÿÿÿÿÿÿÿ"ÿÿÿÿ¥îÛg%
%ÿÿÿÿÿÿÿÿÿÿÿÿÿÿÿÿÕßF
{#ÀkÌöü [Z@BJM"` @Ä¬ÜfýÂ?pÜj0Îî¿X¾$°úÌ?%%%
%ÿÿÿÿÿÿÿÿÿÿÿÿ	¦îß%1146846%%
%ÿÿÿÿÿÿÿÿ "ÿÿÿÿ¥îÛT%
%ÿÿÿÿÿÿÿÿÿÿÿÿÿÿÿÿ)ßï Àp ÷JX@»¾DB$@y´ÂáYÖ¿%Nv7óí¿K
kâ}0§?
%ÿÿÿÿÿÿÿÿÿÿÿÿÿÿÿÿV
!"""wÿÿÿÿ
%#"ÿÿÿÿÿÿÿÿÿÿÿÿÿÿÿÿ
$"
÷®õC2ÀçRWP@iOÐÏ@~H!RÀ-Øûh¨U@Àá"&@%%
%ÿÿÿÿÿÿÿÿ%"ÿÿÿÿ¥îÛ.%
%ÿÿÿÿÿÿÿÿÿÿÿÿÿÿÿÿ=I!RÀ=¢'U@Àá"&@ Q&w§í¿þ®úÖ?bQz¼¿%%%
%ÿÿÿÿÿÿÿÿÿÿÿÿ¦îß%11145%%%
%ÿÿÿÿÿÿÿÿÿÿÿÿÿÿÿÿ¦îß%11-1
%ÿÿÿÿÿÿÿÿÿÿÿÿÿÿÿÿ}o"ÿÿÿÿ
%ÿÿÿÿÿÿÿÿÿÿÿÿÿÿÿÿ|&ÿÿÿÿ
%&"ÿÿÿÿÿÿÿÿÿÿÿÿj³ZÆ/Â¼µS,	y¾@C'"unknown

/¸*ÀÀôÑÚW@»¾DB$@)ßï Àp ÷JX@Q4©D¥'@%%
%ÿÿÿÿÿÿÿÿ("ÿÿÿÿ¥îÛ%
%ÿÿÿÿÿÿÿÿÿÿÿÿÿÿÿÿdQ;v0ÀL±~#P@7¹ÎH@æ|Lí?J¤BªÇÔ?;
X=¢]Î?%%%
%ÿÿÿÿÿÿÿÿÿÿÿÿ¦îß%1146834%%
%ÿÿÿÿÿÿÿÿ)"ÿÿÿÿ¥îÛ%
%ÿÿÿÿÿÿÿÿÿÿÿÿÿÿÿÿ{³¥¦ÕØ2À2PXÝ¸H@Ü«IÂG@18©²ÏÇ?e·uè!ï?	UHÅ¡Á?
%ÿÿÿÿÿÿÿÿÿÿÿÿÿÿÿÿm®*"ÿÿÿÿ
%+"ÿÿÿÿÿÿÿÿÿÿÿÿÿÿÿÿ,"
rRÿ¸uÕ6À1PXÝ¸H@ºn@Ò.@fQ;v0Àd«P@7¹ÎH@%%
%ÿÿÿÿÿÿÿÿ-"ÿÿÿÿ¥îÛ<%
%ÿÿÿÿÿÿÿÿÿÿÿÿÿÿÿÿrRÿ¸uÕ6ÀN«P@Ên@Ò.@ÀÉ?Ù¬Ò_¡`¿Üø£aï?%%%
%ÿÿÿÿÿÿÿÿÿÿÿÿ"&¦îß%11124%%
%ÿÿÿÿÿÿÿÿ."ÿÿÿÿ#¥îÛv%
%ÿÿÿÿÿÿÿÿÿÿÿÿÿÿÿÿ<1.ÒDýÀ«ÿ)b¨P@×$j·2@`E,ïï¿IÏ¯4|¬¿¦Ùê6ÒB ¿MÞsèâ¬¿®©Lóï?
%/"ÿÿÿÿÿÿÿÿÿÿÿÿ0" X@$Ø<µòqã @}1"unknown
¶
/¸*ÀÀôÑÚW@l<=Aq@vCoë"Ào£ÂÈÄX@N4©D¥'@
%ÿÿÿÿÿÿÿÿÿÿÿÿÿÿÿÿ2"3"'
4"ÿÿÿÿ
%5"ÿÿÿÿÿÿÿÿÿÿÿÿ0"r#«ï<)-Yó
@'6"unknown
Åá«^¸É'ÀÍñåõRX@<=Aq@vCoë"Ào£ÂÈÄX@Ð÷É³u@%%%
%ÿÿÿÿÿÿÿÿÿÿÿÿ(,¦îß%1131371%%
%ÿÿÿÿÿÿÿÿ7"ÿÿÿÿ)¥îÛ[3
[truncated: 5,689,219 more chars]
